# Supplementary material for: Kondo screening in a Majorana metal
Source: Nat Commun. 2023 Nov 16;14:7405. doi: 10.1038/s41467-023-43185-3 (PMC10654600; doi:10.1038/s41467-023-43185-3)
Supplement: Supplementary file 3 — Source Data [file 41467_2023_43185_MOESM3_ESM.zip]

Archive with 44 entries (44 files):
- Source data/Figure1c_x0p00.dat
- Source data/Figure1c_x0p01.dat
- Source data/Figure1c_x0p02.dat
- Source data/Figure1c_x0p03.dat
- Source data/Figure1c_x0p05.dat
- Source data/Figure1c_x0p07.dat
- Source data/Figure2a_x0p00_Bab.dat
- Source data/Figure2a_x0p00_Bc.dat
- Source data/Figure2a_x0p01_Bab.dat
- Source data/Figure2a_x0p01_Bc.dat
- Source data/Figure2a_x0p03_Bab.dat
- Source data/Figure2a_x0p03_Bc.dat
- Source data/Figure2a_x0p04_Bab.dat
- Source data/Figure2a_x0p04_Bc.dat
- Source data/Figure2a_x0p05_Bab.dat
- Source data/Figure2a_x0p05_Bc.dat
- Source data/Figure2a_x0p07_Bab.dat
- Source data/Figure2a_x0p07_Bc.dat
- Source data/Figure3a_x0p00.dat
- Source data/Figure3a_x0p01.dat
- Source data/Figure3a_x0p03.dat
- Source data/Figure3a_x0p04.dat
- Source data/Figure3a_x0p05.dat
- Source data/Figure3a_x0p07.dat
- Source data/Figure3b_x0p01.dat
- Source data/Figure3b_x0p03.dat
- Source data/Figure3b_x0p04.dat
- Source data/Figure3b_x0p05.dat
- Source data/Figure3b_x0p07.dat
- Source data/Figure3c_x0p00.dat
- Source data/Figure3c_x0p04.dat
- Source data/Figure3d_x0p00.dat
- Source data/Figure3d_x0p04.dat
- Source data/Figure4a_0p2T.dat
- Source data/Figure4a_0p5T.dat
- Source data/Figure4a_0p7T.dat
- Source data/Figure4a_1p0T.dat
- Source data/Figure4a_1p2T.dat
- Source data/Figure4a_1p5T.dat
- Source data/Figure4a_1p7T.dat
- Source data/Figure4a_2p0T.dat
- Source data/Figure4a_2p5T.dat
- Source data/Figure4a_3p0T.dat
- Source data/Source-data-Figure.xlsx
