# Supplementary material for: Kondo screening in a Majorana metal
Source: Nat Commun. 2023 Nov 16;14:7405. doi: 10.1038/s41467-023-43185-3 (PMC10654600; doi:10.1038/s41467-023-43185-3)
Supplement: Supplementary file 3 — Source Data [file 41467_2023_43185_MOESM3_ESM.zip › Source data/Figure1c_x0p00.dat]

1997.43	310
1996.477	345
1995.523	306
1994.57	313
1993.616	292
1992.662	334
1991.707	338
1990.753	329
1989.798	309
1988.844	314
1987.889	318
1986.934	318
1985.978	334
1985.023	320
1984.067	332
1983.111	321
1982.155	284
1981.199	325
1980.243	317
1979.286	333
1978.33	329
1977.373	312
1976.416	352
1975.459	309
1974.501	324
1973.544	307
1972.586	327
1971.628	322
1970.67	342
1969.712	301
1968.753	347
1967.795	343
1966.836	293
1965.877	294
1964.918	312
1963.959	280
1962.999	292
1962.04	309
1961.08	318
1960.12	296
1959.16	353
1958.199	300
1957.239	315
1956.278	313
1955.317	299
1954.356	321
1953.395	283
1952.434	307
1951.472	333
1950.511	286
1949.549	264
1948.587	288
1947.624	292
1946.662	290
1945.699	316
1944.737	277
1943.774	283
1942.811	324
1941.847	265
1940.884	300
1939.92	299
1938.956	279
1937.992	307
1937.028	288
1936.064	273
1935.099	280
1934.135	255
1933.17	254
1932.205	297
1931.24	264
1930.274	269
1929.309	261
1928.343	307
1927.377	253
1926.411	244
1925.445	284
1924.478	265
1923.512	289
1922.545	278
1921.578	239
1920.611	252
1919.644	277
1918.676	259
1917.709	207
1916.741	292
1915.773	224
1914.805	299
1913.836	260
1912.868	228
1911.899	276
1910.93	270
1909.961	230
1908.992	268
1908.022	205
1907.053	208
1906.083	268
1905.113	260
1904.143	245
1903.173	284
1902.202	247
1901.232	250
1900.261	283
1899.29	232
1898.319	269
1897.348	284
1896.376	220
1895.404	241
1894.432	219
1893.46	216
1892.488	209
1891.516	208
1890.543	232
1889.571	229
1888.598	226
1887.625	237
1886.651	231
1885.678	273
1884.704	266
1883.731	205
1882.757	246
1881.783	210
1880.808	207
1879.834	212
1878.859	213
1877.884	281
1876.909	223
1875.934	226
1874.959	241
1873.983	227
1873.008	239
1872.032	257
1871.056	245
1870.079	240
1869.103	192
1868.126	232
1867.15	232
1866.173	238
1865.196	233
1864.218	217
1863.241	202
1862.263	193
1861.285	218
1860.307	264
1859.329	220
1858.351	214
1857.372	236
1856.394	238
1855.415	224
1854.436	163
1853.456	269
1852.477	207
1851.497	204
1850.518	217
1849.538	256
1848.558	238
1847.577	202
1846.597	249
1845.616	204
1844.636	252
1843.655	243
1842.673	239
1841.692	204
1840.711	235
1839.729	264
1838.747	230
1837.765	216
1836.783	213
1835.8	226
1834.818	182
1833.835	210
1832.852	210
1831.869	242
1830.886	210
1829.902	215
1828.919	238
1827.935	205
1826.951	186
1825.967	189
1824.982	198
1823.998	218
1823.013	218
1822.028	205
1821.043	198
1820.058	254
1819.073	221
1818.087	222
1817.101	177
1816.115	222
1815.129	225
1814.143	262
1813.157	215
1812.17	192
1811.183	213
1810.196	209
1809.209	218
1808.222	200
1807.234	186
1806.246	251
1805.258	178
1804.27	208
1803.282	221
1802.294	209
1801.305	219
1800.316	210
1799.328	244
1798.338	186
1797.349	173
1796.36	206
1795.37	229
1794.38	213
1793.39	205
1792.4	227
1791.41	178
1790.419	189
1789.428	191
1788.438	206
1787.446	185
1786.455	215
1785.464	198
1784.472	208
1783.48	192
1782.489	183
1781.496	228
1780.504	165
1779.512	165
1778.519	202
1777.526	214
1776.533	190
1775.54	236
1774.547	180
1773.553	207
1772.559	193
1771.565	207
1770.571	193
1769.577	187
1768.583	170
1767.588	162
1766.593	203
1765.598	198
1764.603	196
1763.608	163
1762.612	168
1761.617	208
1760.621	208
1759.625	173
1758.628	153
1757.632	191
1756.635	169
1755.639	191
1754.642	190
1753.645	187
1752.647	180
1751.65	166
1750.652	163
1749.654	185
1748.656	191
1747.658	166
1746.66	166
1745.661	193
1744.663	159
1743.664	216
1742.665	156
1741.666	189
1740.666	172
1739.667	193
1738.667	215
1737.667	154
1736.667	187
1735.666	170
1734.666	175
1733.665	159
1732.664	204
1731.663	176
1730.662	137
1729.661	153
1728.659	166
1727.657	132
1726.655	164
1725.653	148
1724.651	161
1723.649	161
1722.646	161
1721.643	152
1720.64	183
1719.637	150
1718.634	196
1717.63	170
1716.626	147
1715.623	167
1714.619	146
1713.614	185
1712.61	137
1711.605	165
1710.6	133
1709.596	169
1708.59	143
1707.585	145
1706.58	167
1705.574	153
1704.568	189
1703.562	140
1702.556	132
1701.549	124
1700.543	148
1699.536	152
1698.529	148
1697.522	144
1696.515	138
1695.507	145
1694.5	139
1693.492	140
1692.484	145
1691.476	117
1690.467	195
1689.459	146
1688.45	156
1687.441	141
1686.432	102
1685.423	140
1684.413	147
1683.404	135
1682.394	150
1681.384	150
1680.374	147
1679.363	128
1678.353	132
1677.342	135
1676.331	97
1675.32	140
1674.309	154
1673.298	121
1672.286	168
1671.274	173
1670.262	154
1669.25	117
1668.238	171
1667.225	170
1666.213	140
1665.2	93
1664.187	125
1663.174	139
1662.16	141
1661.147	122
1660.133	162
1659.119	130
1658.105	133
1657.091	156
1656.076	126
1655.061	116
1654.047	148
1653.032	102
1652.016	160
1651.001	138
1649.986	146
1648.97	123
1647.954	128
1646.938	133
1645.922	163
1644.905	154
1643.888	132
1642.872	146
1641.855	123
1640.837	173
1639.82	174
1638.803	145
1637.785	167
1636.767	123
1635.749	130
1634.731	147
1633.712	106
1632.694	107
1631.675	118
1630.656	161
1629.637	148
1628.617	122
1627.598	160
1626.578	133
1625.558	158
1624.538	120
1623.518	115
1622.497	146
1621.477	123
1620.456	135
1619.435	107
1618.414	133
1617.393	129
1616.371	129
1615.349	145
1614.328	136
1613.306	139
1612.283	165
1611.261	135
1610.238	120
1609.216	111
1608.193	149
1607.169	142
1606.146	128
1605.123	131
1604.099	104
1603.075	158
1602.051	118
1601.027	155
1600.002	144
1598.978	122
1597.953	151
1596.928	147
1595.903	162
1594.878	145
1593.852	152
1592.827	171
1591.801	153
1590.775	152
1589.748	145
1588.722	188
1587.695	153
1586.669	155
1585.642	116
1584.615	93
1583.587	133
1582.56	125
1581.532	142
1580.504	153
1579.476	118
1578.448	160
1577.42	148
1576.391	124
1575.362	171
1574.333	142
1573.304	166
1572.275	164
1571.246	147
1570.216	169
1569.186	132
1568.156	179
1567.126	175
1566.095	134
1565.065	163
1564.034	165
1563.003	147
1561.972	148
1560.941	150
1559.909	142
1558.878	148
1557.846	133
1556.814	128
1555.781	162
1554.749	151
1553.717	141
1552.684	157
1551.651	173
1550.618	168
1549.584	146
1548.551	128
1547.517	149
1546.483	137
1545.449	144
1544.415	162
1543.381	106
1542.346	129
1541.311	157
1540.276	172
1539.241	151
1538.206	169
1537.171	146
1536.135	139
1535.099	182
1534.063	139
1533.027	155
1531.99	137
1530.954	134
1529.917	148
1528.88	150
1527.843	136
1526.806	140
1525.768	117
1524.73	139
1523.693	141
1522.654	128
1521.616	169
1520.578	152
1519.539	177
1518.5	135
1517.462	169
1516.422	94
1515.383	146
1514.344	137
1513.304	150
1512.264	148
1511.224	155
1510.184	148
1509.143	130
1508.103	126
1507.062	134
1506.021	143
1504.98	141
1503.938	152
1502.897	112
1501.855	134
1500.813	147
1499.771	153
1498.729	123
1497.687	154
1496.644	143
1495.601	126
1494.558	122
1493.515	123
1492.472	134
1491.428	125
1490.384	133
1489.34	165
1488.296	112
1487.252	138
1486.208	156
1485.163	160
1484.118	135
1483.073	143
1482.028	137
1480.983	153
1479.937	149
1478.891	147
1477.845	135
1476.799	118
1475.753	127
1474.706	140
1473.66	147
1472.613	172
1471.566	163
1470.519	82
1469.471	131
1468.424	99
1467.376	111
1466.328	129
1465.28	129
1464.232	129
1463.183	140
1462.134	103
1461.086	143
1460.037	103
1458.987	138
1457.938	126
1456.888	136
1455.839	109
1454.789	111
1453.738	128
1452.688	107
1451.638	110
1450.587	87
1449.536	123
1448.485	78
1447.434	123
1446.382	123
1445.331	130
1444.279	148
1443.227	102
1442.175	120
1441.122	128
1440.07	147
1439.017	117
1437.964	101
1436.911	119
1435.858	102
1434.804	118
1433.751	119
1432.697	102
1431.643	106
1430.588	107
1429.534	117
1428.48	93
1427.425	104
1426.37	106
1425.315	92
1424.259	90
1423.204	101
1422.148	147
1421.092	115
1420.036	99
1418.98	146
1417.924	121
1416.867	86
1415.81	79
1414.753	105
1413.696	131
1412.639	127
1411.581	103
1410.523	110
1409.466	87
1408.407	124
1407.349	96
1406.291	128
1405.232	122
1404.173	118
1403.114	124
1402.055	121
1400.996	114
1399.936	73
1398.876	107
1397.816	115
1396.756	139
1395.696	119
1394.636	138
1393.575	110
1392.514	92
1391.453	114
1390.392	121
1389.33	127
1388.269	90
1387.207	137
1386.145	84
1385.083	120
1384.02	100
1382.958	95
1381.895	113
1380.832	111
1379.769	127
1378.706	114
1377.642	121
1376.579	98
1375.515	91
1374.451	84
1373.387	112
1372.322	112
1371.258	97
1370.193	117
1369.128	95
1368.063	109
1366.998	105
1365.932	133
1364.866	119
1363.801	93
1362.734	92
1361.668	102
1360.602	133
1359.535	95
1358.468	107
1357.401	120
1356.334	106
1355.267	109
1354.199	100
1353.132	122
1352.064	99
1350.996	109
1349.927	119
1348.859	120
1347.79	112
1346.721	105
1345.652	117
1344.583	110
1343.514	118
1342.444	136
1341.374	102
1340.304	136
1339.234	135
1338.164	104
1337.093	119
1336.023	103
1334.952	113
1333.881	119
1332.809	105
1331.738	95
1330.666	133
1329.594	125
1328.522	125
1327.45	116
1326.378	108
1325.305	105
1324.232	114
1323.159	106
1322.086	101
1321.013	122
1319.939	85
1318.866	92
1317.792	131
1316.718	116
1315.643	84
1314.569	90
1313.494	102
1312.42	118
1311.345	80
1310.269	92
1309.194	127
1308.118	114
1307.043	92
1305.967	92
1304.891	106
1303.814	158
1302.738	107
1301.661	130
1300.584	68
1299.507	108
1298.43	100
1297.352	101
1296.275	93
1295.197	107
1294.119	128
1293.041	106
1291.962	111
1290.884	92
1289.805	84
1288.726	90
1287.647	115
1286.568	128
1285.488	118
1284.409	115
1283.329	106
1282.249	93
1281.168	118
1280.088	137
1279.007	120
1277.926	119
1276.845	98
1275.764	127
1274.683	77
1273.601	112
1272.52	112
1271.438	122
1270.356	110
1269.273	110
1268.191	141
1267.108	143
1266.025	110
1264.942	130
1263.859	144
1262.775	125
1261.692	113
1260.608	96
1259.524	154
1258.44	153
1257.355	121
1256.271	144
1255.186	127
1254.101	154
1253.016	131
1251.931	114
1250.845	130
1249.759	144
1248.673	155
1247.587	150
1246.501	151
1245.415	160
1244.328	143
1243.241	164
1242.154	169
1241.067	147
1239.98	185
1238.892	132
1237.804	173
1236.716	189
1235.628	196
1234.54	195
1233.451	207
1232.363	237
1231.274	256
1230.185	275
1229.095	320
1228.006	351
1226.916	395
1225.826	462
1224.736	404
1223.646	358
1222.556	299
1221.465	280
1220.374	232
1219.283	249
1218.192	177
1217.101	204
1216.009	161
1214.918	170
1213.826	181
1212.733	176
1211.641	150
1210.549	176
1209.456	128
1208.363	169
1207.27	185
1206.177	144
1205.083	154
1203.99	148
1202.896	142
1201.802	152
1200.708	157
1199.613	147
1198.519	179
1197.424	177
1196.329	178
1195.234	175
1194.139	155
1193.043	120
1191.947	173
1190.852	164
1189.756	148
1188.659	129
1187.563	171
1186.466	181
1185.369	163
1184.272	141
1183.175	158
1182.078	172
1180.98	186
1179.882	163
1178.784	199
1177.686	185
1176.588	176
1175.489	150
1174.39	179
1173.292	161
1172.192	171
1171.093	203
1169.994	211
1168.894	165
1167.794	203
1166.694	194
1165.594	203
1164.493	237
1163.393	217
1162.292	275
1161.191	211
1160.09	276
1158.988	294
1157.887	308
1156.785	300
1155.683	347
1154.581	413
1153.478	455
1152.376	492
1151.273	554
1150.17	612
1149.067	610
1147.964	666
1146.86	695
1145.757	700
1144.653	698
1143.549	620
1142.445	538
1141.34	473
1140.236	446
1139.131	352
1138.026	271
1136.921	225
1135.815	223
1134.71	151
1133.604	192
1132.498	153
1131.392	119
1130.285	116
1129.179	74
1128.072	100
1126.965	97
1125.858	96
1124.751	75
1123.643	101
1122.536	83
1121.428	81
1120.32	76
1119.211	67
1118.103	89
1116.994	77
1115.886	86
1114.777	74
1113.667	87
1112.558	51
1111.448	113
1110.339	69
1109.229	75
1108.119	50
1107.008	79
1105.898	79
1104.787	68
1103.676	75
1102.565	93
1101.454	90
1100.342	89
1099.23	60
1098.119	57
1097.006	82
1095.894	89
1094.782	49
1093.669	88
1092.556	82
1091.443	111
1090.33	107
1089.217	82
1088.103	89
1086.989	89
1085.875	92
1084.761	94
1083.647	110
1082.532	89
1081.417	112
1080.303	78
1079.187	115
1078.072	109
1076.957	112
1075.841	118
1074.725	127
1073.609	118
1072.493	115
1071.376	136
1070.259	142
1069.143	126
1068.026	97
1066.908	159
1065.791	136
1064.673	96
1063.555	116
1062.437	106
1061.319	98
1060.201	99
1059.082	70
1057.964	87
1056.845	73
1055.725	72
1054.606	90
1053.487	101
1052.367	100
1051.247	77
1050.127	95
1049.006	102
1047.886	54
1046.765	82
1045.644	90
1044.523	77
1043.402	72
1042.281	87
1041.159	61
1040.037	69
1038.915	55
1037.793	75
1036.67	76
1035.548	81
1034.425	61
1033.302	97
1032.179	37
1031.055	62
1029.932	82
1028.808	69
1027.684	76
1026.56	72
1025.436	56
1024.311	79
1023.186	76
1022.061	74
1020.936	15
1019.811	82
1018.685	81
1017.56	96
1016.434	77
1015.308	87
1014.181	50
1013.055	73
1011.928	88
1010.802	70
1009.674	73
1008.547	50
1007.42	77
1006.292	48
1005.164	44
1004.036	62
1002.908	39
1001.78	87
1000.651	93
999.522	49
998.393	77
997.264	72
996.135	56
995.005	65
993.876	59
992.746	59
991.615	59
990.485	70
989.355	69
988.224	24
987.093	71
985.962	75
984.831	63
983.699	82
982.567	50
981.436	52
980.303	56
979.171	72
978.039	69
976.906	42
975.773	76
974.64	81
973.507	95
972.374	51
971.24	59
970.106	60
968.972	75
967.838	85
966.703	59
965.569	93
964.434	66
963.299	66
962.164	38
961.029	67
959.893	89
958.757	37
957.621	76
956.485	58
955.349	113
954.212	74
953.076	77
951.939	76
950.802	105
949.664	88
948.527	98
947.389	86
946.251	99
945.113	104
943.975	103
942.836	129
941.698	122
940.559	147
939.42	129
938.281	113
937.141	118
936.002	110
934.862	153
933.722	116
932.581	135
931.441	136
930.3	166
929.16	157
928.019	128
926.877	161
925.736	135
924.594	140
923.453	166
922.311	137
921.169	196
920.026	155
918.884	145
917.741	160
916.598	139
915.455	158
914.311	143
913.168	155
912.024	156
910.88	161
909.736	148
908.592	176
907.447	137
906.303	107
905.158	165
904.013	155
902.867	118
901.722	150
900.576	124
899.43	133
898.284	100
897.138	118
895.992	128
894.845	133
893.698	134
892.551	172
891.404	151
890.256	200
889.109	160
887.961	150
886.813	148
885.665	166
884.516	160
883.368	135
882.219	102
881.07	133
879.921	81
878.771	91
877.622	96
876.472	118
875.322	101
874.172	112
873.022	133
871.871	102
870.72	124
869.569	120
868.418	145
867.267	126
866.115	117
864.964	107
863.812	119
862.659	88
861.507	94
860.355	116
859.202	132
858.049	109
856.896	115
855.743	134
854.589	133
853.435	113
852.282	129
851.127	136
849.973	106
848.819	117
847.664	106
846.509	128
845.354	83
844.199	118
843.043	126
841.888	116
840.732	111
839.576	97
838.42	128
837.263	115
836.107	115
834.95	69
833.793	104
832.635	87
831.478	85
830.32	75
829.163	68
828.005	88
826.846	78
825.688	75
824.529	60
823.371	72
822.212	75
821.052	89
819.893	94
818.733	62
817.574	87
816.414	74
815.254	79
814.093	96
812.933	82
811.772	104
810.611	89
809.45	96
808.288	99
807.127	85
805.965	98
804.803	83
803.641	86
802.479	87
801.316	70
800.153	85
798.99	99
797.827	97
796.664	109
795.5	90
794.337	77
793.173	74
792.009	86
790.844	94
789.68	66
788.515	103
787.35	106
786.185	77
785.02	96
783.854	80
782.689	93
781.523	47
780.357	88
779.19	93
778.024	78
776.857	80
775.69	122
774.523	102
773.356	79
772.189	85
771.021	90
769.853	105
768.685	90
767.517	115
766.348	132
765.18	111
764.011	89
762.842	84
761.673	87
760.503	90
759.333	123
758.164	129
756.994	103
755.823	72
754.653	110
753.482	118
752.311	105
751.14	109
749.969	107
748.798	141
747.626	97
746.454	103
745.282	90
744.11	84
742.938	101
741.765	97
740.592	81
739.419	121
738.246	123
737.073	117
735.899	78
734.725	97
733.551	90
732.377	61
731.203	71
730.028	101
728.853	104
727.678	107
726.503	87
725.328	100
724.152	111
722.976	134
721.8	115
720.624	113
719.448	97
718.271	112
717.094	96
715.917	82
714.74	71
713.563	114
712.385	77
711.207	105
710.029	106
708.851	108
707.673	100
706.494	93
705.316	92
704.137	120
702.957	119
701.778	100
700.598	93
699.419	90
698.239	107
697.059	74
695.878	100
694.698	96
693.517	118
692.336	106
691.155	105
689.973	100
688.792	120
687.61	109
686.428	153
685.246	130
684.064	150
682.881	148
681.698	142
680.515	115
679.332	159
678.149	132
676.965	126
675.782	150
674.598	134
673.413	152
672.229	128
671.045	146
669.86	125
668.675	141
667.49	145
666.304	171
665.119	141
663.933	141
662.747	166
661.561	171
660.375	173
659.188	162
658.001	209
656.814	189
655.627	208
654.44	221
653.252	229
652.065	171
650.877	205
649.689	199
648.5	208
647.312	216
646.123	192
644.934	207
643.745	201
642.555	223
641.366	196
640.176	215
638.986	230
637.796	222
636.606	211
635.415	250
634.224	206
633.034	222
631.842	199
630.651	255
629.459	262
628.268	224
627.076	198
625.884	211
624.691	193
623.499	206
622.306	210
621.113	232
619.92	208
618.727	195
617.533	241
616.339	235
615.145	214
613.951	218
612.757	218
611.562	194
610.367	162
609.172	164
607.977	189
606.782	157
605.586	165
604.391	136
603.195	187
601.998	161
600.802	158
599.606	157
598.409	143
597.212	167
596.015	159
594.817	126
593.62	142
592.422	132
591.224	147
590.026	168
588.827	140
587.629	145
586.43	173
585.231	157
584.032	169
582.833	153
581.633	163
580.433	186
579.233	164
578.033	173
576.833	168
575.632	190
574.431	152
573.23	169
572.029	209
570.828	171
569.626	196
568.424	208
567.222	229
566.02	223
564.818	263
563.615	225
562.412	222
561.209	264
560.006	198
558.803	247
557.599	226
556.395	247
555.191	219
553.987	220
552.782	253
551.578	281
550.373	281
549.168	346
547.963	382
546.757	433
545.552	599
544.346	733
543.14	811
541.934	723
540.727	576
539.52	422
538.314	387
537.107	354
535.899	314
534.692	386
533.484	364
532.276	344
531.068	349
529.86	356
528.652	348
527.443	353
526.234	292
525.025	299
523.816	261
522.606	244
521.397	190
520.187	214
518.977	195
517.766	164
516.556	156
515.345	177
514.134	115
512.923	163
511.712	132
510.5	146
509.289	101
508.077	135
506.865	151
505.652	141
504.44	166
503.227	207
502.014	175
500.801	227
499.588	266
498.374	249
497.16	223
495.946	202
494.732	172
493.518	140
492.303	191
491.089	164
489.874	154
488.659	148
487.443	148
486.228	137
485.012	151
483.796	130
482.58	137
481.363	146
480.147	126
478.93	130
477.713	155
476.496	115
475.278	176
474.061	167
472.843	159
471.625	156
470.407	164
469.188	171
467.97	176
466.751	169
465.532	136
464.313	155
463.093	162
461.874	192
460.654	210
459.434	169
458.214	190
456.993	182
455.772	159
454.552	148
453.331	177
452.109	202
450.888	144
449.666	157
448.444	189
447.222	194
446	201
444.777	204
443.555	209
442.332	272
441.109	201
439.885	199
438.662	176
437.438	204
436.214	224
434.99	190
433.766	226
432.541	184
431.317	186
430.092	181
428.867	192
427.641	221
426.416	193
425.19	240
423.964	183
422.738	179
421.511	191
420.285	186
419.058	185
417.831	178
416.604	189
415.377	188
414.149	185
412.921	188
411.693	170
410.465	173
409.237	171
408.008	189
406.779	157
405.55	194
404.321	188
403.091	163
401.862	203
400.632	201
399.402	144
398.172	166
396.941	202
395.711	167
394.48	180
393.249	196
392.017	198
390.786	178
389.554	155
388.322	175
387.09	168
385.858	189
384.625	188
383.393	189
382.16	164
380.927	184
379.693	179
378.46	177
377.226	156
375.992	188
374.758	178
373.524	147
372.289	156
371.054	147
369.819	181
368.584	150
367.349	181
366.113	169
364.877	174
363.641	171
362.405	192
361.169	207
359.932	154
358.695	140
357.458	170
356.221	156
354.984	168
353.746	181
352.508	138
351.27	179
350.032	211
348.793	204
347.555	211
346.316	265
345.077	407
343.837	530
342.598	579
341.358	445
340.118	356
338.878	257
337.638	246
336.397	245
335.157	258
333.916	258
332.675	279
331.433	273
330.192	297
328.95	349
327.708	334
326.466	366
325.223	398
323.981	474
322.738	498
321.495	592
320.252	609
319.008	731
317.765	809
316.521	919
315.277	1135
314.033	1717
312.788	2602
311.543	2925
310.299	2531
309.054	1857
307.808	1296
306.563	986
305.317	856
304.071	789
302.825	867
301.579	898
300.332	1047
299.086	1266
297.839	1603
296.592	1885
295.344	1993
294.097	1819
292.849	1551
291.601	1067
290.353	756
289.104	573
287.856	534
286.607	496
285.358	449
284.109	360
282.859	321
281.61	377
280.36	303
279.11	394
277.86	444
276.609	564
275.359	847
274.108	1491
272.857	2424
271.605	2786
270.354	2349
269.102	1476
267.85	928
266.598	639
265.346	475
264.093	453
262.841	353
261.588	341
260.335	307
259.081	298
257.828	285
256.574	297
255.32	313
254.066	279
252.811	267
251.557	325
250.302	405
249.047	431
247.792	417
246.536	326
245.281	257
244.025	232
242.769	233
241.513	220
240.256	235
238.999	239
237.743	231
236.485	231
235.228	243
233.971	214
232.713	217
231.455	227
230.197	220
228.939	217
227.68	224
226.421	257
225.162	321
223.903	613
222.644	999
221.384	1048
220.124	805
218.864	390
217.604	266
216.344	226
215.083	230
213.822	233
212.561	232
211.3	212
210.039	175
208.777	198
207.515	198
206.253	217
204.991	166
203.728	181
202.465	195
201.202	184
199.939	210
198.676	195
197.412	158
196.149	156
194.885	150
193.621	174
192.356	174
191.092	171
189.827	192
188.562	206
187.297	203
186.031	211
184.766	202
183.5	231
182.234	238
180.967	223
179.701	213
178.434	281
177.167	271
175.9	303
174.633	413
173.365	489
172.098	660
170.83	759
169.562	1089
168.293	1777
167.025	2885
165.756	3992
164.487	4661
163.218	4549
161.948	3991
160.679	3109
159.409	2366
158.139	1797
156.869	1563
155.598	1267
154.328	1082
153.057	997
151.786	884
150.514	830
149.243	718
147.971	700
146.699	667
145.427	663
144.155	604
142.882	564
141.609	538
140.336	542
139.063	544
137.79	522
136.516	495
135.243	529
133.969	473
132.694	460
131.42	423
130.145	429
128.87	470
127.595	453
126.32	430
125.045	392
123.769	394
122.493	359
121.217	422
119.941	545
118.664	914
117.387	1200
116.11	1341
114.833	1131
113.556	970
112.278	816
111	707
109.722	648
108.444	578
107.166	505
105.887	539
104.608	541
103.329	495
102.05	487
100.77	483
99.491	487
98.211	473
96.931	491
95.65	472
94.37	485
93.089	457
91.808	430
90.527	450
89.246	435
87.964	392
86.682	431
85.4	410
84.118	398
82.836	418
81.553	442
80.27	392
78.987	381
77.704	383
76.42	391
75.137	373
73.853	412
72.569	381
71.284	343
70	353
68.715	325
67.43	381
66.145	361
64.859	343
63.574	321
62.288	321
61.002	316
59.716	311
58.429	321
57.143	365
55.856	338
54.569	286
53.281	319
51.994	288
50.706	310
49.418	302
48.13	311
46.842	276
45.553	294
44.265	303
42.976	289
41.686	244
40.397	281
39.107	258
37.818	330
36.528	289
35.237	264
33.947	279
32.656	288
31.365	294
30.074	250
28.783	310
27.491	289
26.2	341
24.908	296
23.616	311
22.323	288
21.031	259
19.738	348
18.445	342
17.152	343
15.858	408
14.565	765
13.271	1155
11.977	1377
10.682	852
9.388	1052
8.093	1685
6.798	3312
5.503	6208
4.208	16124
2.912	45735
1.616	23795
0.32	10510
-0.976	4574
-2.272	19493
-3.569	3097
-4.866	469
-6.163	703
-7.46	996
-8.757	1003
-10.055	674
-11.353	451
-12.651	560
-13.949	568
-15.248	269
-16.547	116
-17.845	175
-19.145	139
-20.444	145
-21.744	104
-23.043	89
-24.343	104
-25.644	72
-26.944	104
-28.245	69
-29.546	67
-30.847	82
-32.148	125
-33.45	202
-34.751	139
-36.053	167
-37.355	145
-38.658	94
-39.96	67
-41.263	69
-42.566	40
-43.869	38
-45.173	36
-46.476	23
-47.78	-6
-49.084	21
-50.388	47
-51.693	2
-52.998	42
-54.303	61
-55.608	16
-56.913	39
-58.219	8
-59.524	30
-60.83	50
-62.137	7
-63.443	14
-64.75	-18
-66.056	9
-67.364	-1
-68.671	15
-69.978	18
-71.286	-6
-72.594	25
-73.902	12
-75.21	-10
-76.519	15
-77.828	15
-79.137	36
-80.446	0
-81.755	-14
-83.065	-6
-84.375	17
-85.685	-3
-86.995	-14
-88.305	3
-89.616	1
-90.927	0
-92.238	3
-93.549	-45
-94.861	0
-96.173	-7
-97.485	21
-98.797	-14
-100.109	5
-101.422	13
-102.735	10
-104.048	2
-105.361	-12
-106.675	8
-107.988	-7
-109.302	1
-110.616	11
-111.931	-1
-113.245	8
-114.56	-6
-115.875	-11
-117.19	19
-118.506	13
-119.821	-8
-121.137	7
-122.453	-8
-123.769	-5
-125.086	15
-126.402	0
-127.719	45
-129.037	11
-130.354	-11
-131.671	20
-132.989	2
-134.307	1
-135.625	13
-136.944	-10
-138.262	-9
-139.581	-21
-140.9	-17
-142.22	-4
-143.539	0
-144.859	-11
-146.179	28
-147.499	1
-148.819	-15
-150.14	3
-151.46	-33
-152.781	16
-154.103	7
-155.424	-3
-156.746	-7
-158.068	0
-159.39	9
-160.712	30
-162.034	-8
-163.357	29
-164.68	-29
-166.003	-15
-167.327	-4
-168.65	14
-169.974	7
-171.298	-7
-172.622	-31
-173.947	10
-175.271	-27
-176.596	-1
-177.921	16
-179.247	30
-180.572	20
-181.898	1
-183.224	-3
-184.55	16
-185.876	6
-187.203	-2
-188.53	-21
-189.857	41
-191.184	14
-192.512	2
-193.839	-2
-195.167	-8
-196.495	-8
-197.824	18
-199.152	-21
-200.481	1
-201.81	-35
-203.139	-18
-204.468	3
-205.798	-7
-207.128	-7
-208.458	-22
-209.788	20
-211.119	-18
-212.449	11
-213.78	-4
-215.112	8
-216.443	6
-217.774	23
-219.106	-12
-220.438	-14
-221.77	4
-223.103	-21
-224.436	-13
-225.768	13
-227.102	-10
-228.435	13
-229.768	-19
-231.102	-2
-232.436	10
-233.77	9
-235.105	7
-236.439	-22
-237.774	-1
-239.109	-3
-240.444	-19
-241.78	-3
-243.115	-1
-244.451	-13
-245.788	-4
-247.124	2
-248.46	28
-249.797	-1
-251.134	11
-252.471	-3
-253.809	-5
-255.146	7
-256.484	-18
-257.822	-28
-259.161	4
-260.499	-16
-261.838	-31
-263.177	-20
-264.516	3
-265.855	-4
-267.195	-5
-268.535	7
-269.875	6
-271.215	8
-272.556	-12
-273.896	-6
-275.237	-27
-276.578	17
-277.92	-5
-279.261	-25
-280.603	-10
-281.945	-5
