# Supplementary material for: Kondo screening in a Majorana metal
Source: Nat Commun. 2023 Nov 16;14:7405. doi: 10.1038/s41467-023-43185-3 (PMC10654600; doi:10.1038/s41467-023-43185-3)
Supplement: Supplementary file 3 — Source Data [file 41467_2023_43185_MOESM3_ESM.zip › Source data/Figure1c_x0p01.dat]

1997.43	520
1996.477	554
1995.523	537
1994.57	525
1993.616	534
1992.662	538
1991.707	550
1990.753	532
1989.798	554
1988.844	481
1987.889	553
1986.934	539
1985.978	531
1985.023	560
1984.067	559
1983.111	525
1982.155	499
1981.199	499
1980.243	544
1979.286	531
1978.33	530
1977.373	565
1976.416	557
1975.459	515
1974.501	530
1973.544	546
1972.586	540
1971.628	535
1970.67	549
1969.712	540
1968.753	535
1967.795	514
1966.836	555
1965.877	555
1964.918	560
1963.959	562
1962.999	520
1962.04	526
1961.08	573
1960.12	528
1959.16	511
1958.199	541
1957.239	522
1956.278	530
1955.317	537
1954.356	553
1953.395	508
1952.434	519
1951.472	522
1950.511	513
1949.549	527
1948.587	540
1947.624	527
1946.662	490
1945.699	520
1944.737	530
1943.774	473
1942.811	510
1941.847	502
1940.884	537
1939.92	493
1938.956	515
1937.992	518
1937.028	490
1936.064	501
1935.099	488
1934.135	505
1933.17	505
1932.205	464
1931.24	498
1930.274	514
1929.309	510
1928.343	507
1927.377	506
1926.411	502
1925.445	498
1924.478	462
1923.512	499
1922.545	480
1921.578	471
1920.611	460
1919.644	450
1918.676	457
1917.709	475
1916.741	533
1915.773	468
1914.805	502
1913.836	494
1912.868	477
1911.899	479
1910.93	518
1909.961	491
1908.992	452
1908.022	438
1907.053	451
1906.083	487
1905.113	460
1904.143	463
1903.173	490
1902.202	485
1901.232	489
1900.261	466
1899.29	428
1898.319	425
1897.348	459
1896.376	467
1895.404	448
1894.432	436
1893.46	427
1892.488	472
1891.516	432
1890.543	453
1889.571	453
1888.598	453
1887.625	459
1886.651	428
1885.678	452
1884.704	479
1883.731	420
1882.757	471
1881.783	414
1880.808	451
1879.834	439
1878.859	421
1877.884	475
1876.909	432
1875.934	449
1874.959	473
1873.983	455
1873.008	452
1872.032	471
1871.056	436
1870.079	436
1869.103	438
1868.126	454
1867.15	458
1866.173	426
1865.196	439
1864.218	427
1863.241	419
1862.263	421
1861.285	461
1860.307	450
1859.329	449
1858.351	455
1857.372	453
1856.394	446
1855.415	442
1854.436	403
1853.456	459
1852.477	442
1851.497	437
1850.518	448
1849.538	472
1848.558	446
1847.577	455
1846.597	448
1845.616	417
1844.636	441
1843.655	480
1842.673	441
1841.692	436
1840.711	447
1839.729	459
1838.747	458
1837.765	439
1836.783	412
1835.8	425
1834.818	411
1833.835	424
1832.852	440
1831.869	419
1830.886	426
1829.902	396
1828.919	432
1827.935	440
1826.951	428
1825.967	415
1824.982	412
1823.998	423
1823.013	443
1822.028	412
1821.043	399
1820.058	464
1819.073	459
1818.087	456
1817.101	426
1816.115	448
1815.129	443
1814.143	430
1813.157	446
1812.17	429
1811.183	431
1810.196	440
1809.209	454
1808.222	445
1807.234	415
1806.246	472
1805.258	384
1804.27	442
1803.282	445
1802.294	411
1801.305	404
1800.316	413
1799.328	396
1798.338	410
1797.349	403
1796.36	389
1795.37	427
1794.38	439
1793.39	419
1792.4	448
1791.41	396
1790.419	431
1789.428	389
1788.438	400
1787.446	418
1786.455	423
1785.464	422
1784.472	410
1783.48	389
1782.489	406
1781.496	429
1780.504	406
1779.512	396
1778.519	404
1777.526	414
1776.533	377
1775.54	417
1774.547	395
1773.553	409
1772.559	404
1771.565	357
1770.571	370
1769.577	387
1768.583	402
1767.588	395
1766.593	400
1765.598	393
1764.603	402
1763.608	382
1762.612	369
1761.617	421
1760.621	362
1759.625	393
1758.628	367
1757.632	407
1756.635	388
1755.639	383
1754.642	394
1753.645	400
1752.647	375
1751.65	371
1750.652	379
1749.654	354
1748.656	395
1747.658	384
1746.66	385
1745.661	364
1744.663	381
1743.664	399
1742.665	398
1741.666	372
1740.666	394
1739.667	371
1738.667	402
1737.667	409
1736.667	397
1735.666	377
1734.666	362
1733.665	342
1732.664	392
1731.663	415
1730.662	360
1729.661	364
1728.659	369
1727.657	359
1726.655	387
1725.653	374
1724.651	384
1723.649	375
1722.646	358
1721.643	373
1720.64	407
1719.637	371
1718.634	384
1717.63	355
1716.626	363
1715.623	377
1714.619	349
1713.614	423
1712.61	378
1711.605	389
1710.6	377
1709.596	351
1708.59	375
1707.585	356
1706.58	383
1705.574	360
1704.568	378
1703.562	344
1702.556	345
1701.549	363
1700.543	359
1699.536	376
1698.529	350
1697.522	357
1696.515	342
1695.507	347
1694.5	339
1693.492	364
1692.484	371
1691.476	327
1690.467	404
1689.459	349
1688.45	342
1687.441	340
1686.432	343
1685.423	319
1684.413	329
1683.404	352
1682.394	344
1681.384	356
1680.374	334
1679.363	331
1678.353	378
1677.342	348
1676.331	331
1675.32	331
1674.309	357
1673.298	308
1672.286	346
1671.274	359
1670.262	374
1669.25	319
1668.238	359
1667.225	390
1666.213	353
1665.2	306
1664.187	383
1663.174	374
1662.16	367
1661.147	366
1660.133	344
1659.119	368
1658.105	341
1657.091	372
1656.076	345
1655.061	346
1654.047	358
1653.032	347
1652.016	365
1651.001	343
1649.986	334
1648.97	335
1647.954	336
1646.938	315
1645.922	356
1644.905	365
1643.888	338
1642.872	386
1641.855	329
1640.837	367
1639.82	345
1638.803	344
1637.785	361
1636.767	334
1635.749	357
1634.731	359
1633.712	379
1632.694	337
1631.675	345
1630.656	372
1629.637	342
1628.617	361
1627.598	356
1626.578	331
1625.558	357
1624.538	328
1623.518	336
1622.497	342
1621.477	346
1620.456	326
1619.435	329
1618.414	301
1617.393	346
1616.371	332
1615.349	349
1614.328	341
1613.306	365
1612.283	346
1611.261	346
1610.238	328
1609.216	338
1608.193	354
1607.169	364
1606.146	312
1605.123	345
1604.099	340
1603.075	342
1602.051	365
1601.027	380
1600.002	349
1598.978	326
1597.953	368
1596.928	349
1595.903	355
1594.878	370
1593.852	391
1592.827	397
1591.801	366
1590.775	357
1589.748	358
1588.722	378
1587.695	364
1586.669	381
1585.642	341
1584.615	315
1583.587	358
1582.56	363
1581.532	347
1580.504	359
1579.476	337
1578.448	340
1577.42	363
1576.391	336
1575.362	355
1574.333	364
1573.304	368
1572.275	335
1571.246	357
1570.216	363
1569.186	365
1568.156	395
1567.126	365
1566.095	341
1565.065	320
1564.034	360
1563.003	367
1561.972	353
1560.941	342
1559.909	343
1558.878	317
1557.846	379
1556.814	363
1555.781	354
1554.749	328
1553.717	337
1552.684	362
1551.651	364
1550.618	359
1549.584	358
1548.551	341
1547.517	340
1546.483	373
1545.449	381
1544.415	371
1543.381	335
1542.346	333
1541.311	361
1540.276	370
1539.241	363
1538.206	358
1537.171	365
1536.135	361
1535.099	386
1534.063	356
1533.027	344
1531.99	370
1530.954	341
1529.917	370
1528.88	366
1527.843	344
1526.806	372
1525.768	293
1524.73	367
1523.693	363
1522.654	350
1521.616	361
1520.578	358
1519.539	351
1518.5	350
1517.462	339
1516.422	334
1515.383	344
1514.344	365
1513.304	362
1512.264	345
1511.224	371
1510.184	376
1509.143	352
1508.103	371
1507.062	358
1506.021	334
1504.98	350
1503.938	374
1502.897	328
1501.855	344
1500.813	339
1499.771	384
1498.729	338
1497.687	371
1496.644	352
1495.601	334
1494.558	323
1493.515	336
1492.472	342
1491.428	353
1490.384	353
1489.34	375
1488.296	341
1487.252	371
1486.208	376
1485.163	355
1484.118	339
1483.073	350
1482.028	347
1480.983	373
1479.937	379
1478.891	361
1477.845	346
1476.799	352
1475.753	350
1474.706	354
1473.66	345
1472.613	336
1471.566	366
1470.519	325
1469.471	344
1468.424	291
1467.376	317
1466.328	329
1465.28	361
1464.232	338
1463.183	349
1462.134	326
1461.086	355
1460.037	331
1458.987	340
1457.938	360
1456.888	317
1455.839	353
1454.789	319
1453.738	349
1452.688	334
1451.638	334
1450.587	344
1449.536	325
1448.485	337
1447.434	288
1446.382	297
1445.331	340
1444.279	355
1443.227	325
1442.175	329
1441.122	329
1440.07	327
1439.017	335
1437.964	342
1436.911	313
1435.858	312
1434.804	319
1433.751	301
1432.697	314
1431.643	346
1430.588	338
1429.534	337
1428.48	337
1427.425	326
1426.37	297
1425.315	309
1424.259	309
1423.204	350
1422.148	338
1421.092	270
1420.036	300
1418.98	323
1417.924	313
1416.867	304
1415.81	312
1414.753	324
1413.696	338
1412.639	323
1411.581	303
1410.523	320
1409.466	306
1408.407	317
1407.349	314
1406.291	331
1405.232	309
1404.173	342
1403.114	352
1402.055	305
1400.996	297
1399.936	301
1398.876	323
1397.816	307
1396.756	306
1395.696	332
1394.636	333
1393.575	317
1392.514	320
1391.453	306
1390.392	322
1389.33	303
1388.269	305
1387.207	319
1386.145	313
1385.083	320
1384.02	325
1382.958	322
1381.895	311
1380.832	321
1379.769	355
1378.706	329
1377.642	322
1376.579	335
1375.515	313
1374.451	315
1373.387	347
1372.322	335
1371.258	289
1370.193	306
1369.128	301
1368.063	320
1366.998	313
1365.932	311
1364.866	342
1363.801	297
1362.734	318
1361.668	300
1360.602	311
1359.535	320
1358.468	334
1357.401	338
1356.334	326
1355.267	319
1354.199	297
1353.132	322
1352.064	315
1350.996	310
1349.927	318
1348.859	303
1347.79	303
1346.721	309
1345.652	328
1344.583	298
1343.514	303
1342.444	326
1341.374	312
1340.304	326
1339.234	330
1338.164	309
1337.093	321
1336.023	299
1334.952	327
1333.881	313
1332.809	334
1331.738	310
1330.666	310
1329.594	322
1328.522	346
1327.45	313
1326.378	306
1325.305	305
1324.232	362
1323.159	301
1322.086	315
1321.013	329
1319.939	313
1318.866	325
1317.792	315
1316.718	312
1315.643	313
1314.569	298
1313.494	303
1312.42	317
1311.345	294
1310.269	324
1309.194	326
1308.118	315
1307.043	300
1305.967	270
1304.891	293
1303.814	308
1302.738	318
1301.661	324
1300.584	297
1299.507	301
1298.43	333
1297.352	297
1296.275	304
1295.197	321
1294.119	352
1293.041	316
1291.962	303
1290.884	320
1289.805	315
1288.726	318
1287.647	318
1286.568	316
1285.488	348
1284.409	326
1283.329	321
1282.249	303
1281.168	324
1280.088	316
1279.007	312
1277.926	337
1276.845	344
1275.764	339
1274.683	311
1273.601	344
1272.52	295
1271.438	329
1270.356	318
1269.273	302
1268.191	335
1267.108	320
1266.025	336
1264.942	320
1263.859	359
1262.775	335
1261.692	312
1260.608	350
1259.524	357
1258.44	311
1257.355	325
1256.271	323
1255.186	329
1254.101	331
1253.016	354
1251.931	311
1250.845	352
1249.759	353
1248.673	354
1247.587	349
1246.501	325
1245.415	377
1244.328	364
1243.241	381
1242.154	378
1241.067	352
1239.98	412
1238.892	373
1237.804	401
1236.716	404
1235.628	411
1234.54	408
1233.451	434
1232.363	457
1231.274	507
1230.185	513
1229.095	539
1228.006	538
1226.916	614
1225.826	588
1224.736	572
1223.646	536
1222.556	481
1221.465	455
1220.374	405
1219.283	437
1218.192	402
1217.101	397
1216.009	376
1214.918	385
1213.826	375
1212.733	374
1211.641	354
1210.549	374
1209.456	369
1208.363	345
1207.27	393
1206.177	343
1205.083	374
1203.99	371
1202.896	341
1201.802	338
1200.708	363
1199.613	377
1198.519	344
1197.424	353
1196.329	348
1195.234	380
1194.139	355
1193.043	351
1191.947	370
1190.852	371
1189.756	356
1188.659	356
1187.563	376
1186.466	351
1185.369	341
1184.272	366
1183.175	351
1182.078	370
1180.98	377
1179.882	395
1178.784	379
1177.686	375
1176.588	386
1175.489	389
1174.39	374
1173.292	359
1172.192	404
1171.093	383
1169.994	401
1168.894	385
1167.794	396
1166.694	427
1165.594	394
1164.493	417
1163.393	403
1162.292	457
1161.191	427
1160.09	445
1158.988	498
1157.887	517
1156.785	546
1155.683	565
1154.581	647
1153.478	649
1152.376	719
1151.273	740
1150.17	835
1149.067	843
1147.964	867
1146.86	848
1145.757	924
1144.653	929
1143.549	876
1142.445	750
1141.34	703
1140.236	670
1139.131	593
1138.026	534
1136.921	479
1135.815	408
1134.71	378
1133.604	383
1132.498	374
1131.392	343
1130.285	327
1129.179	313
1128.072	320
1126.965	291
1125.858	297
1124.751	291
1123.643	287
1122.536	299
1121.428	271
1120.32	291
1119.211	270
1118.103	255
1116.994	301
1115.886	296
1114.777	284
1113.667	281
1112.558	286
1111.448	270
1110.339	262
1109.229	269
1108.119	260
1107.008	261
1105.898	279
1104.787	267
1103.676	262
1102.565	253
1101.454	254
1100.342	288
1099.23	295
1098.119	249
1097.006	259
1095.894	295
1094.782	269
1093.669	298
1092.556	304
1091.443	267
1090.33	284
1089.217	296
1088.103	283
1086.989	304
1085.875	292
1084.761	278
1083.647	298
1082.532	288
1081.417	305
1080.303	298
1079.187	315
1078.072	301
1076.957	300
1075.841	326
1074.725	341
1073.609	328
1072.493	321
1071.376	314
1070.259	355
1069.143	316
1068.026	314
1066.908	346
1065.791	332
1064.673	303
1063.555	301
1062.437	324
1061.319	292
1060.201	300
1059.082	283
1057.964	291
1056.845	277
1055.725	283
1054.606	287
1053.487	275
1052.367	289
1051.247	282
1050.127	302
1049.006	282
1047.886	313
1046.765	288
1045.644	313
1044.523	296
1043.402	283
1042.281	262
1041.159	270
1040.037	265
1038.915	261
1037.793	298
1036.67	291
1035.548	295
1034.425	289
1033.302	303
1032.179	267
1031.055	270
1029.932	298
1028.808	268
1027.684	251
1026.56	263
1025.436	264
1024.311	270
1023.186	283
1022.061	293
1020.936	270
1019.811	283
1018.685	267
1017.56	287
1016.434	248
1015.308	282
1014.181	252
1013.055	287
1011.928	299
1010.802	276
1009.674	290
1008.547	256
1007.42	275
1006.292	256
1005.164	267
1004.036	247
1002.908	256
1001.78	281
1000.651	289
999.522	257
998.393	259
997.264	278
996.135	295
995.005	268
993.876	258
992.746	249
991.615	254
990.485	249
989.355	256
988.224	238
987.093	286
985.962	279
984.831	258
983.699	256
982.567	254
981.436	273
980.303	254
979.171	283
978.039	267
976.906	261
975.773	279
974.64	278
973.507	234
972.374	259
971.24	304
970.106	258
968.972	276
967.838	267
966.703	275
965.569	282
964.434	266
963.299	267
962.164	246
961.029	262
959.893	276
958.757	252
957.621	286
956.485	276
955.349	300
954.212	273
953.076	278
951.939	296
950.802	288
949.664	322
948.527	291
947.389	322
946.251	324
945.113	293
943.975	313
942.836	336
941.698	347
940.559	323
939.42	313
938.281	329
937.141	328
936.002	331
934.862	338
933.722	344
932.581	337
931.441	362
930.3	339
929.16	367
928.019	340
926.877	380
925.736	343
924.594	346
923.453	355
922.311	363
921.169	367
920.026	341
918.884	359
917.741	346
916.598	367
915.455	335
914.311	347
913.168	351
912.024	382
910.88	330
909.736	324
908.592	362
907.447	333
906.303	318
905.158	330
904.013	321
902.867	316
901.722	343
900.576	343
899.43	348
898.284	288
897.138	346
895.992	334
894.845	349
893.698	340
892.551	363
891.404	362
890.256	394
889.109	340
887.961	375
886.813	356
885.665	346
884.516	328
883.368	345
882.219	306
881.07	304
879.921	289
878.771	309
877.622	321
876.472	318
875.322	325
874.172	324
873.022	347
871.871	322
870.72	314
869.569	337
868.418	305
867.267	344
866.115	301
864.964	319
863.812	311
862.659	308
861.507	345
860.355	311
859.202	334
858.049	328
856.896	309
855.743	327
854.589	328
853.435	307
852.282	329
851.127	315
849.973	299
848.819	324
847.664	343
846.509	298
845.354	309
844.199	332
843.043	329
841.888	323
840.732	299
839.576	307
838.42	313
837.263	327
836.107	299
834.95	282
833.793	335
832.635	307
831.478	276
830.32	261
829.163	283
828.005	290
826.846	274
825.688	288
824.529	294
823.371	300
822.212	299
821.052	281
819.893	313
818.733	289
817.574	298
816.414	295
815.254	296
814.093	291
812.933	265
811.772	280
810.611	286
809.45	300
808.288	292
807.127	280
805.965	289
804.803	301
803.641	282
802.479	291
801.316	281
800.153	277
798.99	298
797.827	294
796.664	302
795.5	278
794.337	289
793.173	288
792.009	292
790.844	281
789.68	293
788.515	287
787.35	297
786.185	296
785.02	328
783.854	282
782.689	300
781.523	302
780.357	297
779.19	290
778.024	275
776.857	291
775.69	307
774.523	311
773.356	264
772.189	294
771.021	297
769.853	297
768.685	319
767.517	322
766.348	325
765.18	295
764.011	310
762.842	282
761.673	295
760.503	276
759.333	304
758.164	318
756.994	267
755.823	285
754.653	306
753.482	316
752.311	268
751.14	304
749.969	312
748.798	301
747.626	331
746.454	327
745.282	287
744.11	313
742.938	299
741.765	295
740.592	288
739.419	335
738.246	297
737.073	295
735.899	272
734.725	300
733.551	288
732.377	269
731.203	264
730.028	323
728.853	284
727.678	302
726.503	310
725.328	310
724.152	295
722.976	317
721.8	305
720.624	283
719.448	308
718.271	315
717.094	312
715.917	305
714.74	289
713.563	288
712.385	313
711.207	299
710.029	339
708.851	298
707.673	284
706.494	291
705.316	296
704.137	276
702.957	321
701.778	295
700.598	289
699.419	319
698.239	317
697.059	319
695.878	285
694.698	314
693.517	334
692.336	326
691.155	325
689.973	341
688.792	301
687.61	356
686.428	308
685.246	344
684.064	356
682.881	360
681.698	335
680.515	321
679.332	334
678.149	309
676.965	349
675.782	351
674.598	365
673.413	343
672.229	324
671.045	347
669.86	348
668.675	363
667.49	353
666.304	358
665.119	346
663.933	379
662.747	333
661.561	377
660.375	372
659.188	381
658.001	438
656.814	405
655.627	436
654.44	427
653.252	439
652.065	393
650.877	419
649.689	436
648.5	424
647.312	411
646.123	418
644.934	391
643.745	433
642.555	447
641.366	409
640.176	397
638.986	411
637.796	448
636.606	399
635.415	425
634.224	456
633.034	454
631.842	437
630.651	460
629.459	463
628.268	411
627.076	432
625.884	428
624.691	424
623.499	430
622.306	415
621.113	408
619.92	427
618.727	404
617.533	457
616.339	451
615.145	420
613.951	438
612.757	385
611.562	386
610.367	360
609.172	363
607.977	412
606.782	361
605.586	409
604.391	339
603.195	389
601.998	379
600.802	316
599.606	412
598.409	384
597.212	368
596.015	399
594.817	346
593.62	354
592.422	374
591.224	369
590.026	421
588.827	386
587.629	361
586.43	427
585.231	360
584.032	364
582.833	384
581.633	382
580.433	404
579.233	369
578.033	384
576.833	390
575.632	394
574.431	374
573.23	376
572.029	419
570.828	399
569.626	397
568.424	440
567.222	407
566.02	457
564.818	440
563.615	407
562.412	416
561.209	459
560.006	412
558.803	391
557.599	410
556.395	403
555.191	449
553.987	440
552.782	480
551.578	476
550.373	500
549.168	529
547.963	566
546.757	643
545.552	792
544.346	912
543.14	970
541.934	868
540.727	741
539.52	662
538.314	559
537.107	497
535.899	512
534.692	520
533.484	541
532.276	554
531.068	532
529.86	550
528.652	543
527.443	565
526.234	447
525.025	475
523.816	446
522.606	436
521.397	386
520.187	359
518.977	395
517.766	354
516.556	370
515.345	361
514.134	331
512.923	345
511.712	335
510.5	343
509.289	313
508.077	338
506.865	363
505.652	332
504.44	351
503.227	358
502.014	380
500.801	414
499.588	475
498.374	422
497.16	407
495.946	398
494.732	372
493.518	373
492.303	382
491.089	399
489.874	373
488.659	368
487.443	370
486.228	351
485.012	374
483.796	340
482.58	353
481.363	346
480.147	368
478.93	333
477.713	368
476.496	324
475.278	356
474.061	383
472.843	371
471.625	337
470.407	359
469.188	360
467.97	358
466.751	377
465.532	358
464.313	404
463.093	377
461.874	399
460.654	379
459.434	369
458.214	376
456.993	376
455.772	388
454.552	366
453.331	393
452.109	389
450.888	360
449.666	376
448.444	404
447.222	392
446	407
444.777	417
443.555	422
442.332	423
441.109	424
439.885	421
438.662	377
437.438	401
436.214	405
434.99	393
433.766	373
432.541	392
431.317	379
430.092	431
428.867	424
427.641	419
426.416	407
425.19	422
423.964	394
422.738	384
421.511	420
420.285	386
419.058	415
417.831	391
416.604	388
415.377	380
414.149	390
412.921	387
411.693	379
410.465	399
409.237	361
408.008	347
406.779	387
405.55	388
404.321	376
403.091	401
401.862	402
400.632	367
399.402	351
398.172	372
396.941	356
395.711	360
394.48	366
393.249	347
392.017	377
390.786	409
389.554	361
388.322	415
387.09	354
385.858	361
384.625	384
383.393	380
382.16	362
380.927	385
379.693	371
378.46	407
377.226	365
375.992	397
374.758	381
373.524	356
372.289	371
371.054	369
369.819	401
368.584	358
367.349	371
366.113	387
364.877	380
363.641	395
362.405	380
361.169	383
359.932	376
358.695	351
357.458	382
356.221	353
354.984	377
353.746	405
352.508	372
351.27	383
350.032	392
348.793	417
347.555	467
346.316	494
345.077	623
343.837	710
342.598	701
341.358	607
340.118	508
338.878	466
337.638	461
336.397	452
335.157	444
333.916	443
332.675	433
331.433	481
330.192	514
328.95	531
327.708	564
326.466	575
325.223	622
323.981	647
322.738	696
321.495	699
320.252	784
319.008	863
317.765	964
316.521	1035
315.277	1319
314.033	1862
312.788	2671
311.543	2986
310.299	2603
309.054	2006
307.808	1524
306.563	1221
305.317	1128
304.071	1042
302.825	1073
301.579	1149
300.332	1300
299.086	1628
297.839	2003
296.592	2255
295.344	2322
294.097	2359
292.849	1945
291.601	1432
290.353	1071
289.104	856
287.856	755
286.607	674
285.358	684
284.109	580
282.859	548
281.61	577
280.36	562
279.11	620
277.86	682
276.609	867
275.359	1265
274.108	1792
272.857	2559
271.605	2777
270.354	2424
269.102	1571
267.85	1107
266.598	863
265.346	700
264.093	611
262.841	598
261.588	564
260.335	509
259.081	503
257.828	503
256.574	484
255.32	542
254.066	473
252.811	528
251.557	515
250.302	609
249.047	670
247.792	614
246.536	525
245.281	461
244.025	430
242.769	437
241.513	430
240.256	437
238.999	415
237.743	446
236.485	473
235.228	432
233.971	431
232.713	440
231.455	484
230.197	446
228.939	454
227.68	441
226.421	513
225.162	530
223.903	818
222.644	1068
221.384	1135
220.124	955
218.864	621
217.604	451
216.344	458
215.083	442
213.822	407
212.561	408
211.3	415
210.039	380
208.777	407
207.515	404
206.253	408
204.991	375
203.728	362
202.465	390
201.202	397
199.939	398
198.676	422
197.412	359
196.149	372
194.885	359
193.621	354
192.356	372
191.092	406
189.827	380
188.562	404
187.297	416
186.031	418
184.766	429
183.5	412
182.234	488
180.967	429
179.701	481
178.434	460
177.167	467
175.9	574
174.633	665
173.365	746
172.098	984
170.83	1198
169.562	1440
168.293	2074
167.025	2953
165.756	4196
164.487	4739
163.218	4867
161.948	4356
160.679	3477
159.409	2771
158.139	2082
156.869	1743
155.598	1531
154.328	1291
153.057	1195
151.786	1112
150.514	1060
149.243	997
147.971	886
146.699	908
145.427	884
144.155	819
142.882	809
141.609	801
140.336	793
139.063	760
137.79	728
136.516	705
135.243	692
133.969	665
132.694	664
131.42	649
130.145	670
128.87	687
127.595	663
126.32	594
125.045	617
123.769	601
122.493	656
121.217	611
119.941	745
118.664	1041
117.387	1335
116.11	1446
114.833	1394
113.556	1213
112.278	1142
111	937
109.722	856
108.444	831
107.166	758
105.887	777
104.608	743
103.329	715
102.05	670
100.77	720
99.491	735
98.211	684
96.931	711
95.65	689
94.37	621
93.089	669
91.808	649
90.527	690
89.246	640
87.964	648
86.682	614
85.4	597
84.118	617
82.836	610
81.553	596
80.27	659
78.987	603
77.704	614
76.42	567
75.137	583
73.853	566
72.569	564
71.284	557
70	557
68.715	563
67.43	567
66.145	560
64.859	527
63.574	563
62.288	552
61.002	523
59.716	521
58.429	526
57.143	580
55.856	501
54.569	510
53.281	519
51.994	527
50.706	533
49.418	496
48.13	522
46.842	525
45.553	485
44.265	488
42.976	502
41.686	456
40.397	476
39.107	488
37.818	512
36.528	493
35.237	470
33.947	473
32.656	485
31.365	487
30.074	491
28.783	484
27.491	536
26.2	528
24.908	511
23.616	470
22.323	474
21.031	494
19.738	555
18.445	540
17.152	558
15.858	599
14.565	938
13.271	1380
11.977	1585
10.682	1138
9.388	1267
8.093	1934
6.798	2962
5.503	5407
4.208	13508
2.912	36734
1.616	23995
0.32	9468
-0.976	4774
-2.272	26333
-3.569	3268
-4.866	660
-6.163	853
-7.46	1141
-8.757	1151
-10.055	867
-11.353	651
-12.651	804
-13.949	778
-15.248	469
-16.547	313
-17.845	337
-19.145	298
-20.444	308
-21.744	311
-23.043	251
-24.343	245
-25.644	294
-26.944	330
-28.245	294
-29.546	314
-30.847	334
-32.148	344
-33.45	390
-34.751	320
-36.053	343
-37.355	326
-38.658	300
-39.96	293
-41.263	279
-42.566	250
-43.869	217
-45.173	228
-46.476	210
-47.78	223
-49.084	224
-50.388	249
-51.693	240
-52.998	233
-54.303	235
-55.608	209
-56.913	201
-58.219	205
-59.524	213
-60.83	245
-62.137	242
-63.443	216
-64.75	184
-66.056	215
-67.364	201
-68.671	212
-69.978	214
-71.286	199
-72.594	227
-73.902	230
-75.21	201
-76.519	211
-77.828	198
-79.137	203
-80.446	212
-81.755	179
-83.065	210
-84.375	207
-85.685	172
-86.995	185
-88.305	191
-89.616	225
-90.927	193
-92.238	192
-93.549	184
-94.861	213
-96.173	201
-97.485	224
-98.797	196
-100.109	195
-101.422	211
-102.735	194
-104.048	210
-105.361	206
-106.675	182
-107.988	198
-109.302	219
-110.616	226
-111.931	189
-113.245	201
-114.56	223
-115.875	194
-117.19	221
-118.506	187
-119.821	209
-121.137	222
-122.453	206
-123.769	181
-125.086	205
-126.402	182
-127.719	228
-129.037	210
-130.354	191
-131.671	216
-132.989	216
-134.307	222
-135.625	204
-136.944	198
-138.262	197
-139.581	189
-140.9	207
-142.22	205
-143.539	192
-144.859	187
-146.179	235
-147.499	206
-148.819	190
-150.14	191
-151.46	176
-152.781	194
-154.103	207
-155.424	200
-156.746	193
-158.068	189
-159.39	206
-160.712	224
-162.034	178
-163.357	227
-164.68	202
-166.003	203
-167.327	205
-168.65	211
-169.974	195
-171.298	179
-172.622	176
-173.947	214
-175.271	180
-176.596	206
-177.921	205
-179.247	207
-180.572	203
-181.898	185
-183.224	225
-184.55	211
-185.876	190
-187.203	208
-188.53	203
-189.857	219
-191.184	195
-192.512	196
-193.839	204
-195.167	193
-196.495	190
-197.824	213
-199.152	178
-200.481	196
-201.81	157
-203.139	177
-204.468	210
-205.798	189
-207.128	202
-208.458	166
-209.788	211
-211.119	170
-212.449	201
-213.78	192
-215.112	197
-216.443	203
-217.774	244
-219.106	199
-220.438	204
-221.77	214
-223.103	199
-224.436	211
-225.768	206
-227.102	165
-228.435	199
-229.768	198
-231.102	199
-232.436	203
-233.77	212
-235.105	211
-236.439	206
-237.774	175
-239.109	177
-240.444	175
-241.78	206
-243.115	189
-244.451	180
-245.788	198
-247.124	196
-248.46	214
-249.797	196
-251.134	206
-252.471	199
-253.809	207
-255.146	189
-256.484	184
-257.822	192
-259.161	214
-260.499	186
-261.838	195
-263.177	199
-264.516	191
-265.855	197
-267.195	195
-268.535	202
-269.875	218
-271.215	185
-272.556	196
-273.896	184
-275.237	192
-276.578	218
-277.92	177
-279.261	191
-280.603	199
-281.945	201
