# Supplementary material for: Kondo screening in a Majorana metal
Source: Nat Commun. 2023 Nov 16;14:7405. doi: 10.1038/s41467-023-43185-3 (PMC10654600; doi:10.1038/s41467-023-43185-3)
Supplement: Supplementary file 3 — Source Data [file 41467_2023_43185_MOESM3_ESM.zip › Source data/Figure1c_x0p02.dat]

1997.43	728
1996.477	718
1995.523	727
1994.57	724
1993.616	776
1992.662	769
1991.707	751
1990.753	714
1989.798	727
1988.844	714
1987.889	746
1986.934	741
1985.978	788
1985.023	742
1984.067	712
1983.111	710
1982.155	735
1981.199	771
1980.243	752
1979.286	744
1978.33	746
1977.373	727
1976.416	779
1975.459	754
1974.501	696
1973.544	738
1972.586	757
1971.628	759
1970.67	773
1969.712	753
1968.753	741
1967.795	753
1966.836	734
1965.877	723
1964.918	725
1963.959	729
1962.999	692
1962.04	717
1961.08	743
1960.12	748
1959.16	729
1958.199	743
1957.239	746
1956.278	690
1955.317	725
1954.356	722
1953.395	744
1952.434	719
1951.472	678
1950.511	712
1949.549	693
1948.587	750
1947.624	725
1946.662	696
1945.699	721
1944.737	713
1943.774	684
1942.811	734
1941.847	694
1940.884	721
1939.92	711
1938.956	732
1937.992	726
1937.028	708
1936.064	696
1935.099	678
1934.135	716
1933.17	673
1932.205	717
1931.24	692
1930.274	685
1929.309	725
1928.343	668
1927.377	700
1926.411	726
1925.445	716
1924.478	673
1923.512	678
1922.545	716
1921.578	674
1920.611	674
1919.644	658
1918.676	676
1917.709	656
1916.741	678
1915.773	698
1914.805	717
1913.836	695
1912.868	678
1911.899	708
1910.93	683
1909.961	686
1908.992	692
1908.022	663
1907.053	684
1906.083	680
1905.113	660
1904.143	694
1903.173	723
1902.202	661
1901.232	726
1900.261	654
1899.29	639
1898.319	648
1897.348	679
1896.376	651
1895.404	655
1894.432	643
1893.46	652
1892.488	646
1891.516	640
1890.543	636
1889.571	658
1888.598	657
1887.625	678
1886.651	689
1885.678	676
1884.704	652
1883.731	626
1882.757	689
1881.783	627
1880.808	673
1879.834	664
1878.859	642
1877.884	685
1876.909	682
1875.934	678
1874.959	642
1873.983	660
1873.008	660
1872.032	674
1871.056	681
1870.079	669
1869.103	635
1868.126	667
1867.15	676
1866.173	645
1865.196	654
1864.218	659
1863.241	666
1862.263	658
1861.285	620
1860.307	702
1859.329	651
1858.351	666
1857.372	652
1856.394	649
1855.415	657
1854.436	611
1853.456	690
1852.477	595
1851.497	649
1850.518	652
1849.538	636
1848.558	670
1847.577	636
1846.597	634
1845.616	618
1844.636	701
1843.655	658
1842.673	651
1841.692	646
1840.711	639
1839.729	639
1838.747	653
1837.765	625
1836.783	621
1835.8	646
1834.818	624
1833.835	626
1832.852	643
1831.869	681
1830.886	621
1829.902	615
1828.919	660
1827.935	614
1826.951	648
1825.967	625
1824.982	640
1823.998	628
1823.013	625
1822.028	621
1821.043	640
1820.058	671
1819.073	636
1818.087	613
1817.101	640
1816.115	659
1815.129	636
1814.143	639
1813.157	624
1812.17	619
1811.183	627
1810.196	627
1809.209	665
1808.222	604
1807.234	626
1806.246	662
1805.258	619
1804.27	631
1803.282	606
1802.294	640
1801.305	609
1800.316	630
1799.328	612
1798.338	610
1797.349	593
1796.36	602
1795.37	631
1794.38	634
1793.39	636
1792.4	600
1791.41	632
1790.419	610
1789.428	586
1788.438	612
1787.446	596
1786.455	612
1785.464	603
1784.472	607
1783.48	611
1782.489	597
1781.496	617
1780.504	622
1779.512	578
1778.519	655
1777.526	593
1776.533	618
1775.54	637
1774.547	597
1773.553	620
1772.559	590
1771.565	606
1770.571	597
1769.577	614
1768.583	555
1767.588	605
1766.593	619
1765.598	587
1764.603	602
1763.608	620
1762.612	619
1761.617	605
1760.621	598
1759.625	597
1758.628	570
1757.632	607
1756.635	606
1755.639	579
1754.642	595
1753.645	565
1752.647	587
1751.65	573
1750.652	587
1749.654	569
1748.656	596
1747.658	598
1746.66	576
1745.661	587
1744.663	572
1743.664	589
1742.665	585
1741.666	587
1740.666	582
1739.667	575
1738.667	604
1737.667	596
1736.667	583
1735.666	582
1734.666	570
1733.665	571
1732.664	586
1731.663	581
1730.662	605
1729.661	577
1728.659	608
1727.657	566
1726.655	600
1725.653	577
1724.651	571
1723.649	579
1722.646	586
1721.643	570
1720.64	584
1719.637	563
1718.634	552
1717.63	573
1716.626	576
1715.623	579
1714.619	573
1713.614	581
1712.61	574
1711.605	568
1710.6	597
1709.596	551
1708.59	561
1707.585	542
1706.58	574
1705.574	600
1704.568	565
1703.562	568
1702.556	568
1701.549	565
1700.543	573
1699.536	576
1698.529	541
1697.522	553
1696.515	539
1695.507	549
1694.5	514
1693.492	546
1692.484	598
1691.476	545
1690.467	583
1689.459	571
1688.45	551
1687.441	555
1686.432	538
1685.423	549
1684.413	563
1683.404	585
1682.394	545
1681.384	551
1680.374	576
1679.363	536
1678.353	586
1677.342	545
1676.331	544
1675.32	571
1674.309	548
1673.298	545
1672.286	568
1671.274	550
1670.262	541
1669.25	551
1668.238	547
1667.225	596
1666.213	588
1665.2	553
1664.187	545
1663.174	566
1662.16	570
1661.147	547
1660.133	540
1659.119	565
1658.105	567
1657.091	572
1656.076	537
1655.061	569
1654.047	580
1653.032	525
1652.016	583
1651.001	549
1649.986	564
1648.97	542
1647.954	550
1646.938	544
1645.922	576
1644.905	535
1643.888	559
1642.872	551
1641.855	546
1640.837	550
1639.82	539
1638.803	541
1637.785	561
1636.767	553
1635.749	552
1634.731	552
1633.712	552
1632.694	506
1631.675	544
1630.656	577
1629.637	537
1628.617	552
1627.598	549
1626.578	539
1625.558	567
1624.538	535
1623.518	535
1622.497	534
1621.477	518
1620.456	548
1619.435	520
1618.414	542
1617.393	543
1616.371	548
1615.349	542
1614.328	544
1613.306	559
1612.283	560
1611.261	574
1610.238	540
1609.216	539
1608.193	525
1607.169	539
1606.146	535
1605.123	543
1604.099	520
1603.075	549
1602.051	547
1601.027	558
1600.002	555
1598.978	542
1597.953	530
1596.928	551
1595.903	582
1594.878	570
1593.852	579
1592.827	568
1591.801	525
1590.775	542
1589.748	594
1588.722	573
1587.695	550
1586.669	585
1585.642	562
1584.615	500
1583.587	547
1582.56	560
1581.532	569
1580.504	581
1579.476	524
1578.448	522
1577.42	601
1576.391	564
1575.362	560
1574.333	574
1573.304	582
1572.275	539
1571.246	560
1570.216	545
1569.186	555
1568.156	594
1567.126	542
1566.095	555
1565.065	537
1564.034	543
1563.003	559
1561.972	579
1560.941	588
1559.909	544
1558.878	548
1557.846	527
1556.814	556
1555.781	562
1554.749	542
1553.717	557
1552.684	554
1551.651	551
1550.618	565
1549.584	569
1548.551	567
1547.517	571
1546.483	566
1545.449	557
1544.415	556
1543.381	518
1542.346	582
1541.311	559
1540.276	569
1539.241	562
1538.206	586
1537.171	568
1536.135	557
1535.099	569
1534.063	579
1533.027	552
1531.99	552
1530.954	542
1529.917	557
1528.88	555
1527.843	565
1526.806	584
1525.768	536
1524.73	581
1523.693	553
1522.654	532
1521.616	553
1520.578	577
1519.539	545
1518.5	574
1517.462	546
1516.422	519
1515.383	551
1514.344	553
1513.304	543
1512.264	547
1511.224	562
1510.184	555
1509.143	548
1508.103	574
1507.062	548
1506.021	549
1504.98	529
1503.938	577
1502.897	569
1501.855	561
1500.813	551
1499.771	574
1498.729	542
1497.687	541
1496.644	569
1495.601	541
1494.558	519
1493.515	551
1492.472	548
1491.428	545
1490.384	542
1489.34	583
1488.296	542
1487.252	569
1486.208	575
1485.163	530
1484.118	542
1483.073	555
1482.028	537
1480.983	539
1479.937	549
1478.891	553
1477.845	570
1476.799	572
1475.753	565
1474.706	563
1473.66	561
1472.613	576
1471.566	570
1470.519	530
1469.471	553
1468.424	523
1467.376	519
1466.328	545
1465.28	526
1464.232	569
1463.183	539
1462.134	541
1461.086	518
1460.037	544
1458.987	560
1457.938	551
1456.888	529
1455.839	535
1454.789	534
1453.738	554
1452.688	516
1451.638	538
1450.587	512
1449.536	518
1448.485	503
1447.434	491
1446.382	529
1445.331	537
1444.279	553
1443.227	507
1442.175	534
1441.122	554
1440.07	544
1439.017	519
1437.964	531
1436.911	534
1435.858	517
1434.804	510
1433.751	523
1432.697	524
1431.643	513
1430.588	554
1429.534	546
1428.48	513
1427.425	518
1426.37	525
1425.315	524
1424.259	526
1423.204	524
1422.148	548
1421.092	486
1420.036	506
1418.98	547
1417.924	505
1416.867	507
1415.81	491
1414.753	517
1413.696	499
1412.639	532
1411.581	509
1410.523	526
1409.466	533
1408.407	527
1407.349	514
1406.291	526
1405.232	518
1404.173	527
1403.114	533
1402.055	494
1400.996	506
1399.936	503
1398.876	516
1397.816	507
1396.756	537
1395.696	509
1394.636	542
1393.575	516
1392.514	498
1391.453	524
1390.392	558
1389.33	497
1388.269	497
1387.207	537
1386.145	539
1385.083	548
1384.02	549
1382.958	495
1381.895	537
1380.832	542
1379.769	548
1378.706	509
1377.642	529
1376.579	530
1375.515	523
1374.451	511
1373.387	539
1372.322	499
1371.258	510
1370.193	533
1369.128	523
1368.063	522
1366.998	512
1365.932	528
1364.866	509
1363.801	527
1362.734	497
1361.668	482
1360.602	516
1359.535	527
1358.468	494
1357.401	527
1356.334	530
1355.267	509
1354.199	492
1353.132	539
1352.064	517
1350.996	490
1349.927	518
1348.859	519
1347.79	493
1346.721	530
1345.652	505
1344.583	508
1343.514	487
1342.444	542
1341.374	525
1340.304	512
1339.234	531
1338.164	522
1337.093	517
1336.023	519
1334.952	533
1333.881	508
1332.809	542
1331.738	509
1330.666	544
1329.594	526
1328.522	528
1327.45	520
1326.378	530
1325.305	514
1324.232	529
1323.159	514
1322.086	496
1321.013	512
1319.939	498
1318.866	502
1317.792	502
1316.718	521
1315.643	516
1314.569	496
1313.494	513
1312.42	499
1311.345	471
1310.269	536
1309.194	534
1308.118	511
1307.043	512
1305.967	520
1304.891	529
1303.814	525
1302.738	522
1301.661	501
1300.584	494
1299.507	493
1298.43	533
1297.352	489
1296.275	540
1295.197	516
1294.119	537
1293.041	491
1291.962	539
1290.884	487
1289.805	504
1288.726	502
1287.647	519
1286.568	494
1285.488	504
1284.409	526
1283.329	543
1282.249	498
1281.168	501
1280.088	542
1279.007	519
1277.926	533
1276.845	519
1275.764	515
1274.683	534
1273.601	507
1272.52	491
1271.438	511
1270.356	522
1269.273	517
1268.191	526
1267.108	518
1266.025	507
1264.942	517
1263.859	570
1262.775	540
1261.692	526
1260.608	513
1259.524	559
1258.44	519
1257.355	540
1256.271	550
1255.186	532
1254.101	551
1253.016	562
1251.931	509
1250.845	538
1249.759	566
1248.673	567
1247.587	539
1246.501	549
1245.415	568
1244.328	589
1243.241	568
1242.154	593
1241.067	577
1239.98	572
1238.892	556
1237.804	585
1236.716	588
1235.628	615
1234.54	649
1233.451	630
1232.363	631
1231.274	655
1230.185	698
1229.095	735
1228.006	763
1226.916	775
1225.826	804
1224.736	754
1223.646	721
1222.556	666
1221.465	618
1220.374	614
1219.283	615
1218.192	571
1217.101	577
1216.009	606
1214.918	590
1213.826	553
1212.733	615
1211.641	530
1210.549	566
1209.456	564
1208.363	544
1207.27	560
1206.177	549
1205.083	553
1203.99	568
1202.896	558
1201.802	575
1200.708	557
1199.613	546
1198.519	574
1197.424	576
1196.329	565
1195.234	580
1194.139	565
1193.043	539
1191.947	564
1190.852	543
1189.756	548
1188.659	533
1187.563	599
1186.466	561
1185.369	585
1184.272	566
1183.175	556
1182.078	576
1180.98	585
1179.882	585
1178.784	564
1177.686	602
1176.588	578
1175.489	559
1174.39	580
1173.292	582
1172.192	580
1171.093	593
1169.994	599
1168.894	563
1167.794	600
1166.694	584
1165.594	589
1164.493	631
1163.393	598
1162.292	612
1161.191	642
1160.09	655
1158.988	693
1157.887	708
1156.785	698
1155.683	770
1154.581	764
1153.478	799
1152.376	833
1151.273	849
1150.17	939
1149.067	959
1147.964	1045
1146.86	1064
1145.757	1095
1144.653	1078
1143.549	1136
1142.445	1104
1141.34	1063
1140.236	1011
1139.131	922
1138.026	854
1136.921	788
1135.815	704
1134.71	624
1133.604	639
1132.498	599
1131.392	536
1130.285	545
1129.179	528
1128.072	545
1126.965	527
1125.858	504
1124.751	526
1123.643	504
1122.536	488
1121.428	505
1120.32	506
1119.211	477
1118.103	468
1116.994	510
1115.886	488
1114.777	492
1113.667	500
1112.558	485
1111.448	468
1110.339	470
1109.229	495
1108.119	480
1107.008	473
1105.898	501
1104.787	496
1103.676	483
1102.565	479
1101.454	475
1100.342	503
1099.23	496
1098.119	467
1097.006	478
1095.894	481
1094.782	500
1093.669	494
1092.556	483
1091.443	482
1090.33	500
1089.217	469
1088.103	494
1086.989	484
1085.875	483
1084.761	468
1083.647	479
1082.532	479
1081.417	504
1080.303	476
1079.187	481
1078.072	521
1076.957	517
1075.841	513
1074.725	537
1073.609	507
1072.493	507
1071.376	526
1070.259	508
1069.143	501
1068.026	519
1066.908	529
1065.791	503
1064.673	476
1063.555	521
1062.437	521
1061.319	472
1060.201	501
1059.082	486
1057.964	474
1056.845	494
1055.725	467
1054.606	470
1053.487	495
1052.367	492
1051.247	488
1050.127	502
1049.006	483
1047.886	493
1046.765	518
1045.644	492
1044.523	502
1043.402	477
1042.281	490
1041.159	451
1040.037	480
1038.915	459
1037.793	463
1036.67	459
1035.548	489
1034.425	459
1033.302	492
1032.179	461
1031.055	467
1029.932	500
1028.808	494
1027.684	462
1026.56	467
1025.436	453
1024.311	463
1023.186	491
1022.061	481
1020.936	456
1019.811	481
1018.685	493
1017.56	467
1016.434	484
1015.308	473
1014.181	448
1013.055	498
1011.928	486
1010.802	485
1009.674	493
1008.547	468
1007.42	494
1006.292	444
1005.164	473
1004.036	460
1002.908	437
1001.78	488
1000.651	493
999.522	466
998.393	484
997.264	484
996.135	484
995.005	471
993.876	468
992.746	444
991.615	456
990.485	465
989.355	461
988.224	459
987.093	474
985.962	466
984.831	476
983.699	477
982.567	444
981.436	461
980.303	457
979.171	453
978.039	451
976.906	463
975.773	478
974.64	463
973.507	469
972.374	458
971.24	483
970.106	447
968.972	478
967.838	477
966.703	476
965.569	488
964.434	443
963.299	464
962.164	489
961.029	462
959.893	493
958.757	466
957.621	485
956.485	499
955.349	511
954.212	488
953.076	478
951.939	488
950.802	500
949.664	517
948.527	508
947.389	510
946.251	509
945.113	497
943.975	504
942.836	518
941.698	541
940.559	535
939.42	543
938.281	524
937.141	565
936.002	514
934.862	575
933.722	539
932.581	552
931.441	551
930.3	559
929.16	552
928.019	558
926.877	575
925.736	561
924.594	558
923.453	590
922.311	603
921.169	589
920.026	572
918.884	556
917.741	580
916.598	552
915.455	587
914.311	529
913.168	553
912.024	552
910.88	544
909.736	577
908.592	559
907.447	525
906.303	551
905.158	555
904.013	560
902.867	520
901.722	578
900.576	513
899.43	540
898.284	514
897.138	525
895.992	553
894.845	572
893.698	515
892.551	575
891.404	569
890.256	558
889.109	552
887.961	576
886.813	559
885.665	542
884.516	543
883.368	555
882.219	527
881.07	558
879.921	516
878.771	531
877.622	537
876.472	529
875.322	526
874.172	546
873.022	547
871.871	551
870.72	515
869.569	526
868.418	498
867.267	537
866.115	509
864.964	497
863.812	513
862.659	536
861.507	494
860.355	517
859.202	523
858.049	514
856.896	541
855.743	540
854.589	523
853.435	499
852.282	516
851.127	521
849.973	502
848.819	508
847.664	509
846.509	532
845.354	499
844.199	512
843.043	526
841.888	513
840.732	532
839.576	520
838.42	513
837.263	507
836.107	531
834.95	490
833.793	487
832.635	500
831.478	507
830.32	447
829.163	506
828.005	477
826.846	466
825.688	479
824.529	462
823.371	489
822.212	480
821.052	481
819.893	490
818.733	507
817.574	483
816.414	499
815.254	492
814.093	500
812.933	495
811.772	500
810.611	489
809.45	500
808.288	490
807.127	489
805.965	479
804.803	485
803.641	498
802.479	481
801.316	511
800.153	493
798.99	497
797.827	480
796.664	492
795.5	523
794.337	484
793.173	491
792.009	500
790.844	510
789.68	497
788.515	492
787.35	492
786.185	479
785.02	504
783.854	478
782.689	482
781.523	482
780.357	524
779.19	512
778.024	496
776.857	492
775.69	527
774.523	518
773.356	480
772.189	528
771.021	477
769.853	506
768.685	511
767.517	519
766.348	526
765.18	491
764.011	501
762.842	492
761.673	535
760.503	489
759.333	495
758.164	508
756.994	510
755.823	501
754.653	484
753.482	482
752.311	521
751.14	519
749.969	509
748.798	465
747.626	491
746.454	506
745.282	497
744.11	510
742.938	516
741.765	511
740.592	486
739.419	506
738.246	516
737.073	533
735.899	459
734.725	475
733.551	510
732.377	503
731.203	485
730.028	517
728.853	506
727.678	506
726.503	493
725.328	498
724.152	507
722.976	511
721.8	510
720.624	508
719.448	507
718.271	502
717.094	512
715.917	469
714.74	511
713.563	514
712.385	493
711.207	522
710.029	508
708.851	527
707.673	513
706.494	491
705.316	495
704.137	530
702.957	511
701.778	506
700.598	516
699.419	521
698.239	530
697.059	505
695.878	479
694.698	505
693.517	528
692.336	516
691.155	503
689.973	532
688.792	504
687.61	553
686.428	529
685.246	541
684.064	552
682.881	576
681.698	534
680.515	532
679.332	539
678.149	525
676.965	554
675.782	571
674.598	532
673.413	548
672.229	547
671.045	535
669.86	532
668.675	549
667.49	539
666.304	592
665.119	560
663.933	542
662.747	581
661.561	611
660.375	581
659.188	580
658.001	591
656.814	609
655.627	603
654.44	630
653.252	635
652.065	625
650.877	609
649.689	634
648.5	618
647.312	624
646.123	610
644.934	636
643.745	609
642.555	645
641.366	602
640.176	626
638.986	641
637.796	609
636.606	607
635.415	656
634.224	628
633.034	641
631.842	659
630.651	670
629.459	661
628.268	629
627.076	655
625.884	626
624.691	636
623.499	635
622.306	647
621.113	636
619.92	652
618.727	665
617.533	669
616.339	715
615.145	644
613.951	688
612.757	646
611.562	598
610.367	618
609.172	578
607.977	643
606.782	574
605.586	591
604.391	583
603.195	616
601.998	603
600.802	605
599.606	618
598.409	613
597.212	600
596.015	592
594.817	597
593.62	577
592.422	589
591.224	602
590.026	647
588.827	620
587.629	607
586.43	632
585.231	624
584.032	604
582.833	582
581.633	588
580.433	612
579.233	594
578.033	589
576.833	599
575.632	603
574.431	564
573.23	599
572.029	584
570.828	598
569.626	607
568.424	629
567.222	619
566.02	642
564.818	646
563.615	612
562.412	638
561.209	619
560.006	616
558.803	632
557.599	643
556.395	627
555.191	609
553.987	610
552.782	663
551.578	645
550.373	669
549.168	715
547.963	799
546.757	826
545.552	945
544.346	1032
543.14	1053
541.934	1011
540.727	894
539.52	817
538.314	739
537.107	742
535.899	641
534.692	735
533.484	707
532.276	722
531.068	724
529.86	741
528.652	684
527.443	737
526.234	653
525.025	671
523.816	651
522.606	625
521.397	585
520.187	584
518.977	586
517.766	555
516.556	572
515.345	555
514.134	556
512.923	556
511.712	551
510.5	554
509.289	521
508.077	550
506.865	557
505.652	567
504.44	567
503.227	577
502.014	568
500.801	609
499.588	620
498.374	609
497.16	581
495.946	614
494.732	575
493.518	571
492.303	562
491.089	602
489.874	576
488.659	599
487.443	545
486.228	567
485.012	599
483.796	561
482.58	547
481.363	570
480.147	570
478.93	561
477.713	531
476.496	559
475.278	573
474.061	587
472.843	591
471.625	548
470.407	574
469.188	554
467.97	596
466.751	597
465.532	596
464.313	591
463.093	555
461.874	577
460.654	584
459.434	575
458.214	601
456.993	590
455.772	595
454.552	598
453.331	587
452.109	598
450.888	598
449.666	551
448.444	605
447.222	588
446	618
444.777	622
443.555	639
442.332	639
441.109	615
439.885	650
438.662	584
437.438	598
436.214	588
434.99	600
433.766	617
432.541	595
431.317	629
430.092	600
428.867	608
427.641	628
426.416	601
425.19	650
423.964	592
422.738	606
421.511	599
420.285	599
419.058	628
417.831	589
416.604	602
415.377	600
414.149	618
412.921	630
411.693	551
410.465	621
409.237	570
408.008	580
406.779	579
405.55	573
404.321	571
403.091	571
401.862	568
400.632	584
399.402	561
398.172	572
396.941	563
395.711	564
394.48	606
393.249	565
392.017	627
390.786	614
389.554	594
388.322	601
387.09	572
385.858	595
384.625	597
383.393	580
382.16	590
380.927	578
379.693	603
378.46	588
377.226	571
375.992	592
374.758	608
373.524	585
372.289	567
371.054	578
369.819	603
368.584	598
367.349	566
366.113	562
364.877	588
363.641	582
362.405	599
361.169	609
359.932	584
358.695	574
357.458	597
356.221	562
354.984	551
353.746	626
352.508	583
351.27	598
350.032	618
348.793	628
347.555	649
346.316	665
345.077	779
343.837	816
342.598	894
341.358	791
340.118	728
338.878	679
337.638	685
336.397	683
335.157	663
333.916	654
332.675	674
331.433	712
330.192	721
328.95	726
327.708	778
326.466	769
325.223	809
323.981	839
322.738	924
321.495	930
320.252	1027
319.008	1086
317.765	1137
316.521	1272
315.277	1485
314.033	1981
312.788	2911
311.543	3205
310.299	2894
309.054	2239
307.808	1701
306.563	1453
305.317	1370
304.071	1276
302.825	1352
301.579	1490
300.332	1654
299.086	1920
297.839	2302
296.592	2709
295.344	3001
294.097	2993
292.849	2540
291.601	1971
290.353	1400
289.104	1100
287.856	957
286.607	902
285.358	835
284.109	828
282.859	783
281.61	777
280.36	789
279.11	843
277.86	935
276.609	1075
275.359	1416
274.108	2064
272.857	2818
271.605	3049
270.354	2625
269.102	1891
267.85	1355
266.598	1099
265.346	979
264.093	862
262.841	789
261.588	757
260.335	707
259.081	723
257.828	670
256.574	668
255.32	723
254.066	718
252.811	720
251.557	735
250.302	804
249.047	824
247.792	837
246.536	763
245.281	695
244.025	641
242.769	620
241.513	657
240.256	676
238.999	647
237.743	645
236.485	648
235.228	635
233.971	647
232.713	599
231.455	607
230.197	615
228.939	662
227.68	643
226.421	674
225.162	737
223.903	941
222.644	1191
221.384	1286
220.124	1088
218.864	787
217.604	682
216.344	623
215.083	658
213.822	591
212.561	621
211.3	604
210.039	562
208.777	641
207.515	591
206.253	631
204.991	598
203.728	598
202.465	609
201.202	605
199.939	618
198.676	575
197.412	568
196.149	596
194.885	599
193.621	585
192.356	563
191.092	582
189.827	602
188.562	600
187.297	613
186.031	618
184.766	617
183.5	687
182.234	677
180.967	673
179.701	681
178.434	695
177.167	732
175.9	805
174.633	923
173.365	1074
172.098	1391
170.83	1591
169.562	1859
168.293	2302
167.025	3280
165.756	4152
164.487	4841
163.218	4914
161.948	4509
160.679	3693
159.409	3066
158.139	2372
156.869	1973
155.598	1803
154.328	1578
153.057	1448
151.786	1349
150.514	1303
149.243	1220
147.971	1166
146.699	1116
145.427	1124
144.155	1081
142.882	1058
141.609	1038
140.336	957
139.063	948
137.79	940
136.516	994
135.243	932
133.969	917
132.694	904
131.42	886
130.145	863
128.87	855
127.595	892
126.32	857
125.045	831
123.769	842
122.493	829
121.217	831
119.941	965
118.664	1375
117.387	1667
116.11	1842
114.833	1641
113.556	1465
112.278	1310
111	1149
109.722	1078
108.444	1054
107.166	1039
105.887	992
104.608	930
103.329	927
102.05	947
100.77	903
99.491	970
98.211	938
96.931	923
95.65	885
94.37	863
93.089	873
91.808	887
90.527	870
89.246	891
87.964	849
86.682	837
85.4	841
84.118	833
82.836	803
81.553	827
80.27	848
78.987	838
77.704	807
76.42	779
75.137	798
73.853	776
72.569	806
71.284	763
70	815
68.715	768
67.43	773
66.145	767
64.859	738
63.574	745
62.288	732
61.002	785
59.716	729
58.429	724
57.143	742
55.856	715
54.569	704
53.281	753
51.994	729
50.706	731
49.418	707
48.13	747
46.842	703
45.553	662
44.265	686
42.976	698
41.686	702
40.397	684
39.107	688
37.818	685
36.528	711
35.237	699
33.947	738
32.656	671
31.365	653
30.074	665
28.783	669
27.491	691
26.2	712
24.908	717
23.616	676
22.323	686
21.031	678
19.738	734
18.445	722
17.152	716
15.858	780
14.565	1144
13.271	1479
11.977	1665
10.682	1204
9.388	1338
8.093	1860
6.798	2484
5.503	3759
4.208	8848
2.912	21691
1.616	20425
0.32	18824
-0.976	4974
-2.272	30959
-3.569	4556
-4.866	876
-6.163	1046
-7.46	1281
-8.757	1324
-10.055	995
-11.353	814
-12.651	955
-13.949	863
-15.248	655
-16.547	533
-17.845	517
-19.145	500
-20.444	544
-21.744	498
-23.043	484
-24.343	515
-25.644	494
-26.944	503
-28.245	484
-29.546	468
-30.847	484
-32.148	538
-33.45	536
-34.751	502
-36.053	497
-37.355	496
-38.658	464
-39.96	453
-41.263	509
-42.566	447
-43.869	439
-45.173	423
-46.476	435
-47.78	419
-49.084	435
-50.388	420
-51.693	405
-52.998	422
-54.303	458
-55.608	413
-56.913	406
-58.219	433
-59.524	412
-60.83	446
-62.137	429
-63.443	391
-64.75	394
-66.056	396
-67.364	392
-68.671	403
-69.978	407
-71.286	423
-72.594	422
-73.902	421
-75.21	399
-76.519	383
-77.828	429
-79.137	430
-80.446	410
-81.755	403
-83.065	393
-84.375	432
-85.685	380
-86.995	384
-88.305	416
-89.616	413
-90.927	396
-92.238	396
-93.549	383
-94.861	399
-96.173	386
-97.485	402
-98.797	403
-100.109	399
-101.422	410
-102.735	405
-104.048	384
-105.361	396
-106.675	398
-107.988	402
-109.302	437
-110.616	403
-111.931	393
-113.245	402
-114.56	397
-115.875	411
-117.19	406
-118.506	389
-119.821	398
-121.137	422
-122.453	407
-123.769	391
-125.086	409
-126.402	390
-127.719	431
-129.037	392
-130.354	397
-131.671	399
-132.989	416
-134.307	395
-135.625	393
-136.944	387
-138.262	385
-139.581	389
-140.9	397
-142.22	400
-143.539	415
-144.859	389
-146.179	398
-147.499	401
-148.819	410
-150.14	417
-151.46	383
-152.781	409
-154.103	398
-155.424	404
-156.746	399
-158.068	392
-159.39	383
-160.712	430
-162.034	376
-163.357	408
-164.68	409
-166.003	395
-167.327	384
-168.65	421
-169.974	413
-171.298	385
-172.622	364
-173.947	426
-175.271	376
-176.596	394
-177.921	406
-179.247	383
-180.572	422
-181.898	375
-183.224	418
-184.55	408
-185.876	398
-187.203	393
-188.53	395
-189.857	432
-191.184	402
-192.512	408
-193.839	411
-195.167	384
-196.495	371
-197.824	403
-199.152	406
-200.481	390
-201.81	384
-203.139	408
-204.468	410
-205.798	382
-207.128	393
-208.458	389
-209.788	403
-211.119	388
-212.449	414
-213.78	384
-215.112	396
-216.443	414
-217.774	424
-219.106	394
-220.438	402
-221.77	407
-223.103	383
-224.436	403
-225.768	432
-227.102	385
-228.435	389
-229.768	390
-231.102	408
-232.436	425
-233.77	409
-235.105	402
-236.439	397
-237.774	387
-239.109	378
-240.444	373
-241.78	375
-243.115	411
-244.451	394
-245.788	386
-247.124	395
-248.46	401
-249.797	399
-251.134	386
-252.471	412
-253.809	388
-255.146	409
-256.484	382
-257.822	380
-259.161	401
-260.499	402
-261.838	372
-263.177	386
-264.516	402
-265.855	415
-267.195	396
-268.535	418
-269.875	406
-271.215	384
-272.556	386
-273.896	383
-275.237	383
-276.578	400
-277.92	398
-279.261	399
-280.603	411
-281.945	386
