# Supplementary material for: Kondo screening in a Majorana metal
Source: Nat Commun. 2023 Nov 16;14:7405. doi: 10.1038/s41467-023-43185-3 (PMC10654600; doi:10.1038/s41467-023-43185-3)
Supplement: Supplementary file 3 — Source Data [file 41467_2023_43185_MOESM3_ESM.zip › Source data/Figure1c_x0p03.dat]

1997.43	955
1996.477	959
1995.523	918
1994.57	943
1993.616	933
1992.662	952
1991.707	948
1990.753	932
1989.798	963
1988.844	928
1987.889	973
1986.934	937
1985.978	958
1985.023	974
1984.067	904
1983.111	926
1982.155	964
1981.199	981
1980.243	971
1979.286	975
1978.33	968
1977.373	981
1976.416	964
1975.459	976
1974.501	985
1973.544	966
1972.586	945
1971.628	953
1970.67	920
1969.712	962
1968.753	994
1967.795	932
1966.836	930
1965.877	946
1964.918	918
1963.959	938
1962.999	927
1962.04	966
1961.08	984
1960.12	917
1959.16	943
1958.199	935
1957.239	949
1956.278	1003
1955.317	961
1954.356	970
1953.395	973
1952.434	933
1951.472	953
1950.511	949
1949.549	940
1948.587	949
1947.624	961
1946.662	934
1945.699	938
1944.737	947
1943.774	980
1942.811	966
1941.847	933
1940.884	953
1939.92	943
1938.956	931
1937.992	952
1937.028	916
1936.064	934
1935.099	916
1934.135	942
1933.17	914
1932.205	945
1931.24	928
1930.274	907
1929.309	913
1928.343	935
1927.377	902
1926.411	911
1925.445	935
1924.478	895
1923.512	953
1922.545	914
1921.578	904
1920.611	924
1919.644	919
1918.676	919
1917.709	923
1916.741	928
1915.773	888
1914.805	926
1913.836	920
1912.868	878
1911.899	937
1910.93	936
1909.961	878
1908.992	895
1908.022	886
1907.053	873
1906.083	906
1905.113	873
1904.143	896
1903.173	890
1902.202	876
1901.232	949
1900.261	883
1899.29	888
1898.319	850
1897.348	885
1896.376	869
1895.404	859
1894.432	843
1893.46	888
1892.488	920
1891.516	847
1890.543	881
1889.571	868
1888.598	881
1887.625	928
1886.651	886
1885.678	873
1884.704	907
1883.731	869
1882.757	919
1881.783	848
1880.808	852
1879.834	831
1878.859	885
1877.884	894
1876.909	860
1875.934	879
1874.959	886
1873.983	869
1873.008	897
1872.032	890
1871.056	842
1870.079	868
1869.103	842
1868.126	849
1867.15	866
1866.173	878
1865.196	867
1864.218	876
1863.241	871
1862.263	845
1861.285	840
1860.307	880
1859.329	859
1858.351	897
1857.372	851
1856.394	877
1855.415	842
1854.436	854
1853.456	897
1852.477	872
1851.497	880
1850.518	863
1849.538	897
1848.558	850
1847.577	862
1846.597	854
1845.616	833
1844.636	864
1843.655	866
1842.673	905
1841.692	856
1840.711	861
1839.729	878
1838.747	853
1837.765	821
1836.783	834
1835.8	848
1834.818	826
1833.835	863
1832.852	843
1831.869	863
1830.886	855
1829.902	849
1828.919	850
1827.935	845
1826.951	862
1825.967	835
1824.982	833
1823.998	827
1823.013	841
1822.028	855
1821.043	811
1820.058	876
1819.073	868
1818.087	845
1817.101	797
1816.115	858
1815.129	850
1814.143	883
1813.157	835
1812.17	828
1811.183	841
1810.196	845
1809.209	853
1808.222	836
1807.234	851
1806.246	834
1805.258	857
1804.27	830
1803.282	823
1802.294	830
1801.305	837
1800.316	831
1799.328	832
1798.338	840
1797.349	801
1796.36	833
1795.37	819
1794.38	847
1793.39	834
1792.4	846
1791.41	808
1790.419	893
1789.428	816
1788.438	810
1787.446	797
1786.455	818
1785.464	817
1784.472	819
1783.48	826
1782.489	835
1781.496	847
1780.504	811
1779.512	809
1778.519	861
1777.526	838
1776.533	832
1775.54	843
1774.547	822
1773.553	840
1772.559	807
1771.565	825
1770.571	837
1769.577	821
1768.583	781
1767.588	810
1766.593	818
1765.598	813
1764.603	854
1763.608	825
1762.612	790
1761.617	825
1760.621	819
1759.625	809
1758.628	791
1757.632	771
1756.635	777
1755.639	798
1754.642	845
1753.645	813
1752.647	829
1751.65	804
1750.652	823
1749.654	790
1748.656	804
1747.658	816
1746.66	817
1745.661	819
1744.663	776
1743.664	810
1742.665	779
1741.666	809
1740.666	794
1739.667	810
1738.667	822
1737.667	763
1736.667	784
1735.666	773
1734.666	799
1733.665	799
1732.664	777
1731.663	801
1730.662	791
1729.661	799
1728.659	797
1727.657	779
1726.655	784
1725.653	782
1724.651	773
1723.649	796
1722.646	783
1721.643	766
1720.64	800
1719.637	774
1718.634	797
1717.63	771
1716.626	783
1715.623	836
1714.619	814
1713.614	796
1712.61	782
1711.605	808
1710.6	794
1709.596	784
1708.59	761
1707.585	780
1706.58	801
1705.574	812
1704.568	798
1703.562	780
1702.556	777
1701.549	802
1700.543	778
1699.536	779
1698.529	768
1697.522	765
1696.515	751
1695.507	792
1694.5	742
1693.492	772
1692.484	789
1691.476	744
1690.467	824
1689.459	791
1688.45	777
1687.441	789
1686.432	739
1685.423	760
1684.413	805
1683.404	775
1682.394	736
1681.384	780
1680.374	778
1679.363	771
1678.353	818
1677.342	788
1676.331	756
1675.32	776
1674.309	754
1673.298	760
1672.286	760
1671.274	778
1670.262	805
1669.25	751
1668.238	811
1667.225	781
1666.213	807
1665.2	741
1664.187	751
1663.174	747
1662.16	778
1661.147	803
1660.133	797
1659.119	796
1658.105	764
1657.091	769
1656.076	764
1655.061	787
1654.047	779
1653.032	759
1652.016	804
1651.001	755
1649.986	783
1648.97	787
1647.954	749
1646.938	764
1645.922	752
1644.905	796
1643.888	766
1642.872	773
1641.855	779
1640.837	808
1639.82	768
1638.803	784
1637.785	773
1636.767	769
1635.749	775
1634.731	760
1633.712	751
1632.694	763
1631.675	798
1630.656	797
1629.637	772
1628.617	773
1627.598	790
1626.578	768
1625.558	783
1624.538	739
1623.518	757
1622.497	757
1621.477	770
1620.456	757
1619.435	766
1618.414	763
1617.393	764
1616.371	770
1615.349	782
1614.328	765
1613.306	754
1612.283	760
1611.261	828
1610.238	771
1609.216	745
1608.193	744
1607.169	755
1606.146	736
1605.123	772
1604.099	758
1603.075	770
1602.051	755
1601.027	781
1600.002	777
1598.978	742
1597.953	772
1596.928	756
1595.903	772
1594.878	785
1593.852	788
1592.827	772
1591.801	787
1590.775	764
1589.748	785
1588.722	824
1587.695	780
1586.669	771
1585.642	769
1584.615	724
1583.587	776
1582.56	785
1581.532	767
1580.504	790
1579.476	760
1578.448	751
1577.42	782
1576.391	786
1575.362	788
1574.333	796
1573.304	803
1572.275	774
1571.246	801
1570.216	764
1569.186	770
1568.156	777
1567.126	780
1566.095	790
1565.065	779
1564.034	784
1563.003	787
1561.972	790
1560.941	813
1559.909	744
1558.878	741
1557.846	785
1556.814	770
1555.781	789
1554.749	759
1553.717	777
1552.684	798
1551.651	781
1550.618	812
1549.584	777
1548.551	775
1547.517	757
1546.483	798
1545.449	784
1544.415	775
1543.381	750
1542.346	765
1541.311	784
1540.276	772
1539.241	786
1538.206	767
1537.171	792
1536.135	780
1535.099	808
1534.063	767
1533.027	752
1531.99	802
1530.954	759
1529.917	767
1528.88	799
1527.843	759
1526.806	769
1525.768	733
1524.73	770
1523.693	777
1522.654	808
1521.616	803
1520.578	785
1519.539	771
1518.5	777
1517.462	752
1516.422	746
1515.383	774
1514.344	766
1513.304	762
1512.264	783
1511.224	752
1510.184	803
1509.143	764
1508.103	770
1507.062	757
1506.021	751
1504.98	767
1503.938	754
1502.897	782
1501.855	779
1500.813	765
1499.771	801
1498.729	765
1497.687	793
1496.644	768
1495.601	762
1494.558	756
1493.515	777
1492.472	750
1491.428	766
1490.384	761
1489.34	776
1488.296	749
1487.252	759
1486.208	798
1485.163	778
1484.118	749
1483.073	784
1482.028	771
1480.983	772
1479.937	803
1478.891	777
1477.845	787
1476.799	755
1475.753	775
1474.706	792
1473.66	763
1472.613	780
1471.566	802
1470.519	731
1469.471	761
1468.424	761
1467.376	727
1466.328	745
1465.28	775
1464.232	762
1463.183	758
1462.134	723
1461.086	757
1460.037	738
1458.987	767
1457.938	750
1456.888	757
1455.839	760
1454.789	743
1453.738	748
1452.688	772
1451.638	720
1450.587	751
1449.536	758
1448.485	721
1447.434	771
1446.382	767
1445.331	755
1444.279	750
1443.227	720
1442.175	792
1441.122	759
1440.07	771
1439.017	734
1437.964	739
1436.911	747
1435.858	734
1434.804	733
1433.751	737
1432.697	733
1431.643	745
1430.588	744
1429.534	740
1428.48	731
1427.425	720
1426.37	745
1425.315	718
1424.259	732
1423.204	736
1422.148	744
1421.092	754
1420.036	738
1418.98	757
1417.924	731
1416.867	722
1415.81	737
1414.753	736
1413.696	741
1412.639	742
1411.581	711
1410.523	738
1409.466	735
1408.407	778
1407.349	731
1406.291	763
1405.232	739
1404.173	735
1403.114	765
1402.055	721
1400.996	745
1399.936	736
1398.876	751
1397.816	727
1396.756	729
1395.696	728
1394.636	742
1393.575	750
1392.514	736
1391.453	758
1390.392	759
1389.33	757
1388.269	733
1387.207	731
1386.145	724
1385.083	700
1384.02	758
1382.958	711
1381.895	730
1380.832	729
1379.769	752
1378.706	714
1377.642	756
1376.579	738
1375.515	747
1374.451	740
1373.387	763
1372.322	749
1371.258	723
1370.193	729
1369.128	734
1368.063	730
1366.998	705
1365.932	749
1364.866	718
1363.801	712
1362.734	708
1361.668	713
1360.602	724
1359.535	754
1358.468	747
1357.401	728
1356.334	741
1355.267	720
1354.199	707
1353.132	762
1352.064	766
1350.996	739
1349.927	720
1348.859	735
1347.79	737
1346.721	716
1345.652	722
1344.583	742
1343.514	725
1342.444	746
1341.374	722
1340.304	732
1339.234	728
1338.164	731
1337.093	747
1336.023	715
1334.952	738
1333.881	751
1332.809	721
1331.738	703
1330.666	729
1329.594	711
1328.522	763
1327.45	695
1326.378	738
1325.305	746
1324.232	747
1323.159	750
1322.086	734
1321.013	752
1319.939	718
1318.866	745
1317.792	711
1316.718	745
1315.643	732
1314.569	716
1313.494	736
1312.42	731
1311.345	708
1310.269	743
1309.194	731
1308.118	746
1307.043	719
1305.967	721
1304.891	736
1303.814	746
1302.738	706
1301.661	738
1300.584	725
1299.507	723
1298.43	716
1297.352	724
1296.275	716
1295.197	737
1294.119	753
1293.041	711
1291.962	729
1290.884	728
1289.805	715
1288.726	733
1287.647	726
1286.568	720
1285.488	766
1284.409	745
1283.329	735
1282.249	728
1281.168	732
1280.088	731
1279.007	760
1277.926	775
1276.845	739
1275.764	746
1274.683	742
1273.601	727
1272.52	716
1271.438	728
1270.356	698
1269.273	742
1268.191	769
1267.108	746
1266.025	725
1264.942	748
1263.859	773
1262.775	759
1261.692	743
1260.608	748
1259.524	765
1258.44	773
1257.355	752
1256.271	763
1255.186	737
1254.101	770
1253.016	754
1251.931	760
1250.845	762
1249.759	768
1248.673	757
1247.587	777
1246.501	764
1245.415	811
1244.328	801
1243.241	786
1242.154	773
1241.067	772
1239.98	824
1238.892	801
1237.804	832
1236.716	837
1235.628	864
1234.54	858
1233.451	848
1232.363	883
1231.274	875
1230.185	869
1229.095	871
1228.006	924
1226.916	876
1225.826	906
1224.736	829
1223.646	838
1222.556	826
1221.465	817
1220.374	805
1219.283	812
1218.192	763
1217.101	795
1216.009	785
1214.918	805
1213.826	771
1212.733	802
1211.641	746
1210.549	758
1209.456	803
1208.363	785
1207.27	771
1206.177	766
1205.083	749
1203.99	784
1202.896	776
1201.802	788
1200.708	800
1199.613	766
1198.519	770
1197.424	784
1196.329	786
1195.234	782
1194.139	781
1193.043	759
1191.947	793
1190.852	779
1189.756	797
1188.659	767
1187.563	804
1186.466	774
1185.369	784
1184.272	759
1183.175	806
1182.078	810
1180.98	784
1179.882	822
1178.784	777
1177.686	776
1176.588	802
1175.489	775
1174.39	798
1173.292	797
1172.192	805
1171.093	800
1169.994	832
1168.894	796
1167.794	839
1166.694	842
1165.594	839
1164.493	819
1163.393	813
1162.292	852
1161.191	853
1160.09	876
1158.988	898
1157.887	867
1156.785	928
1155.683	959
1154.581	990
1153.478	992
1152.376	1040
1151.273	1092
1150.17	1164
1149.067	1215
1147.964	1298
1146.86	1339
1145.757	1321
1144.653	1370
1143.549	1337
1142.445	1311
1141.34	1164
1140.236	1153
1139.131	1068
1138.026	984
1136.921	938
1135.815	845
1134.71	795
1133.604	830
1132.498	789
1131.392	753
1130.285	740
1129.179	704
1128.072	717
1126.965	731
1125.858	724
1124.751	750
1123.643	740
1122.536	691
1121.428	713
1120.32	725
1119.211	697
1118.103	696
1116.994	713
1115.886	715
1114.777	711
1113.667	712
1112.558	699
1111.448	663
1110.339	695
1109.229	686
1108.119	695
1107.008	675
1105.898	698
1104.787	702
1103.676	695
1102.565	707
1101.454	676
1100.342	704
1099.23	706
1098.119	667
1097.006	686
1095.894	715
1094.782	691
1093.669	708
1092.556	700
1091.443	701
1090.33	707
1089.217	712
1088.103	709
1086.989	723
1085.875	679
1084.761	694
1083.647	698
1082.532	697
1081.417	703
1080.303	678
1079.187	736
1078.072	731
1076.957	709
1075.841	708
1074.725	736
1073.609	718
1072.493	730
1071.376	731
1070.259	734
1069.143	707
1068.026	689
1066.908	716
1065.791	708
1064.673	712
1063.555	721
1062.437	715
1061.319	671
1060.201	705
1059.082	693
1057.964	682
1056.845	692
1055.725	691
1054.606	719
1053.487	729
1052.367	692
1051.247	679
1050.127	703
1049.006	702
1047.886	701
1046.765	732
1045.644	702
1044.523	680
1043.402	681
1042.281	696
1041.159	688
1040.037	673
1038.915	682
1037.793	697
1036.67	675
1035.548	703
1034.425	700
1033.302	715
1032.179	664
1031.055	689
1029.932	698
1028.808	695
1027.684	666
1026.56	669
1025.436	671
1024.311	682
1023.186	697
1022.061	705
1020.936	675
1019.811	673
1018.685	690
1017.56	716
1016.434	685
1015.308	676
1014.181	663
1013.055	705
1011.928	701
1010.802	698
1009.674	718
1008.547	680
1007.42	695
1006.292	680
1005.164	696
1004.036	657
1002.908	683
1001.78	678
1000.651	702
999.522	683
998.393	691
997.264	680
996.135	668
995.005	685
993.876	695
992.746	669
991.615	699
990.485	654
989.355	676
988.224	670
987.093	700
985.962	710
984.831	686
983.699	689
982.567	670
981.436	686
980.303	697
979.171	687
978.039	679
976.906	704
975.773	708
974.64	694
973.507	703
972.374	681
971.24	699
970.106	663
968.972	714
967.838	686
966.703	674
965.569	693
964.434	679
963.299	677
962.164	677
961.029	701
959.893	692
958.757	694
957.621	688
956.485	699
955.349	727
954.212	714
953.076	697
951.939	736
950.802	708
949.664	718
948.527	730
947.389	737
946.251	747
945.113	739
943.975	728
942.836	728
941.698	779
940.559	775
939.42	758
938.281	748
937.141	743
936.002	730
934.862	757
933.722	743
932.581	761
931.441	770
930.3	769
929.16	779
928.019	768
926.877	763
925.736	778
924.594	758
923.453	786
922.311	786
921.169	811
920.026	777
918.884	760
917.741	789
916.598	770
915.455	770
914.311	739
913.168	766
912.024	753
910.88	765
909.736	774
908.592	771
907.447	765
906.303	737
905.158	753
904.013	775
902.867	720
901.722	784
900.576	760
899.43	739
898.284	735
897.138	792
895.992	769
894.845	756
893.698	758
892.551	777
891.404	767
890.256	780
889.109	744
887.961	763
886.813	724
885.665	766
884.516	732
883.368	746
882.219	722
881.07	767
879.921	694
878.771	723
877.622	761
876.472	722
875.322	742
874.172	741
873.022	777
871.871	719
870.72	740
869.569	745
868.418	744
867.267	750
866.115	718
864.964	704
863.812	710
862.659	764
861.507	704
860.355	730
859.202	746
858.049	737
856.896	724
855.743	755
854.589	726
853.435	718
852.282	731
851.127	732
849.973	726
848.819	726
847.664	714
846.509	713
845.354	724
844.199	716
843.043	712
841.888	737
840.732	746
839.576	720
838.42	709
837.263	707
836.107	704
834.95	692
833.793	721
832.635	707
831.478	689
830.32	675
829.163	678
828.005	727
826.846	680
825.688	710
824.529	692
823.371	697
822.212	698
821.052	691
819.893	709
818.733	685
817.574	705
816.414	717
815.254	699
814.093	722
812.933	702
811.772	724
810.611	717
809.45	714
808.288	714
807.127	695
805.965	699
804.803	714
803.641	707
802.479	718
801.316	725
800.153	698
798.99	704
797.827	698
796.664	708
795.5	716
794.337	703
793.173	688
792.009	701
790.844	700
789.68	695
788.515	714
787.35	700
786.185	700
785.02	745
783.854	692
782.689	714
781.523	709
780.357	726
779.19	731
778.024	700
776.857	704
775.69	733
774.523	749
773.356	711
772.189	745
771.021	691
769.853	715
768.685	720
767.517	738
766.348	715
765.18	724
764.011	726
762.842	731
761.673	739
760.503	695
759.333	719
758.164	733
756.994	726
755.823	698
754.653	710
753.482	697
752.311	706
751.14	709
749.969	704
748.798	710
747.626	713
746.454	730
745.282	714
744.11	734
742.938	721
741.765	710
740.592	716
739.419	736
738.246	723
737.073	723
735.899	708
734.725	741
733.551	712
732.377	691
731.203	705
730.028	723
728.853	730
727.678	702
726.503	717
725.328	750
724.152	715
722.976	730
721.8	739
720.624	737
719.448	702
718.271	714
717.094	736
715.917	694
714.74	703
713.563	710
712.385	752
711.207	713
710.029	751
708.851	767
707.673	717
706.494	720
705.316	713
704.137	729
702.957	740
701.778	732
700.598	741
699.419	736
698.239	744
697.059	715
695.878	753
694.698	721
693.517	733
692.336	703
691.155	717
689.973	746
688.792	725
687.61	731
686.428	739
685.246	752
684.064	754
682.881	756
681.698	772
680.515	750
679.332	744
678.149	750
676.965	787
675.782	753
674.598	757
673.413	759
672.229	748
671.045	756
669.86	739
668.675	748
667.49	773
666.304	768
665.119	789
663.933	752
662.747	759
661.561	798
660.375	804
659.188	835
658.001	785
656.814	818
655.627	803
654.44	840
653.252	829
652.065	809
650.877	827
649.689	836
648.5	796
647.312	825
646.123	795
644.934	813
643.745	842
642.555	856
641.366	820
640.176	834
638.986	854
637.796	836
636.606	818
635.415	851
634.224	824
633.034	875
631.842	863
630.651	888
629.459	889
628.268	849
627.076	849
625.884	830
624.691	851
623.499	845
622.306	826
621.113	855
619.92	849
618.727	832
617.533	868
616.339	901
615.145	859
613.951	860
612.757	845
611.562	830
610.367	804
609.172	803
607.977	830
606.782	834
605.586	811
604.391	792
603.195	837
601.998	796
600.802	789
599.606	844
598.409	814
597.212	812
596.015	835
594.817	817
593.62	804
592.422	826
591.224	826
590.026	848
588.827	884
587.629	861
586.43	890
585.231	831
584.032	834
582.833	797
581.633	800
580.433	805
579.233	800
578.033	796
576.833	798
575.632	815
574.431	772
573.23	779
572.029	823
570.828	813
569.626	790
568.424	792
567.222	813
566.02	824
564.818	847
563.615	806
562.412	822
561.209	840
560.006	792
558.803	798
557.599	840
556.395	828
555.191	837
553.987	828
552.782	824
551.578	849
550.373	858
549.168	907
547.963	928
546.757	961
545.552	1059
544.346	1101
543.14	1155
541.934	1085
540.727	990
539.52	942
538.314	895
537.107	878
535.899	857
534.692	929
533.484	899
532.276	886
531.068	881
529.86	880
528.652	863
527.443	859
526.234	845
525.025	847
523.816	824
522.606	832
521.397	787
520.187	759
518.977	787
517.766	764
516.556	782
515.345	750
514.134	738
512.923	758
511.712	755
510.5	724
509.289	743
508.077	762
506.865	759
505.652	788
504.44	788
503.227	787
502.014	798
500.801	802
499.588	828
498.374	812
497.16	800
495.946	824
494.732	753
493.518	744
492.303	803
491.089	813
489.874	762
488.659	775
487.443	787
486.228	782
485.012	758
483.796	760
482.58	754
481.363	777
480.147	774
478.93	745
477.713	764
476.496	759
475.278	775
474.061	773
472.843	794
471.625	768
470.407	772
469.188	785
467.97	762
466.751	784
465.532	790
464.313	792
463.093	773
461.874	791
460.654	821
459.434	790
458.214	793
456.993	796
455.772	792
454.552	792
453.331	786
452.109	818
450.888	781
449.666	787
448.444	815
447.222	795
446	797
444.777	815
443.555	813
442.332	824
441.109	824
439.885	817
438.662	809
437.438	808
436.214	803
434.99	802
433.766	822
432.541	820
431.317	803
430.092	805
428.867	839
427.641	829
426.416	840
425.19	854
423.964	811
422.738	790
421.511	824
420.285	804
419.058	843
417.831	829
416.604	783
415.377	818
414.149	823
412.921	796
411.693	806
410.465	790
409.237	769
408.008	778
406.779	788
405.55	815
404.321	789
403.091	797
401.862	838
400.632	778
399.402	787
398.172	793
396.941	807
395.711	783
394.48	817
393.249	800
392.017	809
390.786	787
389.554	790
388.322	824
387.09	795
385.858	830
384.625	814
383.393	802
382.16	802
380.927	784
379.693	790
378.46	811
377.226	789
375.992	829
374.758	787
373.524	795
372.289	791
371.054	802
369.819	780
368.584	794
367.349	794
366.113	810
364.877	796
363.641	788
362.405	809
361.169	794
359.932	798
358.695	805
357.458	768
356.221	756
354.984	778
353.746	820
352.508	792
351.27	813
350.032	871
348.793	852
347.555	841
346.316	839
345.077	894
343.837	955
342.598	984
341.358	892
340.118	884
338.878	883
337.638	858
336.397	883
335.157	884
333.916	851
332.675	892
331.433	883
330.192	862
328.95	909
327.708	954
326.466	931
325.223	947
323.981	1006
322.738	1025
321.495	1104
320.252	1108
319.008	1162
317.765	1278
316.521	1342
315.277	1526
314.033	1907
312.788	2613
311.543	2908
310.299	2682
309.054	2108
307.808	1756
306.563	1593
305.317	1496
304.071	1405
302.825	1514
301.579	1552
300.332	1721
299.086	1992
297.839	2368
296.592	2763
295.344	2993
294.097	3047
292.849	2738
291.601	2192
290.353	1668
289.104	1351
287.856	1131
286.607	1095
285.358	1025
284.109	1027
282.859	999
281.61	1017
280.36	981
279.11	1122
277.86	1212
276.609	1459
275.359	1865
274.108	2272
272.857	2557
271.605	2674
270.354	2348
269.102	1783
267.85	1463
266.598	1235
265.346	1140
264.093	1052
262.841	997
261.588	965
260.335	938
259.081	902
257.828	899
256.574	883
255.32	909
254.066	883
252.811	951
251.557	924
250.302	963
249.047	993
247.792	962
246.536	917
245.281	865
244.025	868
242.769	837
241.513	833
240.256	850
238.999	865
237.743	861
236.485	844
235.228	859
233.971	830
232.713	845
231.455	853
230.197	840
228.939	869
227.68	845
226.421	881
225.162	859
223.903	1052
222.644	1253
221.384	1368
220.124	1138
218.864	954
217.604	884
216.344	862
215.083	831
213.822	817
212.561	828
211.3	818
210.039	803
208.777	838
207.515	804
206.253	841
204.991	829
203.728	785
202.465	830
201.202	845
199.939	840
198.676	792
197.412	824
196.149	778
194.885	785
193.621	791
192.356	798
191.092	793
189.827	809
188.562	805
187.297	793
186.031	845
184.766	826
183.5	856
182.234	891
180.967	856
179.701	869
178.434	883
177.167	944
175.9	966
174.633	1097
173.365	1204
172.098	1512
170.83	1773
169.562	2058
168.293	2375
167.025	2812
165.756	3510
164.487	4471
163.218	4962
161.948	4861
160.679	4178
159.409	3268
158.139	2592
156.869	2192
155.598	1951
154.328	1669
153.057	1611
151.786	1541
150.514	1440
149.243	1342
147.971	1327
146.699	1295
145.427	1287
144.155	1236
142.882	1224
141.609	1188
140.336	1192
139.063	1180
137.79	1122
136.516	1178
135.243	1123
133.969	1139
132.694	1089
131.42	1103
130.145	1087
128.87	1095
127.595	1107
126.32	1055
125.045	1038
123.769	1012
122.493	1001
121.217	1041
119.941	1068
118.664	1250
117.387	1572
116.11	1760
114.833	1768
113.556	1636
112.278	1534
111	1343
109.722	1282
108.444	1221
107.166	1164
105.887	1178
104.608	1142
103.329	1160
102.05	1078
100.77	1069
99.491	1124
98.211	1060
96.931	1093
95.65	1061
94.37	1033
93.089	1024
91.808	1038
90.527	1039
89.246	1037
87.964	1036
86.682	1024
85.4	1024
84.118	1031
82.836	989
81.553	1035
80.27	1042
78.987	967
77.704	1010
76.42	1003
75.137	1017
73.853	996
72.569	1028
71.284	936
70	947
68.715	943
67.43	966
66.145	960
64.859	918
63.574	939
62.288	924
61.002	927
59.716	915
58.429	935
57.143	970
55.856	961
54.569	936
53.281	949
51.994	936
50.706	924
49.418	913
48.13	902
46.842	925
45.553	867
44.265	894
42.976	885
41.686	882
40.397	892
39.107	887
37.818	922
36.528	932
35.237	878
33.947	897
32.656	868
31.365	845
30.074	889
28.783	866
27.491	880
26.2	952
24.908	925
23.616	912
22.323	905
21.031	895
19.738	940
18.445	905
17.152	957
15.858	981
14.565	1255
13.271	1771
11.977	1969
10.682	1487
9.388	1390
8.093	1859
6.798	2686
5.503	4039
4.208	8422
2.912	20453
1.616	24420
0.32	19049
-0.976	5199
-2.272	19772
-3.569	4574
-4.866	1068
-6.163	1223
-7.46	1469
-8.757	1600
-10.055	1294
-11.353	1041
-12.651	1132
-13.949	1134
-15.248	912
-16.547	729
-17.845	725
-19.145	728
-20.444	744
-21.744	731
-23.043	708
-24.343	729
-25.644	691
-26.944	707
-28.245	699
-29.546	663
-30.847	701
-32.148	733
-33.45	747
-34.751	694
-36.053	733
-37.355	723
-38.658	664
-39.96	678
-41.263	695
-42.566	660
-43.869	680
-45.173	676
-46.476	620
-47.78	637
-49.084	674
-50.388	636
-51.693	630
-52.998	624
-54.303	668
-55.608	636
-56.913	674
-58.219	643
-59.524	642
-60.83	671
-62.137	666
-63.443	636
-64.75	598
-66.056	638
-67.364	609
-68.671	632
-69.978	651
-71.286	637
-72.594	632
-73.902	634
-75.21	617
-76.519	635
-77.828	632
-79.137	642
-80.446	634
-81.755	620
-83.065	623
-84.375	640
-85.685	597
-86.995	598
-88.305	630
-89.616	626
-90.927	630
-92.238	625
-93.549	599
-94.861	634
-96.173	641
-97.485	643
-98.797	621
-100.109	649
-101.422	634
-102.735	609
-104.048	620
-105.361	636
-106.675	623
-107.988	623
-109.302	640
-110.616	614
-111.931	615
-113.245	604
-114.56	634
-115.875	629
-117.19	650
-118.506	622
-119.821	626
-121.137	628
-122.453	630
-123.769	618
-125.086	630
-126.402	615
-127.719	637
-129.037	615
-130.354	628
-131.671	625
-132.989	614
-134.307	628
-135.625	631
-136.944	618
-138.262	609
-139.581	603
-140.9	630
-142.22	612
-143.539	624
-144.859	605
-146.179	628
-147.499	623
-148.819	606
-150.14	626
-151.46	598
-152.781	640
-154.103	631
-155.424	636
-156.746	624
-158.068	640
-159.39	618
-160.712	654
-162.034	586
-163.357	624
-164.68	639
-166.003	634
-167.327	632
-168.65	625
-169.974	614
-171.298	604
-172.622	594
-173.947	648
-175.271	616
-176.596	628
-177.921	621
-179.247	626
-180.572	653
-181.898	620
-183.224	633
-184.55	617
-185.876	597
-187.203	618
-188.53	622
-189.857	627
-191.184	626
-192.512	622
-193.839	617
-195.167	622
-196.495	603
-197.824	630
-199.152	592
-200.481	620
-201.81	601
-203.139	596
-204.468	628
-205.798	635
-207.128	622
-208.458	609
-209.788	644
-211.119	601
-212.449	622
-213.78	608
-215.112	615
-216.443	648
-217.774	637
-219.106	627
-220.438	656
-221.77	620
-223.103	601
-224.436	627
-225.768	647
-227.102	607
-228.435	644
-229.768	612
-231.102	611
-232.436	636
-233.77	617
-235.105	636
-236.439	626
-237.774	627
-239.109	620
-240.444	601
-241.78	600
-243.115	610
-244.451	615
-245.788	631
-247.124	614
-248.46	635
-249.797	620
-251.134	626
-252.471	644
-253.809	608
-255.146	624
-256.484	613
-257.822	598
-259.161	597
-260.499	617
-261.838	593
-263.177	591
-264.516	618
-265.855	633
-267.195	644
-268.535	635
-269.875	624
-271.215	631
-272.556	626
-273.896	622
-275.237	612
-276.578	630
-277.92	620
-279.261	617
-280.603	616
-281.945	602
