# Supplementary material for: Kondo screening in a Majorana metal
Source: Nat Commun. 2023 Nov 16;14:7405. doi: 10.1038/s41467-023-43185-3 (PMC10654600; doi:10.1038/s41467-023-43185-3)
Supplement: Supplementary file 3 — Source Data [file 41467_2023_43185_MOESM3_ESM.zip › Source data/Figure1c_x0p05.dat]

1997.43	1159
1996.477	1173
1995.523	1152
1994.57	1133
1993.616	1145
1992.662	1158
1991.707	1162
1990.753	1163
1989.798	1156
1988.844	1125
1987.889	1139
1986.934	1144
1985.978	1166
1985.023	1117
1984.067	1138
1983.111	1144
1982.155	1217
1981.199	1161
1980.243	1172
1979.286	1172
1978.33	1165
1977.373	1218
1976.416	1179
1975.459	1163
1974.501	1152
1973.544	1152
1972.586	1164
1971.628	1197
1970.67	1168
1969.712	1145
1968.753	1176
1967.795	1161
1966.836	1140
1965.877	1165
1964.918	1149
1963.959	1169
1962.999	1145
1962.04	1193
1961.08	1205
1960.12	1129
1959.16	1165
1958.199	1144
1957.239	1184
1956.278	1173
1955.317	1153
1954.356	1202
1953.395	1177
1952.434	1126
1951.472	1172
1950.511	1171
1949.549	1113
1948.587	1155
1947.624	1158
1946.662	1136
1945.699	1169
1944.737	1119
1943.774	1150
1942.811	1124
1941.847	1136
1940.884	1144
1939.92	1173
1938.956	1173
1937.992	1166
1937.028	1159
1936.064	1137
1935.099	1150
1934.135	1134
1933.17	1113
1932.205	1138
1931.24	1143
1930.274	1107
1929.309	1121
1928.343	1160
1927.377	1129
1926.411	1133
1925.445	1163
1924.478	1144
1923.512	1130
1922.545	1130
1921.578	1116
1920.611	1108
1919.644	1095
1918.676	1108
1917.709	1128
1916.741	1166
1915.773	1105
1914.805	1167
1913.836	1153
1912.868	1132
1911.899	1128
1910.93	1100
1909.961	1133
1908.992	1132
1908.022	1113
1907.053	1100
1906.083	1133
1905.113	1114
1904.143	1093
1903.173	1103
1902.202	1090
1901.232	1146
1900.261	1123
1899.29	1095
1898.319	1118
1897.348	1122
1896.376	1079
1895.404	1076
1894.432	1082
1893.46	1097
1892.488	1142
1891.516	1082
1890.543	1127
1889.571	1098
1888.598	1101
1887.625	1124
1886.651	1081
1885.678	1102
1884.704	1124
1883.731	1087
1882.757	1131
1881.783	1045
1880.808	1091
1879.834	1095
1878.859	1079
1877.884	1101
1876.909	1097
1875.934	1072
1874.959	1112
1873.983	1086
1873.008	1110
1872.032	1133
1871.056	1094
1870.079	1128
1869.103	1077
1868.126	1060
1867.15	1079
1866.173	1054
1865.196	1094
1864.218	1098
1863.241	1047
1862.263	1035
1861.285	1064
1860.307	1119
1859.329	1067
1858.351	1092
1857.372	1090
1856.394	1064
1855.415	1071
1854.436	1068
1853.456	1105
1852.477	1059
1851.497	1088
1850.518	1075
1849.538	1098
1848.558	1055
1847.577	1084
1846.597	1070
1845.616	1071
1844.636	1098
1843.655	1061
1842.673	1069
1841.692	1074
1840.711	1081
1839.729	1099
1838.747	1047
1837.765	1057
1836.783	1081
1835.8	1075
1834.818	1068
1833.835	1073
1832.852	1077
1831.869	1101
1830.886	1062
1829.902	1063
1828.919	1061
1827.935	1046
1826.951	1059
1825.967	1054
1824.982	1069
1823.998	1058
1823.013	1067
1822.028	1047
1821.043	1039
1820.058	1089
1819.073	1073
1818.087	1070
1817.101	1053
1816.115	1064
1815.129	1083
1814.143	1062
1813.157	1064
1812.17	1047
1811.183	1059
1810.196	1065
1809.209	1059
1808.222	1045
1807.234	1034
1806.246	1077
1805.258	1031
1804.27	1058
1803.282	1028
1802.294	1041
1801.305	1034
1800.316	1062
1799.328	1066
1798.338	1060
1797.349	1028
1796.36	1011
1795.37	1049
1794.38	1038
1793.39	1021
1792.4	1058
1791.41	999
1790.419	1052
1789.428	1032
1788.438	1031
1787.446	1012
1786.455	1031
1785.464	1050
1784.472	1047
1783.48	1036
1782.489	1037
1781.496	1069
1780.504	1020
1779.512	1020
1778.519	1039
1777.526	1022
1776.533	1034
1775.54	1029
1774.547	1026
1773.553	1012
1772.559	1034
1771.565	1045
1770.571	986
1769.577	1027
1768.583	1010
1767.588	1043
1766.593	1049
1765.598	1014
1764.603	1026
1763.608	1030
1762.612	999
1761.617	1035
1760.621	1016
1759.625	1033
1758.628	1008
1757.632	1014
1756.635	1016
1755.639	1015
1754.642	1030
1753.645	1010
1752.647	1029
1751.65	967
1750.652	1056
1749.654	1006
1748.656	1016
1747.658	997
1746.66	1015
1745.661	1004
1744.663	1000
1743.664	1026
1742.665	1019
1741.666	1014
1740.666	1011
1739.667	990
1738.667	1021
1737.667	1004
1736.667	998
1735.666	1011
1734.666	1007
1733.665	1042
1732.664	1006
1731.663	989
1730.662	1004
1729.661	1019
1728.659	964
1727.657	978
1726.655	998
1725.653	1002
1724.651	984
1723.649	980
1722.646	983
1721.643	987
1720.64	1016
1719.637	995
1718.634	1012
1717.63	998
1716.626	989
1715.623	1003
1714.619	977
1713.614	1025
1712.61	1002
1711.605	1015
1710.6	978
1709.596	1005
1708.59	969
1707.585	979
1706.58	999
1705.574	1016
1704.568	1010
1703.562	980
1702.556	979
1701.549	979
1700.543	993
1699.536	1005
1698.529	991
1697.522	983
1696.515	1000
1695.507	1007
1694.5	972
1693.492	1003
1692.484	980
1691.476	948
1690.467	1015
1689.459	978
1688.45	1009
1687.441	988
1686.432	953
1685.423	992
1684.413	974
1683.404	999
1682.394	947
1681.384	956
1680.374	970
1679.363	969
1678.353	981
1677.342	980
1676.331	950
1675.32	982
1674.309	965
1673.298	933
1672.286	973
1671.274	961
1670.262	1016
1669.25	975
1668.238	994
1667.225	1008
1666.213	996
1665.2	947
1664.187	976
1663.174	988
1662.16	991
1661.147	1008
1660.133	1006
1659.119	1003
1658.105	996
1657.091	986
1656.076	981
1655.061	977
1654.047	962
1653.032	941
1652.016	992
1651.001	959
1649.986	978
1648.97	957
1647.954	972
1646.938	972
1645.922	991
1644.905	984
1643.888	958
1642.872	997
1641.855	967
1640.837	1001
1639.82	967
1638.803	1003
1637.785	986
1636.767	959
1635.749	987
1634.731	965
1633.712	973
1632.694	949
1631.675	939
1630.656	980
1629.637	948
1628.617	968
1627.598	980
1626.578	952
1625.558	969
1624.538	980
1623.518	955
1622.497	974
1621.477	966
1620.456	973
1619.435	954
1618.414	950
1617.393	964
1616.371	968
1615.349	981
1614.328	975
1613.306	956
1612.283	983
1611.261	987
1610.238	949
1609.216	967
1608.193	988
1607.169	954
1606.146	933
1605.123	968
1604.099	945
1603.075	942
1602.051	980
1601.027	981
1600.002	985
1598.978	969
1597.953	945
1596.928	977
1595.903	974
1594.878	978
1593.852	1010
1592.827	1008
1591.801	970
1590.775	962
1589.748	993
1588.722	1022
1587.695	965
1586.669	997
1585.642	966
1584.615	958
1583.587	960
1582.56	961
1581.532	967
1580.504	1000
1579.476	975
1578.448	983
1577.42	991
1576.391	968
1575.362	980
1574.333	981
1573.304	1012
1572.275	967
1571.246	992
1570.216	975
1569.186	987
1568.156	995
1567.126	979
1566.095	956
1565.065	959
1564.034	983
1563.003	999
1561.972	974
1560.941	988
1559.909	964
1558.878	946
1557.846	962
1556.814	977
1555.781	981
1554.749	956
1553.717	983
1552.684	968
1551.651	981
1550.618	1018
1549.584	975
1548.551	954
1547.517	966
1546.483	969
1545.449	991
1544.415	971
1543.381	974
1542.346	968
1541.311	959
1540.276	961
1539.241	991
1538.206	992
1537.171	994
1536.135	972
1535.099	1022
1534.063	991
1533.027	964
1531.99	968
1530.954	983
1529.917	994
1528.88	989
1527.843	967
1526.806	988
1525.768	938
1524.73	1013
1523.693	971
1522.654	999
1521.616	992
1520.578	983
1519.539	990
1518.5	1005
1517.462	959
1516.422	943
1515.383	980
1514.344	951
1513.304	954
1512.264	1001
1511.224	975
1510.184	984
1509.143	951
1508.103	979
1507.062	989
1506.021	978
1504.98	979
1503.938	984
1502.897	961
1501.855	966
1500.813	960
1499.771	980
1498.729	962
1497.687	1000
1496.644	947
1495.601	966
1494.558	962
1493.515	994
1492.472	989
1491.428	971
1490.384	964
1489.34	995
1488.296	971
1487.252	962
1486.208	994
1485.163	991
1484.118	963
1483.073	974
1482.028	985
1480.983	970
1479.937	987
1478.891	977
1477.845	975
1476.799	967
1475.753	979
1474.706	972
1473.66	965
1472.613	973
1471.566	991
1470.519	938
1469.471	973
1468.424	949
1467.376	954
1466.328	994
1465.28	974
1464.232	950
1463.183	962
1462.134	938
1461.086	947
1460.037	930
1458.987	987
1457.938	975
1456.888	959
1455.839	967
1454.789	970
1453.738	961
1452.688	940
1451.638	953
1450.587	938
1449.536	947
1448.485	935
1447.434	955
1446.382	971
1445.331	966
1444.279	945
1443.227	932
1442.175	975
1441.122	952
1440.07	981
1439.017	934
1437.964	953
1436.911	948
1435.858	936
1434.804	941
1433.751	922
1432.697	932
1431.643	948
1430.588	943
1429.534	936
1428.48	939
1427.425	924
1426.37	941
1425.315	941
1424.259	922
1423.204	976
1422.148	954
1421.092	902
1420.036	942
1418.98	968
1417.924	924
1416.867	930
1415.81	916
1414.753	927
1413.696	935
1412.639	940
1411.581	923
1410.523	947
1409.466	927
1408.407	960
1407.349	929
1406.291	934
1405.232	930
1404.173	934
1403.114	940
1402.055	933
1400.996	925
1399.936	925
1398.876	938
1397.816	946
1396.756	946
1395.696	943
1394.636	951
1393.575	927
1392.514	933
1391.453	950
1390.392	938
1389.33	937
1388.269	931
1387.207	929
1386.145	922
1385.083	935
1384.02	972
1382.958	949
1381.895	928
1380.832	946
1379.769	956
1378.706	943
1377.642	914
1376.579	947
1375.515	938
1374.451	958
1373.387	933
1372.322	941
1371.258	917
1370.193	932
1369.128	921
1368.063	931
1366.998	902
1365.932	960
1364.866	949
1363.801	945
1362.734	929
1361.668	937
1360.602	908
1359.535	934
1358.468	942
1357.401	908
1356.334	917
1355.267	927
1354.199	889
1353.132	950
1352.064	954
1350.996	936
1349.927	947
1348.859	945
1347.79	947
1346.721	943
1345.652	929
1344.583	949
1343.514	923
1342.444	953
1341.374	949
1340.304	953
1339.234	979
1338.164	955
1337.093	930
1336.023	921
1334.952	937
1333.881	940
1332.809	978
1331.738	931
1330.666	956
1329.594	929
1328.522	942
1327.45	934
1326.378	932
1325.305	941
1324.232	943
1323.159	930
1322.086	946
1321.013	920
1319.939	939
1318.866	924
1317.792	914
1316.718	937
1315.643	931
1314.569	921
1313.494	940
1312.42	933
1311.345	882
1310.269	946
1309.194	951
1308.118	929
1307.043	899
1305.967	913
1304.891	936
1303.814	953
1302.738	920
1301.661	935
1300.584	913
1299.507	923
1298.43	914
1297.352	940
1296.275	908
1295.197	937
1294.119	952
1293.041	928
1291.962	940
1290.884	935
1289.805	922
1288.726	923
1287.647	935
1286.568	921
1285.488	971
1284.409	936
1283.329	932
1282.249	907
1281.168	947
1280.088	936
1279.007	982
1277.926	946
1276.845	955
1275.764	950
1274.683	937
1273.601	913
1272.52	939
1271.438	920
1270.356	936
1269.273	940
1268.191	953
1267.108	954
1266.025	922
1264.942	940
1263.859	986
1262.775	961
1261.692	949
1260.608	956
1259.524	975
1258.44	949
1257.355	949
1256.271	943
1255.186	954
1254.101	948
1253.016	981
1251.931	946
1250.845	966
1249.759	964
1248.673	993
1247.587	988
1246.501	947
1245.415	1004
1244.328	977
1243.241	975
1242.154	981
1241.067	984
1239.98	1003
1238.892	1007
1237.804	1022
1236.716	1047
1235.628	1039
1234.54	1055
1233.451	1087
1232.363	1114
1231.274	1129
1230.185	1130
1229.095	1141
1228.006	1116
1226.916	1066
1225.826	1121
1224.736	1075
1223.646	1048
1222.556	998
1221.465	1025
1220.374	1012
1219.283	1027
1218.192	979
1217.101	980
1216.009	989
1214.918	959
1213.826	973
1212.733	976
1211.641	962
1210.549	944
1209.456	959
1208.363	970
1207.27	946
1206.177	956
1205.083	976
1203.99	991
1202.896	979
1201.802	987
1200.708	981
1199.613	996
1198.519	1005
1197.424	951
1196.329	1002
1195.234	975
1194.139	988
1193.043	960
1191.947	978
1190.852	988
1189.756	966
1188.659	987
1187.563	996
1186.466	983
1185.369	962
1184.272	984
1183.175	987
1182.078	984
1180.98	996
1179.882	973
1178.784	976
1177.686	1007
1176.588	1014
1175.489	965
1174.39	1018
1173.292	980
1172.192	1020
1171.093	1008
1169.994	1034
1168.894	990
1167.794	1005
1166.694	1035
1165.594	1021
1164.493	1018
1163.393	1026
1162.292	1070
1161.191	1049
1160.09	1094
1158.988	1110
1157.887	1148
1156.785	1140
1155.683	1169
1154.581	1208
1153.478	1189
1152.376	1302
1151.273	1326
1150.17	1398
1149.067	1408
1147.964	1502
1146.86	1549
1145.757	1550
1144.653	1548
1143.549	1520
1142.445	1459
1141.34	1348
1140.236	1291
1139.131	1226
1138.026	1171
1136.921	1077
1135.815	1048
1134.71	992
1133.604	1006
1132.498	1016
1131.392	939
1130.285	946
1129.179	895
1128.072	934
1126.965	900
1125.858	936
1124.751	925
1123.643	933
1122.536	915
1121.428	936
1120.32	936
1119.211	896
1118.103	908
1116.994	899
1115.886	927
1114.777	914
1113.667	908
1112.558	901
1111.448	907
1110.339	901
1109.229	861
1108.119	878
1107.008	895
1105.898	938
1104.787	896
1103.676	894
1102.565	896
1101.454	894
1100.342	919
1099.23	917
1098.119	877
1097.006	889
1095.894	907
1094.782	901
1093.669	916
1092.556	906
1091.443	920
1090.33	920
1089.217	920
1088.103	918
1086.989	915
1085.875	887
1084.761	915
1083.647	914
1082.532	922
1081.417	884
1080.303	899
1079.187	914
1078.072	931
1076.957	906
1075.841	910
1074.725	939
1073.609	923
1072.493	906
1071.376	947
1070.259	927
1069.143	897
1068.026	915
1066.908	922
1065.791	920
1064.673	917
1063.555	933
1062.437	902
1061.319	912
1060.201	902
1059.082	887
1057.964	916
1056.845	889
1055.725	906
1054.606	894
1053.487	908
1052.367	909
1051.247	877
1050.127	915
1049.006	931
1047.886	910
1046.765	919
1045.644	938
1044.523	883
1043.402	876
1042.281	906
1041.159	872
1040.037	869
1038.915	881
1037.793	904
1036.67	901
1035.548	890
1034.425	888
1033.302	930
1032.179	875
1031.055	907
1029.932	903
1028.808	897
1027.684	857
1026.56	891
1025.436	901
1024.311	888
1023.186	890
1022.061	904
1020.936	879
1019.811	913
1018.685	895
1017.56	921
1016.434	905
1015.308	867
1014.181	886
1013.055	890
1011.928	904
1010.802	881
1009.674	918
1008.547	892
1007.42	897
1006.292	863
1005.164	901
1004.036	884
1002.908	861
1001.78	931
1000.651	915
999.522	885
998.393	891
997.264	914
996.135	889
995.005	888
993.876	879
992.746	863
991.615	888
990.485	898
989.355	883
988.224	872
987.093	886
985.962	900
984.831	892
983.699	875
982.567	862
981.436	883
980.303	897
979.171	911
978.039	884
976.906	881
975.773	932
974.64	887
973.507	885
972.374	889
971.24	910
970.106	890
968.972	882
967.838	908
966.703	902
965.569	908
964.434	910
963.299	893
962.164	883
961.029	877
959.893	926
958.757	886
957.621	919
956.485	912
955.349	923
954.212	898
953.076	899
951.939	915
950.802	926
949.664	933
948.527	932
947.389	944
946.251	935
945.113	924
943.975	928
942.836	966
941.698	959
940.559	980
939.42	948
938.281	986
937.141	951
936.002	947
934.862	998
933.722	959
932.581	997
931.441	983
930.3	986
929.16	988
928.019	980
926.877	1010
925.736	993
924.594	965
923.453	989
922.311	993
921.169	1017
920.026	977
918.884	985
917.741	982
916.598	991
915.455	959
914.311	992
913.168	965
912.024	1003
910.88	981
909.736	963
908.592	978
907.447	984
906.303	936
905.158	968
904.013	957
902.867	955
901.722	998
900.576	971
899.43	930
898.284	934
897.138	987
895.992	993
894.845	980
893.698	960
892.551	974
891.404	983
890.256	988
889.109	952
887.961	955
886.813	968
885.665	972
884.516	974
883.368	957
882.219	946
881.07	985
879.921	906
878.771	925
877.622	949
876.472	937
875.322	951
874.172	945
873.022	928
871.871	950
870.72	955
869.569	935
868.418	907
867.267	971
866.115	943
864.964	922
863.812	947
862.659	951
861.507	939
860.355	949
859.202	956
858.049	933
856.896	950
855.743	966
854.589	948
853.435	902
852.282	933
851.127	943
849.973	937
848.819	920
847.664	933
846.509	920
845.354	904
844.199	935
843.043	928
841.888	935
840.732	949
839.576	944
838.42	952
837.263	921
836.107	928
834.95	912
833.793	904
832.635	886
831.478	912
830.32	904
829.163	913
828.005	893
826.846	868
825.688	908
824.529	898
823.371	889
822.212	898
821.052	894
819.893	913
818.733	913
817.574	901
816.414	890
815.254	872
814.093	911
812.933	907
811.772	947
810.611	919
809.45	933
808.288	908
807.127	903
805.965	908
804.803	895
803.641	913
802.479	926
801.316	906
800.153	900
798.99	915
797.827	913
796.664	941
795.5	920
794.337	933
793.173	902
792.009	896
790.844	926
789.68	907
788.515	902
787.35	902
786.185	912
785.02	921
783.854	921
782.689	917
781.523	921
780.357	936
779.19	921
778.024	889
776.857	897
775.69	954
774.523	940
773.356	918
772.189	929
771.021	907
769.853	919
768.685	946
767.517	910
766.348	939
765.18	907
764.011	907
762.842	905
761.673	930
760.503	901
759.333	916
758.164	928
756.994	892
755.823	895
754.653	933
753.482	908
752.311	907
751.14	912
749.969	924
748.798	900
747.626	910
746.454	926
745.282	916
744.11	951
742.938	927
741.765	906
740.592	896
739.419	944
738.246	935
737.073	932
735.899	917
734.725	925
733.551	934
732.377	886
731.203	886
730.028	933
728.853	925
727.678	899
726.503	915
725.328	943
724.152	912
722.976	900
721.8	923
720.624	941
719.448	916
718.271	915
717.094	931
715.917	912
714.74	937
713.563	912
712.385	933
711.207	907
710.029	908
708.851	949
707.673	921
706.494	906
705.316	926
704.137	959
702.957	949
701.778	912
700.598	919
699.419	932
698.239	922
697.059	926
695.878	935
694.698	911
693.517	971
692.336	915
691.155	938
689.973	945
688.792	955
687.61	914
686.428	949
685.246	959
684.064	970
682.881	972
681.698	953
680.515	954
679.332	953
678.149	945
676.965	956
675.782	985
674.598	958
673.413	957
672.229	957
671.045	967
669.86	955
668.675	958
667.49	965
666.304	978
665.119	985
663.933	972
662.747	1018
661.561	976
660.375	1013
659.188	1004
658.001	1022
656.814	1030
655.627	1009
654.44	1041
653.252	1024
652.065	1015
650.877	1033
649.689	1052
648.5	1012
647.312	1012
646.123	995
644.934	1026
643.745	1033
642.555	1053
641.366	1004
640.176	1041
638.986	1072
637.796	1048
636.606	1036
635.415	1024
634.224	1039
633.034	1048
631.842	1055
630.651	1089
629.459	1061
628.268	1050
627.076	1057
625.884	1051
624.691	1071
623.499	1074
622.306	1081
621.113	1091
619.92	1075
618.727	1064
617.533	1059
616.339	1102
615.145	1093
613.951	1077
612.757	1040
611.562	1071
610.367	1056
609.172	1002
607.977	1044
606.782	995
605.586	1009
604.391	1004
603.195	1020
601.998	1011
600.802	990
599.606	1033
598.409	1026
597.212	1034
596.015	1052
594.817	1022
593.62	979
592.422	1052
591.224	1042
590.026	1088
588.827	1109
587.629	1076
586.43	1118
585.231	1050
584.032	1043
582.833	1006
581.633	1014
580.433	1006
579.233	991
578.033	1014
576.833	984
575.632	1018
574.431	971
573.23	997
572.029	989
570.828	1019
569.626	996
568.424	1025
567.222	1042
566.02	1032
564.818	1036
563.615	1017
562.412	1017
561.209	1044
560.006	998
558.803	1016
557.599	1031
556.395	1057
555.191	1027
553.987	1014
552.782	1076
551.578	1046
550.373	1038
549.168	1174
547.963	1142
546.757	1181
545.552	1303
544.346	1364
543.14	1355
541.934	1303
540.727	1190
539.52	1138
538.314	1080
537.107	1111
535.899	1056
534.692	1097
533.484	1128
532.276	1106
531.068	1097
529.86	1088
528.652	1061
527.443	1087
526.234	1038
525.025	1041
523.816	1002
522.606	1028
521.397	979
520.187	975
518.977	969
517.766	967
516.556	967
515.345	998
514.134	924
512.923	989
511.712	973
510.5	946
509.289	953
508.077	947
506.865	952
505.652	974
504.44	1019
503.227	986
502.014	995
500.801	1018
499.588	1019
498.374	1004
497.16	1020
495.946	998
494.732	980
493.518	949
492.303	1013
491.089	1007
489.874	961
488.659	972
487.443	983
486.228	983
485.012	994
483.796	969
482.58	952
481.363	972
480.147	983
478.93	979
477.713	980
476.496	965
475.278	966
474.061	1027
472.843	987
471.625	978
470.407	990
469.188	962
467.97	1003
466.751	992
465.532	993
464.313	1004
463.093	995
461.874	1009
460.654	1002
459.434	998
458.214	1038
456.993	1016
455.772	1026
454.552	985
453.331	994
452.109	1019
450.888	1011
449.666	1000
448.444	998
447.222	1008
446	1003
444.777	1004
443.555	1047
442.332	1035
441.109	1010
439.885	1034
438.662	1005
437.438	1018
436.214	1002
434.99	1005
433.766	1008
432.541	1005
431.317	1024
430.092	984
428.867	1019
427.641	1049
426.416	1041
425.19	1025
423.964	1022
422.738	1023
421.511	1044
420.285	1011
419.058	1047
417.831	1048
416.604	997
415.377	999
414.149	1008
412.921	992
411.693	994
410.465	995
409.237	974
408.008	980
406.779	983
405.55	999
404.321	1007
403.091	1008
401.862	1023
400.632	1013
399.402	1009
398.172	1017
396.941	1010
395.711	981
394.48	1001
393.249	991
392.017	1007
390.786	1032
389.554	989
388.322	1010
387.09	988
385.858	1018
384.625	1021
383.393	1005
382.16	1038
380.927	1010
379.693	997
378.46	996
377.226	977
375.992	1005
374.758	995
373.524	991
372.289	989
371.054	1001
369.819	990
368.584	1005
367.349	991
366.113	994
364.877	1002
363.641	984
362.405	1028
361.169	991
359.932	1018
358.695	1011
357.458	1022
356.221	994
354.984	1010
353.746	1032
352.508	1041
351.27	1049
350.032	1059
348.793	1047
347.555	1055
346.316	1085
345.077	1116
343.837	1202
342.598	1199
341.358	1172
340.118	1100
338.878	1090
337.638	1072
336.397	1098
335.157	1084
333.916	1077
332.675	1089
331.433	1114
330.192	1104
328.95	1160
327.708	1150
326.466	1184
325.223	1201
323.981	1258
322.738	1284
321.495	1328
320.252	1377
319.008	1426
317.765	1533
316.521	1658
315.277	1819
314.033	2343
312.788	2938
311.543	3120
310.299	2861
309.054	2360
307.808	1992
306.563	1835
305.317	1741
304.071	1710
302.825	1780
301.579	1871
300.332	2093
299.086	2333
297.839	2730
296.592	3050
295.344	3364
294.097	3493
292.849	3101
291.601	2599
290.353	1958
289.104	1595
287.856	1359
286.607	1315
285.358	1254
284.109	1245
282.859	1194
281.61	1214
280.36	1270
279.11	1342
277.86	1470
276.609	1723
275.359	2100
274.108	2440
272.857	2665
271.605	2624
270.354	2403
269.102	1908
267.85	1628
266.598	1455
265.346	1344
264.093	1251
262.841	1203
261.588	1175
260.335	1122
259.081	1135
257.828	1119
256.574	1079
255.32	1107
254.066	1111
252.811	1115
251.557	1132
250.302	1143
249.047	1186
247.792	1228
246.536	1154
245.281	1084
244.025	1076
242.769	1095
241.513	1032
240.256	1073
238.999	1072
237.743	1075
236.485	1064
235.228	1045
233.971	1069
232.713	1064
231.455	1087
230.197	1049
228.939	1053
227.68	1042
226.421	1071
225.162	1087
223.903	1302
222.644	1466
221.384	1592
220.124	1394
218.864	1173
217.604	1075
216.344	1043
215.083	1051
213.822	1052
212.561	1022
211.3	1045
210.039	1012
208.777	992
207.515	1028
206.253	1038
204.991	1031
203.728	998
202.465	1053
201.202	1028
199.939	1037
198.676	1006
197.412	1006
196.149	1016
194.885	992
193.621	1010
192.356	989
191.092	1027
189.827	1001
188.562	1016
187.297	1045
186.031	1047
184.766	1049
183.5	1062
182.234	1102
180.967	1095
179.701	1128
178.434	1115
177.167	1147
175.9	1224
174.633	1320
173.365	1514
172.098	1812
170.83	2156
169.562	2410
168.293	2661
167.025	2937
165.756	3656
164.487	4451
163.218	5077
161.948	4947
160.679	4274
159.409	3454
158.139	2818
156.869	2379
155.598	2137
154.328	1978
153.057	1824
151.786	1689
150.514	1632
149.243	1618
147.971	1535
146.699	1521
145.427	1476
144.155	1500
142.882	1402
141.609	1400
140.336	1433
139.063	1404
137.79	1324
136.516	1361
135.243	1377
133.969	1320
132.694	1314
131.42	1290
130.145	1329
128.87	1310
127.595	1300
126.32	1269
125.045	1262
123.769	1268
122.493	1245
121.217	1232
119.941	1274
118.664	1437
117.387	1627
116.11	1883
114.833	2010
113.556	1798
112.278	1723
111	1538
109.722	1534
108.444	1440
107.166	1381
105.887	1357
104.608	1342
103.329	1347
102.05	1317
100.77	1299
99.491	1283
98.211	1272
96.931	1316
95.65	1284
94.37	1270
93.089	1243
91.808	1267
90.527	1260
89.246	1258
87.964	1238
86.682	1202
85.4	1198
84.118	1195
82.836	1216
81.553	1221
80.27	1245
78.987	1203
77.704	1200
76.42	1206
75.137	1195
73.853	1189
72.569	1204
71.284	1178
70	1178
68.715	1155
67.43	1127
66.145	1160
64.859	1100
63.574	1116
62.288	1139
61.002	1112
59.716	1122
58.429	1137
57.143	1175
55.856	1139
54.569	1117
53.281	1150
51.994	1137
50.706	1124
49.418	1127
48.13	1137
46.842	1080
45.553	1023
44.265	1078
42.976	1135
41.686	1090
40.397	1072
39.107	1091
37.818	1101
36.528	1108
35.237	1081
33.947	1089
32.656	1087
31.365	1103
30.074	1062
28.783	1072
27.491	1079
26.2	1176
24.908	1107
23.616	1109
22.323	1065
21.031	1080
19.738	1097
18.445	1132
17.152	1153
15.858	1210
14.565	1461
13.271	1916
11.977	2194
10.682	1689
9.388	1763
8.093	2312
6.798	3703
5.503	6170
4.208	14299
2.912	40652
1.616	24620
0.32	7399
-0.976	5399
-2.272	18606
-3.569	4425
-4.866	1248
-6.163	1388
-7.46	1690
-8.757	1890
-10.055	1490
-11.353	1270
-12.651	1398
-13.949	1385
-15.248	1164
-16.547	948
-17.845	926
-19.145	928
-20.444	939
-21.744	937
-23.043	880
-24.343	890
-25.644	889
-26.944	916
-28.245	912
-29.546	882
-30.847	910
-32.148	940
-33.45	971
-34.751	946
-36.053	972
-37.355	925
-38.658	902
-39.96	901
-41.263	899
-42.566	883
-43.869	842
-45.173	857
-46.476	860
-47.78	812
-49.084	863
-50.388	854
-51.693	836
-52.998	869
-54.303	904
-55.608	821
-56.913	870
-58.219	839
-59.524	835
-60.83	886
-62.137	858
-63.443	840
-64.75	826
-66.056	866
-67.364	818
-68.671	814
-69.978	839
-71.286	826
-72.594	865
-73.902	831
-75.21	829
-76.519	821
-77.828	851
-79.137	843
-80.446	832
-81.755	812
-83.065	823
-84.375	850
-85.685	806
-86.995	807
-88.305	814
-89.616	818
-90.927	826
-92.238	810
-93.549	802
-94.861	821
-96.173	830
-97.485	851
-98.797	816
-100.109	823
-101.422	839
-102.735	812
-104.048	833
-105.361	836
-106.675	806
-107.988	825
-109.302	839
-110.616	851
-111.931	832
-113.245	815
-114.56	835
-115.875	838
-117.19	836
-118.506	815
-119.821	846
-121.137	844
-122.453	812
-123.769	802
-125.086	826
-126.402	828
-127.719	863
-129.037	833
-130.354	829
-131.671	834
-132.989	826
-134.307	806
-135.625	837
-136.944	811
-138.262	830
-139.581	818
-140.9	820
-142.22	827
-143.539	828
-144.859	824
-146.179	848
-147.499	824
-148.819	807
-150.14	842
-151.46	796
-152.781	845
-154.103	833
-155.424	831
-156.746	824
-158.068	825
-159.39	832
-160.712	842
-162.034	793
-163.357	837
-164.68	807
-166.003	816
-167.327	817
-168.65	839
-169.974	833
-171.298	826
-172.622	790
-173.947	823
-175.271	833
-176.596	830
-177.921	822
-179.247	818
-180.572	848
-181.898	817
-183.224	830
-184.55	826
-185.876	815
-187.203	834
-188.53	834
-189.857	848
-191.184	836
-192.512	814
-193.839	843
-195.167	818
-196.495	807
-197.824	837
-199.152	822
-200.481	811
-201.81	802
-203.139	824
-204.468	831
-205.798	829
-207.128	818
-208.458	815
-209.788	830
-211.119	813
-212.449	843
-213.78	813
-215.112	812
-216.443	847
-217.774	831
-219.106	798
-220.438	815
-221.77	820
-223.103	821
-224.436	830
-225.768	833
-227.102	811
-228.435	818
-229.768	791
-231.102	829
-232.436	827
-233.77	837
-235.105	853
-236.439	823
-237.774	827
-239.109	799
-240.444	825
-241.78	839
-243.115	825
-244.451	802
-245.788	826
-247.124	832
-248.46	831
-249.797	830
-251.134	821
-252.471	835
-253.809	804
-255.146	829
-256.484	807
-257.822	817
-259.161	819
-260.499	810
-261.838	808
-263.177	825
-264.516	803
-265.855	839
-267.195	805
-268.535	833
-269.875	836
-271.215	826
-272.556	808
-273.896	849
-275.237	802
-276.578	837
-277.92	828
-279.261	802
-280.603	830
-281.945	793
