# Supplementary material for: Kondo screening in a Majorana metal
Source: Nat Commun. 2023 Nov 16;14:7405. doi: 10.1038/s41467-023-43185-3 (PMC10654600; doi:10.1038/s41467-023-43185-3)
Supplement: Supplementary file 3 — Source Data [file 41467_2023_43185_MOESM3_ESM.zip › Source data/Figure1c_x0p07.dat]

1997.43	1332
1996.477	1381
1995.523	1358
1994.57	1339
1993.616	1339
1992.662	1322
1991.707	1376
1990.753	1330
1989.798	1335
1988.844	1333
1987.889	1344
1986.934	1350
1985.978	1360
1985.023	1325
1984.067	1349
1983.111	1315
1982.155	1319
1981.199	1369
1980.243	1380
1979.286	1367
1978.33	1311
1977.373	1355
1976.416	1366
1975.459	1358
1974.501	1359
1973.544	1356
1972.586	1349
1971.628	1362
1970.67	1311
1969.712	1354
1968.753	1352
1967.795	1339
1966.836	1348
1965.877	1331
1964.918	1376
1963.959	1317
1962.999	1296
1962.04	1349
1961.08	1344
1960.12	1338
1959.16	1345
1958.199	1326
1957.239	1306
1956.278	1359
1955.317	1324
1954.356	1333
1953.395	1328
1952.434	1300
1951.472	1314
1950.511	1322
1949.549	1346
1948.587	1339
1947.624	1312
1946.662	1314
1945.699	1338
1944.737	1311
1943.774	1332
1942.811	1354
1941.847	1300
1940.884	1279
1939.92	1338
1938.956	1326
1937.992	1329
1937.028	1290
1936.064	1299
1935.099	1305
1934.135	1305
1933.17	1283
1932.205	1275
1931.24	1282
1930.274	1297
1929.309	1298
1928.343	1331
1927.377	1294
1926.411	1306
1925.445	1339
1924.478	1308
1923.512	1268
1922.545	1273
1921.578	1277
1920.611	1261
1919.644	1282
1918.676	1283
1917.709	1272
1916.741	1294
1915.773	1260
1914.805	1271
1913.836	1298
1912.868	1262
1911.899	1289
1910.93	1303
1909.961	1280
1908.992	1294
1908.022	1224
1907.053	1253
1906.083	1319
1905.113	1262
1904.143	1274
1903.173	1300
1902.202	1284
1901.232	1247
1900.261	1311
1899.29	1245
1898.319	1232
1897.348	1269
1896.376	1264
1895.404	1264
1894.432	1246
1893.46	1232
1892.488	1256
1891.516	1241
1890.543	1237
1889.571	1248
1888.598	1269
1887.625	1269
1886.651	1260
1885.678	1286
1884.704	1272
1883.731	1254
1882.757	1287
1881.783	1235
1880.808	1288
1879.834	1261
1878.859	1271
1877.884	1300
1876.909	1252
1875.934	1254
1874.959	1244
1873.983	1266
1873.008	1235
1872.032	1278
1871.056	1257
1870.079	1272
1869.103	1229
1868.126	1236
1867.15	1253
1866.173	1250
1865.196	1251
1864.218	1262
1863.241	1203
1862.263	1252
1861.285	1263
1860.307	1271
1859.329	1258
1858.351	1262
1857.372	1289
1856.394	1261
1855.415	1258
1854.436	1233
1853.456	1276
1852.477	1251
1851.497	1235
1850.518	1247
1849.538	1249
1848.558	1229
1847.577	1262
1846.597	1251
1845.616	1237
1844.636	1261
1843.655	1247
1842.673	1258
1841.692	1233
1840.711	1213
1839.729	1279
1838.747	1233
1837.765	1239
1836.783	1254
1835.8	1240
1834.818	1243
1833.835	1215
1832.852	1254
1831.869	1263
1830.886	1246
1829.902	1243
1828.919	1261
1827.935	1245
1826.951	1234
1825.967	1220
1824.982	1248
1823.998	1215
1823.013	1231
1822.028	1214
1821.043	1221
1820.058	1276
1819.073	1229
1818.087	1240
1817.101	1180
1816.115	1252
1815.129	1218
1814.143	1236
1813.157	1245
1812.17	1263
1811.183	1223
1810.196	1244
1809.209	1222
1808.222	1238
1807.234	1238
1806.246	1228
1805.258	1222
1804.27	1230
1803.282	1231
1802.294	1204
1801.305	1207
1800.316	1230
1799.328	1236
1798.338	1226
1797.349	1199
1796.36	1221
1795.37	1223
1794.38	1225
1793.39	1208
1792.4	1250
1791.41	1221
1790.419	1190
1789.428	1183
1788.438	1248
1787.446	1224
1786.455	1198
1785.464	1209
1784.472	1217
1783.48	1209
1782.489	1233
1781.496	1239
1780.504	1211
1779.512	1204
1778.519	1231
1777.526	1205
1776.533	1223
1775.54	1222
1774.547	1205
1773.553	1216
1772.559	1191
1771.565	1218
1770.571	1202
1769.577	1184
1768.583	1173
1767.588	1193
1766.593	1202
1765.598	1174
1764.603	1228
1763.608	1197
1762.612	1201
1761.617	1212
1760.621	1195
1759.625	1199
1758.628	1148
1757.632	1191
1756.635	1180
1755.639	1194
1754.642	1192
1753.645	1204
1752.647	1187
1751.65	1156
1750.652	1195
1749.654	1204
1748.656	1179
1747.658	1184
1746.66	1183
1745.661	1208
1744.663	1188
1743.664	1200
1742.665	1155
1741.666	1182
1740.666	1162
1739.667	1189
1738.667	1182
1737.667	1174
1736.667	1179
1735.666	1147
1734.666	1194
1733.665	1174
1732.664	1197
1731.663	1189
1730.662	1181
1729.661	1206
1728.659	1151
1727.657	1202
1726.655	1167
1725.653	1173
1724.651	1181
1723.649	1151
1722.646	1169
1721.643	1177
1720.64	1190
1719.637	1178
1718.634	1180
1717.63	1170
1716.626	1166
1715.623	1180
1714.619	1162
1713.614	1175
1712.61	1165
1711.605	1197
1710.6	1150
1709.596	1173
1708.59	1150
1707.585	1155
1706.58	1163
1705.574	1192
1704.568	1182
1703.562	1158
1702.556	1169
1701.549	1171
1700.543	1176
1699.536	1171
1698.529	1141
1697.522	1133
1696.515	1159
1695.507	1157
1694.5	1140
1693.492	1165
1692.484	1165
1691.476	1101
1690.467	1192
1689.459	1185
1688.45	1183
1687.441	1165
1686.432	1118
1685.423	1141
1684.413	1163
1683.404	1168
1682.394	1141
1681.384	1155
1680.374	1149
1679.363	1159
1678.353	1180
1677.342	1125
1676.331	1154
1675.32	1137
1674.309	1147
1673.298	1143
1672.286	1166
1671.274	1164
1670.262	1160
1669.25	1141
1668.238	1183
1667.225	1182
1666.213	1159
1665.2	1128
1664.187	1138
1663.174	1152
1662.16	1155
1661.147	1147
1660.133	1120
1659.119	1163
1658.105	1144
1657.091	1152
1656.076	1148
1655.061	1140
1654.047	1147
1653.032	1110
1652.016	1154
1651.001	1114
1649.986	1152
1648.97	1161
1647.954	1143
1646.938	1116
1645.922	1162
1644.905	1130
1643.888	1147
1642.872	1142
1641.855	1147
1640.837	1157
1639.82	1156
1638.803	1146
1637.785	1158
1636.767	1160
1635.749	1171
1634.731	1160
1633.712	1132
1632.694	1154
1631.675	1135
1630.656	1143
1629.637	1155
1628.617	1160
1627.598	1188
1626.578	1149
1625.558	1168
1624.538	1140
1623.518	1138
1622.497	1135
1621.477	1145
1620.456	1151
1619.435	1104
1618.414	1158
1617.393	1155
1616.371	1130
1615.349	1148
1614.328	1176
1613.306	1175
1612.283	1140
1611.261	1157
1610.238	1159
1609.216	1156
1608.193	1131
1607.169	1142
1606.146	1099
1605.123	1146
1604.099	1108
1603.075	1137
1602.051	1145
1601.027	1169
1600.002	1163
1598.978	1143
1597.953	1125
1596.928	1132
1595.903	1146
1594.878	1175
1593.852	1153
1592.827	1177
1591.801	1146
1590.775	1164
1589.748	1195
1588.722	1157
1587.695	1181
1586.669	1192
1585.642	1161
1584.615	1107
1583.587	1133
1582.56	1145
1581.532	1137
1580.504	1179
1579.476	1131
1578.448	1134
1577.42	1171
1576.391	1156
1575.362	1159
1574.333	1166
1573.304	1203
1572.275	1139
1571.246	1165
1570.216	1146
1569.186	1136
1568.156	1189
1567.126	1168
1566.095	1159
1565.065	1159
1564.034	1152
1563.003	1175
1561.972	1144
1560.941	1177
1559.909	1138
1558.878	1121
1557.846	1156
1556.814	1158
1555.781	1149
1554.749	1127
1553.717	1138
1552.684	1195
1551.651	1167
1550.618	1174
1549.584	1157
1548.551	1126
1547.517	1153
1546.483	1134
1545.449	1166
1544.415	1147
1543.381	1089
1542.346	1145
1541.311	1162
1540.276	1162
1539.241	1167
1538.206	1146
1537.171	1148
1536.135	1147
1535.099	1195
1534.063	1147
1533.027	1119
1531.99	1161
1530.954	1141
1529.917	1148
1528.88	1152
1527.843	1150
1526.806	1142
1525.768	1126
1524.73	1150
1523.693	1143
1522.654	1137
1521.616	1168
1520.578	1163
1519.539	1148
1518.5	1169
1517.462	1157
1516.422	1122
1515.383	1123
1514.344	1146
1513.304	1124
1512.264	1144
1511.224	1117
1510.184	1167
1509.143	1142
1508.103	1133
1507.062	1164
1506.021	1175
1504.98	1163
1503.938	1181
1502.897	1119
1501.855	1131
1500.813	1138
1499.771	1144
1498.729	1152
1497.687	1172
1496.644	1143
1495.601	1106
1494.558	1127
1493.515	1137
1492.472	1160
1491.428	1159
1490.384	1168
1489.34	1168
1488.296	1137
1487.252	1171
1486.208	1167
1485.163	1157
1484.118	1147
1483.073	1142
1482.028	1149
1480.983	1154
1479.937	1146
1478.891	1133
1477.845	1146
1476.799	1123
1475.753	1183
1474.706	1157
1473.66	1142
1472.613	1160
1471.566	1186
1470.519	1104
1469.471	1134
1468.424	1135
1467.376	1102
1466.328	1130
1465.28	1132
1464.232	1153
1463.183	1140
1462.134	1103
1461.086	1135
1460.037	1115
1458.987	1145
1457.938	1148
1456.888	1129
1455.839	1129
1454.789	1114
1453.738	1127
1452.688	1123
1451.638	1127
1450.587	1131
1449.536	1124
1448.485	1125
1447.434	1110
1446.382	1148
1445.331	1125
1444.279	1148
1443.227	1114
1442.175	1114
1441.122	1128
1440.07	1148
1439.017	1110
1437.964	1154
1436.911	1103
1435.858	1111
1434.804	1118
1433.751	1142
1432.697	1120
1431.643	1134
1430.588	1109
1429.534	1148
1428.48	1127
1427.425	1118
1426.37	1104
1425.315	1098
1424.259	1091
1423.204	1124
1422.148	1118
1421.092	1109
1420.036	1109
1418.98	1115
1417.924	1117
1416.867	1093
1415.81	1092
1414.753	1120
1413.696	1140
1412.639	1141
1411.581	1108
1410.523	1120
1409.466	1126
1408.407	1125
1407.349	1119
1406.291	1128
1405.232	1139
1404.173	1127
1403.114	1153
1402.055	1100
1400.996	1115
1399.936	1109
1398.876	1094
1397.816	1098
1396.756	1120
1395.696	1122
1394.636	1125
1393.575	1130
1392.514	1122
1391.453	1127
1390.392	1123
1389.33	1101
1388.269	1101
1387.207	1135
1386.145	1107
1385.083	1112
1384.02	1132
1382.958	1108
1381.895	1094
1380.832	1096
1379.769	1152
1378.706	1105
1377.642	1111
1376.579	1104
1375.515	1111
1374.451	1106
1373.387	1158
1372.322	1115
1371.258	1119
1370.193	1107
1369.128	1103
1368.063	1112
1366.998	1114
1365.932	1134
1364.866	1132
1363.801	1109
1362.734	1110
1361.668	1109
1360.602	1086
1359.535	1135
1358.468	1108
1357.401	1097
1356.334	1112
1355.267	1079
1354.199	1102
1353.132	1120
1352.064	1115
1350.996	1100
1349.927	1118
1348.859	1129
1347.79	1089
1346.721	1097
1345.652	1124
1344.583	1103
1343.514	1105
1342.444	1125
1341.374	1140
1340.304	1116
1339.234	1145
1338.164	1108
1337.093	1110
1336.023	1100
1334.952	1143
1333.881	1127
1332.809	1135
1331.738	1119
1330.666	1109
1329.594	1132
1328.522	1153
1327.45	1126
1326.378	1110
1325.305	1114
1324.232	1115
1323.159	1120
1322.086	1124
1321.013	1115
1319.939	1085
1318.866	1108
1317.792	1091
1316.718	1136
1315.643	1099
1314.569	1104
1313.494	1122
1312.42	1078
1311.345	1082
1310.269	1124
1309.194	1124
1308.118	1119
1307.043	1110
1305.967	1123
1304.891	1109
1303.814	1121
1302.738	1100
1301.661	1112
1300.584	1081
1299.507	1123
1298.43	1109
1297.352	1074
1296.275	1116
1295.197	1117
1294.119	1161
1293.041	1122
1291.962	1150
1290.884	1101
1289.805	1102
1288.726	1120
1287.647	1122
1286.568	1094
1285.488	1131
1284.409	1117
1283.329	1151
1282.249	1127
1281.168	1109
1280.088	1113
1279.007	1141
1277.926	1144
1276.845	1130
1275.764	1145
1274.683	1112
1273.601	1098
1272.52	1117
1271.438	1105
1270.356	1120
1269.273	1113
1268.191	1170
1267.108	1155
1266.025	1121
1264.942	1130
1263.859	1154
1262.775	1159
1261.692	1129
1260.608	1129
1259.524	1147
1258.44	1135
1257.355	1125
1256.271	1141
1255.186	1100
1254.101	1143
1253.016	1136
1251.931	1140
1250.845	1161
1249.759	1138
1248.673	1171
1247.587	1189
1246.501	1121
1245.415	1166
1244.328	1170
1243.241	1174
1242.154	1181
1241.067	1134
1239.98	1177
1238.892	1179
1237.804	1185
1236.716	1179
1235.628	1210
1234.54	1211
1233.451	1226
1232.363	1273
1231.274	1254
1230.185	1264
1229.095	1335
1228.006	1372
1226.916	1372
1225.826	1417
1224.736	1343
1223.646	1324
1222.556	1285
1221.465	1245
1220.374	1237
1219.283	1222
1218.192	1198
1217.101	1222
1216.009	1208
1214.918	1181
1213.826	1173
1212.733	1193
1211.641	1183
1210.549	1181
1209.456	1167
1208.363	1188
1207.27	1168
1206.177	1164
1205.083	1174
1203.99	1166
1202.896	1167
1201.802	1163
1200.708	1166
1199.613	1166
1198.519	1165
1197.424	1151
1196.329	1187
1195.234	1178
1194.139	1161
1193.043	1147
1191.947	1163
1190.852	1200
1189.756	1149
1188.659	1165
1187.563	1171
1186.466	1164
1185.369	1186
1184.272	1169
1183.175	1161
1182.078	1193
1180.98	1182
1179.882	1212
1178.784	1180
1177.686	1162
1176.588	1180
1175.489	1149
1174.39	1195
1173.292	1167
1172.192	1172
1171.093	1213
1169.994	1171
1168.894	1181
1167.794	1233
1166.694	1224
1165.594	1200
1164.493	1232
1163.393	1218
1162.292	1257
1161.191	1209
1160.09	1266
1158.988	1280
1157.887	1261
1156.785	1277
1155.683	1342
1154.581	1359
1153.478	1363
1152.376	1408
1151.273	1475
1150.17	1557
1149.067	1545
1147.964	1618
1146.86	1624
1145.757	1635
1144.653	1717
1143.549	1664
1142.445	1657
1141.34	1657
1140.236	1551
1139.131	1491
1138.026	1408
1136.921	1337
1135.815	1293
1134.71	1244
1133.604	1215
1132.498	1205
1131.392	1140
1130.285	1140
1129.179	1134
1128.072	1151
1126.965	1138
1125.858	1113
1124.751	1122
1123.643	1086
1122.536	1101
1121.428	1092
1120.32	1101
1119.211	1079
1118.103	1075
1116.994	1093
1115.886	1081
1114.777	1074
1113.667	1117
1112.558	1077
1111.448	1088
1110.339	1073
1109.229	1071
1108.119	1044
1107.008	1076
1105.898	1095
1104.787	1075
1103.676	1069
1102.565	1093
1101.454	1061
1100.342	1092
1099.23	1088
1098.119	1049
1097.006	1091
1095.894	1098
1094.782	1088
1093.669	1111
1092.556	1096
1091.443	1087
1090.33	1082
1089.217	1110
1088.103	1094
1086.989	1102
1085.875	1102
1084.761	1099
1083.647	1087
1082.532	1077
1081.417	1081
1080.303	1076
1079.187	1108
1078.072	1126
1076.957	1118
1075.841	1112
1074.725	1112
1073.609	1119
1072.493	1112
1071.376	1112
1070.259	1130
1069.143	1125
1068.026	1103
1066.908	1131
1065.791	1139
1064.673	1130
1063.555	1137
1062.437	1098
1061.319	1089
1060.201	1084
1059.082	1077
1057.964	1091
1056.845	1090
1055.725	1077
1054.606	1072
1053.487	1096
1052.367	1094
1051.247	1070
1050.127	1089
1049.006	1100
1047.886	1102
1046.765	1113
1045.644	1083
1044.523	1086
1043.402	1086
1042.281	1074
1041.159	1068
1040.037	1070
1038.915	1089
1037.793	1055
1036.67	1054
1035.548	1089
1034.425	1066
1033.302	1087
1032.179	1058
1031.055	1037
1029.932	1047
1028.808	1064
1027.684	1060
1026.56	1051
1025.436	1071
1024.311	1093
1023.186	1089
1022.061	1081
1020.936	1063
1019.811	1066
1018.685	1073
1017.56	1075
1016.434	1046
1015.308	1050
1014.181	1056
1013.055	1085
1011.928	1073
1010.802	1088
1009.674	1095
1008.547	1074
1007.42	1086
1006.292	1068
1005.164	1091
1004.036	1070
1002.908	1029
1001.78	1071
1000.651	1076
999.522	1047
998.393	1062
997.264	1080
996.135	1062
995.005	1096
993.876	1057
992.746	1064
991.615	1059
990.485	1065
989.355	1061
988.224	1032
987.093	1084
985.962	1080
984.831	1080
983.699	1101
982.567	1082
981.436	1039
980.303	1049
979.171	1102
978.039	1068
976.906	1067
975.773	1075
974.64	1051
973.507	1083
972.374	1063
971.24	1095
970.106	1057
968.972	1076
967.838	1067
966.703	1077
965.569	1081
964.434	1077
963.299	1075
962.164	1090
961.029	1077
959.893	1115
958.757	1087
957.621	1094
956.485	1078
955.349	1132
954.212	1096
953.076	1122
951.939	1095
950.802	1063
949.664	1116
948.527	1088
947.389	1124
946.251	1105
945.113	1103
943.975	1101
942.836	1146
941.698	1126
940.559	1156
939.42	1128
938.281	1161
937.141	1136
936.002	1159
934.862	1153
933.722	1133
932.581	1151
931.441	1142
930.3	1161
929.16	1139
928.019	1176
926.877	1170
925.736	1147
924.594	1175
923.453	1167
922.311	1168
921.169	1200
920.026	1160
918.884	1197
917.741	1169
916.598	1146
915.455	1153
914.311	1138
913.168	1170
912.024	1189
910.88	1165
909.736	1163
908.592	1194
907.447	1150
906.303	1144
905.158	1171
904.013	1136
902.867	1107
901.722	1158
900.576	1135
899.43	1138
898.284	1108
897.138	1134
895.992	1161
894.845	1154
893.698	1150
892.551	1182
891.404	1169
890.256	1189
889.109	1174
887.961	1162
886.813	1173
885.665	1153
884.516	1123
883.368	1172
882.219	1115
881.07	1152
879.921	1129
878.771	1124
877.622	1117
876.472	1128
875.322	1117
874.172	1134
873.022	1108
871.871	1124
870.72	1104
869.569	1138
868.418	1126
867.267	1132
866.115	1093
864.964	1113
863.812	1125
862.659	1118
861.507	1129
860.355	1144
859.202	1160
858.049	1114
856.896	1140
855.743	1126
854.589	1109
853.435	1101
852.282	1115
851.127	1119
849.973	1105
848.819	1118
847.664	1154
846.509	1123
845.354	1101
844.199	1115
843.043	1092
841.888	1105
840.732	1111
839.576	1114
838.42	1107
837.263	1106
836.107	1120
834.95	1108
833.793	1091
832.635	1083
831.478	1103
830.32	1076
829.163	1116
828.005	1097
826.846	1064
825.688	1065
824.529	1087
823.371	1060
822.212	1074
821.052	1082
819.893	1108
818.733	1113
817.574	1086
816.414	1080
815.254	1073
814.093	1104
812.933	1062
811.772	1118
810.611	1079
809.45	1113
808.288	1085
807.127	1079
805.965	1103
804.803	1078
803.641	1106
802.479	1118
801.316	1089
800.153	1089
798.99	1118
797.827	1083
796.664	1114
795.5	1112
794.337	1097
793.173	1076
792.009	1094
790.844	1089
789.68	1085
788.515	1061
787.35	1106
786.185	1090
785.02	1116
783.854	1109
782.689	1085
781.523	1104
780.357	1093
779.19	1116
778.024	1076
776.857	1093
775.69	1124
774.523	1132
773.356	1081
772.189	1104
771.021	1088
769.853	1099
768.685	1122
767.517	1125
766.348	1134
765.18	1117
764.011	1085
762.842	1105
761.673	1113
760.503	1072
759.333	1090
758.164	1111
756.994	1099
755.823	1121
754.653	1075
753.482	1095
752.311	1084
751.14	1083
749.969	1128
748.798	1091
747.626	1100
746.454	1107
745.282	1064
744.11	1135
742.938	1122
741.765	1105
740.592	1073
739.419	1103
738.246	1101
737.073	1125
735.899	1045
734.725	1123
733.551	1118
732.377	1095
731.203	1100
730.028	1100
728.853	1091
727.678	1098
726.503	1092
725.328	1108
724.152	1105
722.976	1131
721.8	1112
720.624	1100
719.448	1086
718.271	1126
717.094	1102
715.917	1098
714.74	1090
713.563	1105
712.385	1082
711.207	1104
710.029	1120
708.851	1144
707.673	1110
706.494	1117
705.316	1081
704.137	1126
702.957	1106
701.778	1092
700.598	1099
699.419	1106
698.239	1141
697.059	1120
695.878	1112
694.698	1134
693.517	1140
692.336	1104
691.155	1129
689.973	1119
688.792	1110
687.61	1107
686.428	1138
685.246	1158
684.064	1143
682.881	1157
681.698	1140
680.515	1168
679.332	1146
678.149	1135
676.965	1159
675.782	1172
674.598	1136
673.413	1165
672.229	1148
671.045	1150
669.86	1142
668.675	1140
667.49	1158
666.304	1195
665.119	1153
663.933	1163
662.747	1153
661.561	1188
660.375	1194
659.188	1188
658.001	1207
656.814	1210
655.627	1200
654.44	1247
653.252	1248
652.065	1207
650.877	1237
649.689	1222
648.5	1196
647.312	1278
646.123	1202
644.934	1188
643.745	1204
642.555	1225
641.366	1222
640.176	1221
638.986	1243
637.796	1186
636.606	1223
635.415	1266
634.224	1228
633.034	1256
631.842	1238
630.651	1252
629.459	1262
628.268	1266
627.076	1256
625.884	1263
624.691	1251
623.499	1259
622.306	1240
621.113	1255
619.92	1258
618.727	1230
617.533	1255
616.339	1291
615.145	1282
613.951	1241
612.757	1230
611.562	1238
610.367	1229
609.172	1189
607.977	1232
606.782	1199
605.586	1198
604.391	1180
603.195	1234
601.998	1222
600.802	1207
599.606	1215
598.409	1170
597.212	1214
596.015	1176
594.817	1210
593.62	1182
592.422	1218
591.224	1221
590.026	1249
588.827	1242
587.629	1251
586.43	1239
585.231	1212
584.032	1197
582.833	1177
581.633	1190
580.433	1189
579.233	1209
578.033	1180
576.833	1206
575.632	1199
574.431	1144
573.23	1169
572.029	1203
570.828	1228
569.626	1217
568.424	1192
567.222	1225
566.02	1245
564.818	1245
563.615	1231
562.412	1221
561.209	1253
560.006	1187
558.803	1253
557.599	1249
556.395	1231
555.191	1241
553.987	1234
552.782	1265
551.578	1231
550.373	1257
549.168	1318
547.963	1365
546.757	1442
545.552	1538
544.346	1639
543.14	1724
541.934	1704
540.727	1600
539.52	1431
538.314	1360
537.107	1359
535.899	1297
534.692	1311
533.484	1376
532.276	1374
531.068	1369
529.86	1352
528.652	1320
527.443	1339
526.234	1243
525.025	1270
523.816	1249
522.606	1239
521.397	1209
520.187	1177
518.977	1198
517.766	1170
516.556	1186
515.345	1166
514.134	1143
512.923	1159
511.712	1179
510.5	1146
509.289	1133
508.077	1144
506.865	1162
505.652	1169
504.44	1179
503.227	1191
502.014	1169
500.801	1245
499.588	1200
498.374	1247
497.16	1223
495.946	1227
494.732	1177
493.518	1165
492.303	1183
491.089	1178
489.874	1159
488.659	1180
487.443	1175
486.228	1175
485.012	1172
483.796	1124
482.58	1175
481.363	1170
480.147	1134
478.93	1147
477.713	1148
476.496	1164
475.278	1155
474.061	1184
472.843	1180
471.625	1173
470.407	1153
469.188	1188
467.97	1189
466.751	1191
465.532	1181
464.313	1168
463.093	1155
461.874	1223
460.654	1165
459.434	1160
458.214	1185
456.993	1218
455.772	1164
454.552	1168
453.331	1185
452.109	1213
450.888	1180
449.666	1140
448.444	1224
447.222	1193
446	1183
444.777	1221
443.555	1216
442.332	1249
441.109	1224
439.885	1244
438.662	1187
437.438	1216
436.214	1206
434.99	1199
433.766	1202
432.541	1190
431.317	1174
430.092	1222
428.867	1215
427.641	1207
426.416	1204
425.19	1236
423.964	1178
422.738	1210
421.511	1216
420.285	1194
419.058	1219
417.831	1202
416.604	1195
415.377	1228
414.149	1206
412.921	1232
411.693	1205
410.465	1206
409.237	1196
408.008	1170
406.779	1199
405.55	1210
404.321	1173
403.091	1194
401.862	1204
400.632	1182
399.402	1150
398.172	1165
396.941	1180
395.711	1180
394.48	1186
393.249	1176
392.017	1194
390.786	1197
389.554	1180
388.322	1215
387.09	1185
385.858	1200
384.625	1208
383.393	1188
382.16	1208
380.927	1179
379.693	1174
378.46	1172
377.226	1194
375.992	1212
374.758	1210
373.524	1156
372.289	1187
371.054	1179
369.819	1193
368.584	1165
367.349	1176
366.113	1188
364.877	1170
363.641	1190
362.405	1218
361.169	1166
359.932	1181
358.695	1197
357.458	1172
356.221	1174
354.984	1196
353.746	1223
352.508	1167
351.27	1211
350.032	1269
348.793	1259
347.555	1241
346.316	1266
345.077	1344
343.837	1434
342.598	1522
341.358	1421
340.118	1348
338.878	1301
337.638	1301
336.397	1291
335.157	1309
333.916	1286
332.675	1270
331.433	1320
330.192	1320
328.95	1324
327.708	1356
326.466	1369
325.223	1408
323.981	1486
322.738	1507
321.495	1590
320.252	1679
319.008	1669
317.765	1821
316.521	1955
315.277	2120
314.033	2603
312.788	3373
311.543	3880
310.299	3616
309.054	2945
307.808	2421
306.563	2239
305.317	2022
304.071	1926
302.825	2010
301.579	2141
300.332	2228
299.086	2580
297.839	2971
296.592	3368
295.344	3665
294.097	3733
292.849	3299
291.601	2656
290.353	2018
289.104	1762
287.856	1571
286.607	1512
285.358	1447
284.109	1413
282.859	1407
281.61	1398
280.36	1357
279.11	1435
277.86	1497
276.609	1557
275.359	1958
274.108	2645
272.857	3460
271.605	3745
270.354	3386
269.102	2641
267.85	2023
266.598	1731
265.346	1619
264.093	1503
262.841	1447
261.588	1346
260.335	1318
259.081	1307
257.828	1332
256.574	1303
255.32	1341
254.066	1297
252.811	1337
251.557	1376
250.302	1420
249.047	1426
247.792	1430
246.536	1359
245.281	1259
244.025	1245
242.769	1258
241.513	1271
240.256	1280
238.999	1243
237.743	1206
236.485	1239
235.228	1223
233.971	1216
232.713	1258
231.455	1250
230.197	1246
228.939	1233
227.68	1278
226.421	1296
225.162	1303
223.903	1554
222.644	1803
221.384	1947
220.124	1783
218.864	1454
217.604	1288
216.344	1228
215.083	1249
213.822	1198
212.561	1206
211.3	1219
210.039	1191
208.777	1223
207.515	1176
206.253	1217
204.991	1207
203.728	1185
202.465	1217
201.202	1206
199.939	1204
198.676	1196
197.412	1181
196.149	1198
194.885	1153
193.621	1176
192.356	1193
191.092	1188
189.827	1232
188.562	1175
187.297	1209
186.031	1228
184.766	1240
183.5	1249
182.234	1276
180.967	1250
179.701	1254
178.434	1305
177.167	1334
175.9	1423
174.633	1589
173.365	1786
172.098	2063
170.83	2280
169.562	2478
168.293	2988
167.025	3884
165.756	4826
164.487	5364
163.218	5350
161.948	4844
160.679	4181
159.409	3412
158.139	2971
156.869	2604
155.598	2406
154.328	2153
153.057	2026
151.786	1978
150.514	1853
149.243	1800
147.971	1729
146.699	1721
145.427	1666
144.155	1681
142.882	1636
141.609	1648
140.336	1589
139.063	1562
137.79	1568
136.516	1532
135.243	1524
133.969	1533
132.694	1517
131.42	1474
130.145	1477
128.87	1502
127.595	1468
126.32	1459
125.045	1458
123.769	1404
122.493	1413
121.217	1452
119.941	1631
118.664	2027
117.387	2415
116.11	2479
114.833	2300
113.556	2091
112.278	1920
111	1768
109.722	1692
108.444	1635
107.166	1585
105.887	1567
104.608	1581
103.329	1536
102.05	1519
100.77	1514
99.491	1517
98.211	1496
96.931	1498
95.65	1504
94.37	1481
93.089	1497
91.808	1485
90.527	1433
89.246	1444
87.964	1457
86.682	1444
85.4	1395
84.118	1439
82.836	1443
81.553	1441
80.27	1451
78.987	1427
77.704	1412
76.42	1402
75.137	1390
73.853	1388
72.569	1414
71.284	1374
70	1392
68.715	1365
67.43	1349
66.145	1398
64.859	1328
63.574	1327
62.288	1325
61.002	1368
59.716	1324
58.429	1315
57.143	1379
55.856	1368
54.569	1317
53.281	1348
51.994	1350
50.706	1338
49.418	1280
48.13	1350
46.842	1291
45.553	1243
44.265	1286
42.976	1312
41.686	1309
40.397	1270
39.107	1239
37.818	1311
36.528	1310
35.237	1275
33.947	1250
32.656	1278
31.365	1281
30.074	1228
28.783	1280
27.491	1269
26.2	1313
24.908	1351
23.616	1327
22.323	1248
21.031	1264
19.738	1297
18.445	1318
17.152	1317
15.858	1381
14.565	1638
13.271	1976
11.977	2221
10.682	1722
9.388	1733
8.093	2125
6.798	2787
5.503	3562
4.208	7361
2.912	15944
1.616	17803
0.32	19424
-0.976	5574
-2.272	17310
-3.569	4191
-4.866	1420
-6.163	1569
-7.46	1858
-8.757	1942
-10.055	1640
-11.353	1386
-12.651	1543
-13.949	1559
-15.248	1290
-16.547	1127
-17.845	1122
-19.145	1097
-20.444	1106
-21.744	1119
-23.043	1116
-24.343	1068
-25.644	1099
-26.944	1095
-28.245	1065
-29.546	1041
-30.847	1051
-32.148	1096
-33.45	1126
-34.751	1062
-36.053	1091
-37.355	1073
-38.658	1041
-39.96	1032
-41.263	1058
-42.566	1048
-43.869	1032
-45.173	1054
-46.476	1009
-47.78	1007
-49.084	1043
-50.388	1006
-51.693	972
-52.998	1022
-54.303	1046
-55.608	1036
-56.913	1039
-58.219	1009
-59.524	1004
-60.83	1043
-62.137	1018
-63.443	992
-64.75	963
-66.056	1021
-67.364	973
-68.671	1007
-69.978	1009
-71.286	1007
-72.594	1030
-73.902	1019
-75.21	1000
-76.519	994
-77.828	1013
-79.137	1008
-80.446	1012
-81.755	998
-83.065	994
-84.375	1011
-85.685	983
-86.995	979
-88.305	992
-89.616	1004
-90.927	992
-92.238	1009
-93.549	977
-94.861	985
-96.173	1006
-97.485	1015
-98.797	986
-100.109	997
-101.422	1012
-102.735	1009
-104.048	986
-105.361	1024
-106.675	1002
-107.988	1000
-109.302	1019
-110.616	1001
-111.931	987
-113.245	1009
-114.56	999
-115.875	1007
-117.19	1016
-118.506	983
-119.821	993
-121.137	1030
-122.453	1008
-123.769	990
-125.086	998
-126.402	1007
-127.719	1028
-129.037	1001
-130.354	989
-131.671	990
-132.989	996
-134.307	1002
-135.625	1000
-136.944	995
-138.262	1006
-139.581	991
-140.9	990
-142.22	1002
-143.539	1004
-144.859	969
-146.179	1012
-147.499	1016
-148.819	987
-150.14	1000
-151.46	986
-152.781	1020
-154.103	1009
-155.424	1010
-156.746	995
-158.068	1014
-159.39	984
-160.712	1031
-162.034	987
-163.357	996
-164.68	997
-166.003	1007
-167.327	992
-168.65	1003
-169.974	987
-171.298	1001
-172.622	965
-173.947	990
-175.271	991
-176.596	999
-177.921	981
-179.247	1004
-180.572	1026
-181.898	974
-183.224	1011
-184.55	999
-185.876	992
-187.203	1005
-188.53	991
-189.857	1014
-191.184	996
-192.512	1001
-193.839	1006
-195.167	996
-196.495	1003
-197.824	1006
-199.152	993
-200.481	991
-201.81	996
-203.139	968
-204.468	1005
-205.798	996
-207.128	1006
-208.458	972
-209.788	996
-211.119	991
-212.449	996
-213.78	997
-215.112	989
-216.443	1021
-217.774	1001
-219.106	992
-220.438	1002
-221.77	1011
-223.103	994
-224.436	1009
-225.768	1012
-227.102	988
-228.435	1005
-229.768	996
-231.102	1002
-232.436	999
-233.77	1014
-235.105	1009
-236.439	987
-237.774	994
-239.109	966
-240.444	988
-241.78	989
-243.115	1002
-244.451	1001
-245.788	1010
-247.124	992
-248.46	1008
-249.797	998
-251.134	1004
-252.471	1003
-253.809	979
-255.146	983
-256.484	989
-257.822	980
-259.161	991
-260.499	991
-261.838	956
-263.177	986
-264.516	992
-265.855	998
-267.195	1001
-268.535	1013
-269.875	1010
-271.215	989
-272.556	998
-273.896	980
-275.237	984
-276.578	997
-277.92	986
-279.261	1007
-280.603	992
-281.945	994
