# Supplementary material for: Kondo screening in a Majorana metal
Source: Nat Commun. 2023 Nov 16;14:7405. doi: 10.1038/s41467-023-43185-3 (PMC10654600; doi:10.1038/s41467-023-43185-3)
Supplement: Supplementary file 3 — Source Data [file 41467_2023_43185_MOESM3_ESM.zip › Source data/Figure2a_x0p00_Bab.dat]

1.99869918823242	0.0242838161692039
2.20003139972687	0.0243080001008599
2.39989042282104	0.0243455319898373
2.60010170936584	0.0243867327147696
2.80004811286926	0.0244233301806531
3.00015020370483	0.0244652571013887
3.19994330406189	0.024511508222113
3.39998722076416	0.0245576431448657
3.60014748573303	0.0245923018605221
3.79985809326172	0.02465218867472
4.00004363059998	0.0247169429168859
4.20003986358643	0.0247849090245889
4.39994692802429	0.0248680648191861
4.59999561309814	0.0249668389873511
4.79990792274475	0.0250783650383643
5.00007009506226	0.0252037664089812
5.2000675201416	0.0253534811102069
5.3999330997467	0.0255391996521694
5.60011696815491	0.0257675455774701
5.8000795841217	0.0260718426855325
5.99992609024048	0.0264862786293883
6.19989824295044	0.0270969406105733
6.3999662399292	0.0277232609468261
6.59991693496704	0.0281595004568062
6.80005049705505	0.0283697828964576
7.00004959106445	0.0284678982329941
7.19998741149902	0.0284965343677403
7.39998912811279	0.0284719900397117
7.59999251365662	0.0284047620634108
7.79996109008789	0.0283335554780931
7.99996995925903	0.0282382239303136
8.20000839233398	0.0281422479940825
8.39999008178711	0.028040564092923
8.60003280639648	0.0279420572302863
8.80000782012939	0.0278430565644038
9.00000333786011	0.0277416844355034
9.20001792907715	0.0276329199635962
9.40000915527344	0.0275312869308266
9.5999321937561	0.0274318723588677
9.80004072189331	0.027326078693238
10.0000972747803	0.02722200014048
10.1998491287231	0.0271073783352141
10.4000353813171	0.0270074419049767
10.6000151634216	0.0269034935337287
10.8000068664551	0.026800883601602
10.999963760376	0.0267065869217706
11.2000102996826	0.0266042770552593
11.4000082015991	0.0265082735917462
11.5999608039856	0.0264080291790875
11.7999830245972	0.0263149392701352
11.9999771118164	0.0262152929240396
12.1999869346619	0.0261172928657812
12.3999853134155	0.0260290024600008
12.5999484062195	0.0259405192392269
12.80002784729	0.0258495882197491
12.9999208450317	0.0257597489305915
13.1999616622925	0.0256729507776817
13.3999705314636	0.0255851412135304
13.599871635437	0.025493232420615
13.8000736236572	0.0254068233049677
13.9999537467957	0.025324573807674
14.2000260353088	0.0252306693189827
14.4000086784363	0.0251483828586193
14.6000652313232	0.0250703148077558
14.7999210357666	0.0249856130531187
15.0001840591431	0.0249091857904256
15.2004804611206	0.0248253926846689
15.3999695777893	0.0247444383391577
15.5998272895813	0.0246655272374708
15.7999386787415	0.0245866823735578
16.0000381469727	0.0245114784144332
16.2000665664673	0.0244345452882114
16.3999261856079	0.0243610203288767
16.6000108718872	0.0242837480786923
16.7999305725098	0.0242114747267896
17.0001277923584	0.0241325055428196
17.2000036239624	0.0240547200763051
17.3999786376953	0.0239873571001439
17.5999574661255	0.0239166829816564
17.7999687194824	0.0238483071307031
17.9998588562012	0.0237781880796397
19.0000295639038	0.023437086978822
20.0000257492065	0.0231170050984276
20.9999418258667	0.0228123931131479
21.999963760376	0.0225076501462727
23.000072479248	0.0222252871157572
23.9999628067017	0.0219498421700481
24.9999856948853	0.0216799281892703
25.9998798370361	0.0214131689041636
27.0000410079956	0.0211570828446137
28.0000019073486	0.0209099220483606
28.9999132156372	0.0206591859720276
30.0001068115234	0.0204148649691205
32.0000915527344	0.0199428652877331
33.9997367858887	0.0194793506304703
36.0000591278076	0.0190186276687112
38.0000820159912	0.0185700380950197
40.0001125335693	0.0181301722799411
42.0000247955322	0.0176878754746666
43.9997997283936	0.0172591684340965
45.9994945526123	0.0168398005805801
47.9990406036377	0.0164295078731058
49.9981117248535	0.016020886153181
54.9962310791016	0.0150425633286223
59.9934940338135	0.0141121558894728
64.9884376525879	0.0132393122427465
69.9841499328613	0.0124243951662744
74.978874206543	0.0116638145848008
79.9722557067871	0.0109588543819746
84.9616012573242	0.010305233895883
89.962329864502	0.00970900578097295
94.9574966430664	0.00916092722949554
99.9469146728516	0.00865096728989774
104.948440551758	0.00819794205493171
109.940055847168	0.00778163868468246
114.939117431641	0.00739676041109742
119.933101654053	0.0070395865009275
124.929191589355	0.00671245114243159
129.926139831543	0.00641138220017913
134.922332763672	0.00613179055857981
139.917366027832	0.00587544372314313
144.915649414062	0.00563567302537802
149.909965515137	0.00541216801442113
154.909934997559	0.00520613959684869
159.903526306152	0.00501112917250547
164.901214599609	0.00483029898258024
169.897773742676	0.00465892258292546
174.889312744141	0.00449844503513864
179.896156311035	0.00434771046991171
184.888893127441	0.00420477315731744
189.884887695313	0.00407368964290925
194.882629394531	0.00394892934465956
199.882141113281	0.00383160179214689
209.878395080566	0.00361344463708347
219.892562866211	0.0034203746993042
229.890464782715	0.00324438501823041
239.896919250488	0.00308213177306132
249.890907287598	0.00293826174088324
259.883193969727	0.00280954131625672
269.894927978516	0.00269123697945048
279.903366088867	0.00259551436039053
289.904663085937	0.00250586591216994
299.919738769531	0.00242157044030096
