# Supplementary material for: Kondo screening in a Majorana metal
Source: Nat Commun. 2023 Nov 16;14:7405. doi: 10.1038/s41467-023-43185-3 (PMC10654600; doi:10.1038/s41467-023-43185-3)
Supplement: Supplementary file 3 — Source Data [file 41467_2023_43185_MOESM3_ESM.zip › Source data/Figure2a_x0p00_Bc.dat]

1.99939632415771	0.00293553401000637
2.20009982585907	0.00293561927945784
2.39985346794128	0.00293451687160975
2.60005962848663	0.00293330732841298
2.80009186267853	0.00293270270805741
3.00013041496277	0.00293258380506934
3.20000517368317	0.00293130150913297
3.39982414245605	0.00293248885573273
3.60002565383911	0.00292973479385564
3.8000875711441	0.00292916169652335
4.00011515617371	0.00292536606361465
4.2000036239624	0.00292552932407882
4.40000176429749	0.00292433325056902
4.59995436668396	0.00292268441170401
4.80002593994141	0.00292125278474831
5.00001811981201	0.00291760557915962
5.19984841346741	0.0029169916242628
5.3999547958374	0.00291233033810294
5.60002636909485	0.00291062929885522
5.79997158050537	0.00290745205312573
5.99994587898254	0.00290100804088144
6.20005464553833	0.00289285026479729
6.39999079704285	0.00288348689273114
6.60003280639648	0.00287721536134846
6.79996299743652	0.00287147741402551
6.99999117851257	0.00286773803868106
7.20005893707275	0.00286498368350336
7.40018248558044	0.00286035861336276
7.59992384910584	0.00285644746522769
7.79995179176331	0.00285243389280067
7.99990510940552	0.00285071960160508
8.20001649856567	0.00284547802006211
8.39998817443848	0.00284229366086108
8.59996271133423	0.00283787919931419
8.79995250701904	0.00283593024943947
8.99999618530273	0.0028324077361136
9.19996309280396	0.00283048978436531
9.40001964569092	0.00282623093307914
9.59995603561401	0.00282382660953049
9.79996490478516	0.00282150460369178
10.0000519752502	0.00281869844426217
10.1999349594116	0.00281786530155204
10.3999071121216	0.00281545753347072
10.5998921394348	0.00281264294076799
10.7999682426453	0.00281082380475515
10.9999604225159	0.00280904865853472
11.1999158859253	0.00280737700835066
11.4000558853149	0.0028050439670908
11.600079536438	0.00280316997277153
11.7999148368835	0.00280271767233628
11.9999823570251	0.00280006854347382
12.2002911567688	0.00279798065938703
12.4001317024231	0.00279531832403663
12.6000957489014	0.00279435757010528
12.8000240325928	0.0027946306371883
13.0000748634338	0.00279225771625126
13.20006275177	0.00279153563924431
13.4000959396362	0.00278984710386132
13.5999526977539	0.00278639223995597
13.8000383377075	0.00278764002621472
14.0000023841858	0.0027846470761333
14.2000594139099	0.00278378469591847
14.4000267982483	0.00278083724259396
14.6000323295593	0.00277867311000868
14.8000459671021	0.00277901497121915
15.0001258850098	0.00277551453203455
15.2000517845154	0.00277360681669496
15.4008121490479	0.00277371290089105
15.5999794006348	0.00277154166155613
15.8000230789185	0.00276912057892542
16.0000743865967	0.00276873379893435
16.1999711990356	0.00276700536059367
16.3999252319336	0.00276579548826208
16.5999889373779	0.00276344115171176
16.7999477386475	0.00276178484180708
16.9999532699585	0.00276049572291535
17.1999921798706	0.0027592918592331
17.4000568389893	0.00275826322887526
17.6000862121582	0.00275836288933974
17.8000221252441	0.00275671468961597
18.0000534057617	0.00275476054913401
18.9999628067017	0.00275080678805403
19.9999694824219	0.00274502389913324
21.0000705718994	0.00274139872070145
22.0001649856567	0.00273719616666279
23.0000705718994	0.00273352269148689
24.0000534057617	0.00272976994899636
24.9999837875366	0.00272745399597163
25.9998645782471	0.00272449920855548
27.000093460083	0.00272124338468968
27.9999828338623	0.00271989454485641
29.0000600814819	0.00271774227727049
29.9998598098755	0.0027144386268058
31.9999389648438	0.00271052337868858
34.0000743865967	0.00270735161191014
36.0000667572022	0.00270341747601966
38.0001106262207	0.00269808630707191
39.9999828338623	0.00269539377369064
42.0000152587891	0.00269134480682398
43.9996128082275	0.00268853333257231
45.9994411468506	0.00268350304011638
47.9988441467285	0.00267926183469051
49.9980506896973	0.00267369897827527
54.9956188201904	0.00266155940639041
59.9927940368652	0.00264481841276566
64.9885597229004	0.00262945778518497
69.98193359375	0.00261173084129426
74.9788856506348	0.00259335704738898
79.9705314636231	0.00257255208045253
84.9650192260742	0.00254954993484152
89.9609413146973	0.00252536854085576
94.9600715637207	0.00250054535644667
99.9499435424805	0.00247578243874309
104.940765380859	0.00245089419142878
109.944854736328	0.0024257918019723
114.936931610107	0.00240080732028822
119.927845001221	0.00237436816577883
124.928062438965	0.00234897240560481
129.92505645752	0.0023239419419004
134.927833557129	0.002298991577868
139.914764404297	0.00227166437530716
144.914848327637	0.00224905309823882
149.90828704834	0.00222542468958549
154.909698486328	0.00220199766694645
159.901527404785	0.002180776472127
164.90406036377	0.00223458169906999
169.901000976562	0.00221274409382598
174.898994445801	0.00218827746324493
179.897476196289	0.00216426573043301
184.885620117187	0.00214129631968442
189.888954162598	0.00211696626954889
194.877143859863	0.00209592108014059
199.878944396973	0.00207427566858748
209.882080078125	0.00203253231130853
219.892738342285	0.00199208671465587
229.897163391113	0.00195546946871858
239.897636413574	0.00191740337218493
249.903816223145	0.00188257081045369
259.877960205078	0.00184880377830781
269.905792236328	0.00181732371791436
279.906021118164	0.00178761183781277
289.905288696289	0.0017596340637447
299.910064697266	0.00173401918269896
