# Supplementary material for: Kondo screening in a Majorana metal
Source: Nat Commun. 2023 Nov 16;14:7405. doi: 10.1038/s41467-023-43185-3 (PMC10654600; doi:10.1038/s41467-023-43185-3)
Supplement: Supplementary file 3 — Source Data [file 41467_2023_43185_MOESM3_ESM.zip › Source data/Figure2a_x0p01_Bab.dat]

1.80599594116211	0.0191606088753051
1.80204677581787	0.0191740923274731
1.90072387456894	0.019157640840598
2.00162047147751	0.0192041539855728
2.10041534900665	0.0191998405771168
2.20040047168732	0.0192408638698255
2.30153632164001	0.0192365888491154
2.4002593755722	0.0192580300354593
2.50179588794708	0.0192776359534035
2.60055768489838	0.01930306069555
2.70155918598175	0.0193219490982858
2.80116140842438	0.0193625110170175
2.90018379688263	0.0193935478135801
3.00112104415894	0.0194356194032515
3.10177409648895	0.0194636177941918
3.20125687122345	0.0194868614805834
3.30210745334625	0.019536136372713
3.40170001983643	0.0195850423593918
3.5009388923645	0.0196296397888466
3.60022830963135	0.0196885714751503
3.70082378387451	0.0197414649264088
3.80169498920441	0.019829151636021
3.90015923976898	0.0198947775890495
4.00000822544098	0.0199569117328705
4.10072708129883	0.02002887729018
4.20161509513855	0.0201403239447405
4.3011782169342	0.0202307103767916
4.40104651451111	0.0203328713517093
4.50138521194458	0.0204438388558495
4.60137224197388	0.0205668043353224
4.70042705535889	0.0206961346515
4.80074858665466	0.0208260202654387
4.90112709999084	0.0209922766641908
5.00061750411987	0.0211629340299751
5.10015773773193	0.0213477603730448
5.20037460327148	0.0215639080130666
5.30049633979797	0.0218055310921557
5.40026807785034	0.0220754929875368
5.50173926353455	0.0223549399771074
5.6002025604248	0.0226573654745922
5.70042443275452	0.0230376661422487
5.80081343650818	0.0234465720498574
5.90098190307617	0.0239525704142183
6.00138354301453	0.0244673171854529
6.10047078132629	0.024973007125361
6.20163989067078	0.0254049877314129
6.30115580558777	0.0257579018871619
6.40033316612244	0.0259859060011218
6.50054812431335	0.0261658595185041
6.6006007194519	0.0262842985572819
6.70042037963867	0.0263842337553511
6.80156350135803	0.0264655039131755
6.90153050422668	0.0265319006206443
7.00072956085205	0.0265668721544173
7.10052633285522	0.0265987210489594
7.20034670829773	0.0266110962033447
7.30124664306641	0.0266218509165217
7.4006233215332	0.0266351421201058
7.50132441520691	0.0266393859051877
7.60013818740845	0.0266470726022253
7.70201730728149	0.0266493697926185
7.80127573013306	0.02665426000809
7.90020132064819	0.0266394768690596
8.00025153160095	0.0266436169404317
8.10014390945435	0.0266430426077608
8.20221090316772	0.0266345510322707
8.30099534988403	0.026631604490831
8.40011167526245	0.0266513053637454
8.50079202651978	0.0266249948665321
8.60108423233032	0.0266127117057548
8.7010326385498	0.026631176832187
8.80029916763306	0.0266331218086445
8.90144157409668	0.0266409583510877
8.99906778335571	0.0266546766087191
9.39835739135742	0.0266639223441251
9.40002489089966	0.0266486571262797
9.80419254302979	0.0266219067256208
10.2019152641296	0.0265651244906582
10.6022396087646	0.0264898046657425
11.0064249038696	0.0263857722763456
11.406662940979	0.026300214093398
11.8061599731445	0.0262108469232521
12.2044739723206	0.0260892701109083
12.6001644134521	0.0259723889150976
13.0061459541321	0.0258300554165508
13.4030184745789	0.0256771237181997
13.803581237793	0.0255440755178407
14.2006268501282	0.0253931773577655
14.6040487289429	0.0252400728004077
15.0005407333374	0.025079772236232
15.4012336730957	0.0249454077077264
15.8007349967957	0.0248074217845657
16.2236051559448	0.0246613926753207
16.6024484634399	0.0245207000680028
17.0041761398315	0.0243874099605809
17.4060297012329	0.0242445133704677
17.8045825958252	0.0241129380132465
18.2022466659546	0.0239838026586829
18.6003580093384	0.0238814084132607
19.0054693222046	0.023740494357214
19.4054193496704	0.0235917958842586
19.4164609909058	0.0236036540824146
19.4532642364502	0.0236061039599466
19.6484804153442	0.0235625486762241
19.7924251556396	0.0234878674811865
21.9972476959229	0.02283034400593
22.0022001266479	0.0228448081436183
23.0078620910645	0.0225763107887284
24.0098495483398	0.0222894456570732
25.009635925293	0.0220344655141414
26.0035772323608	0.0217822475491736
27.005030632019	0.0215029565161732
28.0131492614746	0.0212826985931034
29.0117845535278	0.0210338317166728
30.0044889450073	0.020786145738706
31.012228012085	0.0205421996845961
32.0083427429199	0.0203041273165376
33.0129909515381	0.0200655647633079
34.0069694519043	0.0198402283342715
35.0156669616699	0.019599282260713
36.0043430328369	0.0193921388968697
37.0029144287109	0.019161658817746
38.0031623840332	0.0189232156523435
39.0020008087158	0.0187112462451734
39.9559154510498	0.0184676814569363
43.8928813934326	0.0176328217630979
44.0103034973145	0.0176198296954789
46.0020275115967	0.0172314486208315
48.0072135925293	0.0168160950705197
50.022439956665	0.016433419145286
52.0016269683838	0.0160465143800047
54.0227794647217	0.0156431695573807
56.0057773590088	0.0152684528868948
58.0072860717773	0.0148920126527053
60.0115070343018	0.0145132773186145
62.0167655944824	0.0141671363904499
64.0027866363525	0.0137962983626542
66.021167755127	0.013458825322551
68.0150146484375	0.0131456681320505
70.0002098083496	0.0128371675847059
72.0131340026855	0.0125024884175341
74.0148277282715	0.0121956375491917
76.005443572998	0.0119189398056559
78.0233268737793	0.0116302662117559
80.0073547363281	0.0113533471660461
82.0157470703125	0.0110970481873785
84.0163726806641	0.0108370284321956
86.0024337768555	0.0105846883677645
88.0226440429688	0.0103351879929409
90.0104293823242	0.0100979725790502
92.0188293457031	0.00988339239907289
94.0138130187988	0.00966550302293979
96.0290222167969	0.00944282620537626
98.0035705566406	0.00923247139849092
100.021755218506	0.0090291352048953
102.006690979004	0.00884543248166854
104.026775360107	0.00866510059420944
106.020534515381	0.00848502964779252
108.003913879395	0.00832986889337854
110.02848815918	0.00814812087452316
112.028282165527	0.0079842458025383
114.000545501709	0.0078371708161268
116.003223419189	0.00768171531767042
118.004306793213	0.00752510970821841
120.005935668945	0.00738251222464795
122.015377044678	0.00726009898302985
124.019596099854	0.00711618472938734
126.029392242432	0.00698575218686574
128.002979278564	0.0068493423886914
130.01587677002	0.00673388261487917
132.029029846191	0.00661483118583097
134.014755249023	0.00650441471056645
136.022911071777	0.00636933082372508
138.01872253418	0.00626294407540611
140.007225036621	0.00615489769522835
142.020973205566	0.00605796610350886
144.011375427246	0.00596241760984257
146.007591247559	0.00587155404643838
148.006744384766	0.00576470990052765
150.004539489746	0.00566848902646548
152.000747680664	0.0055902077473671
154.001045227051	0.00549896294996943
156.0380859375	0.00539611302293699
158.026649475098	0.00532871263159228
160.033271789551	0.00522868928730151
162.006462097168	0.00513810676297449
164.004669189453	0.00503066224959228
166.014198303223	0.00480063679403139
168.019752502441	0.00470874778064024
170.037101745605	0.00465747080586913
172.012634277344	0.0045737351243836
174.008697509766	0.00451357548040833
176.002502441406	0.00446229692106182
178.012466430664	0.00438756812130519
180.016136169434	0.00435085023273372
182.02668762207	0.00427749428717004
184.008262634277	0.00421121443046033
186.020233154297	0.00413357682712934
188.033081054687	0.0040879072834121
190.01277923584	0.00404355209741375
192.03483581543	0.00398857592898848
194.013092041016	0.00394501308505572
196.023712158203	0.00389742610040086
198.039436340332	0.00385823015812236
200.011947631836	0.00379577378164228
202.030891418457	0.00375138584161618
204.010528564453	0.00371833950416377
206.021453857422	0.00367844444357894
208.005615234375	0.00363437517899097
210.007751464844	0.00359162769102586
212.020980834961	0.00353045828066025
214.039405822754	0.00352067475725535
216.010108947754	0.00346704073328667
218.033828735352	0.00341393814627064
220.015434265137	0.00338181145519755
222.015586853027	0.0033390044209078
224.023963928223	0.00330427772953703
226.005546569824	0.00326561731572601
228.012886047363	0.00323157999775405
230.022506713867	0.00320404236515963
232.030693054199	0.00317344224207195
234.004760742187	0.00314190434838183
236.009666442871	0.00311878748585032
238.014404296875	0.00307514784677165
240.026329040527	0.0030386206224918
242.028434753418	0.00302630638796675
244.03214263916	0.00299455057236906
246.000953674316	0.00295840753358465
248.002471923828	0.00291929338418461
250.033302307129	0.00291749513059988
252.038421630859	0.00285243429104301
254.034538269043	0.00282783798823646
256.004898071289	0.00282661522284409
258.01708984375	0.00276449143327995
260.017501831055	0.00275074443392059
262.010360717773	0.00275187097114621
264.006591796875	0.00269568223878292
266.005981445313	0.00266034150099872
268.008728027344	0.00265121860285741
270.006652832031	0.00262286125088186
272.019927978516	0.00259258888828554
274.003768920898	0.00258235620917701
276.015701293945	0.00256354255960934
278.029937744141	0.00254795555676291
280.030899047852	0.00251005511913487
282.017654418945	0.00249165056337353
284.021224975586	0.0024510842200474
286.032562255859	0.00243340718157621
288.004501342773	0.00243944975307907
290.009078979492	0.00239394015980961
292.025360107422	0.0023937070842786
294.02653503418	0.00236820853297768
296.008773803711	0.00234423132118249
297.080657958984	0.00236160518249596
297.300582885742	0.00233394468434068
