# Supplementary material for: Kondo screening in a Majorana metal
Source: Nat Commun. 2023 Nov 16;14:7405. doi: 10.1038/s41467-023-43185-3 (PMC10654600; doi:10.1038/s41467-023-43185-3)
Supplement: Supplementary file 3 — Source Data [file 41467_2023_43185_MOESM3_ESM.zip › Source data/Figure2a_x0p01_Bc.dat]

1.80059117078781	0.00429205374331671
1.90091097354889	0.00429999019277883
2.00171136856079	0.00429403636839609
2.10041928291321	0.00430413370763511
2.20113825798035	0.00433239776189635
2.30069279670715	0.00433628962511354
2.40082931518555	0.00432818141191885
2.50102126598358	0.00435192266544755
2.60014629364014	0.00437950788372921
2.70060837268829	0.00437549877464464
2.80006003379822	0.00438434994848494
2.89976263046265	0.00440828408764083
2.99986577033997	0.00442004382389524
3.09957075119019	0.00445201261975758
3.19971787929535	0.00445789764687538
3.299187541008	0.00447106224968939
3.39901661872864	0.00451477545602487
3.49879729747772	0.00452582725625328
3.59874486923218	0.00455177567093747
3.69881498813629	0.00458845968256626
3.79861605167389	0.00461194290426413
3.89807844161987	0.004636693731284
3.99840116500854	0.00468948982785145
4.09743285179138	0.00470101046582602
4.19800519943237	0.00474148509778648
4.29757142066956	0.00475717351298781
4.39879059791565	0.00480494985248362
4.49764657020569	0.00485835617479428
4.597975730896	0.00490417072809963
4.69848346710205	0.00496597772793668
4.79813766479492	0.00498788421438144
4.89700174331665	0.00505210738390973
4.99707126617432	0.00511181071196874
5.09752297401428	0.00516616199324546
5.196937084198	0.00524260059971202
5.29707360267639	0.00530056231783376
5.39667248725891	0.00537243550942948
5.49590802192688	0.00547258127104309
5.5960156917572	0.00557849898234144
5.69546914100647	0.00568260024939784
5.79698133468628	0.0058122552109314
5.89668393135071	0.00597408679152808
5.99684500694275	0.00613975664628901
6.09707069396973	0.0063061519482917
6.19730401039124	0.00644144737932969
6.29685521125793	0.00654822606690598
6.39676856994629	0.00660918549252711
6.4970703125	0.00662205602854862
6.59804177284241	0.00662257175808148
6.6980562210083	0.00663143103864415
6.79807591438294	0.00662028314605486
6.89790678024292	0.00659867165683327
6.9981472492218	0.00657804236635204
7.09813046455383	0.00653139570487212
7.1980242729187	0.00651390724048608
7.29870080947876	0.00646923112889251
7.39832997322083	0.00645809801140103
7.49842143058777	0.00642744404889078
7.5977828502655	0.00638309182876228
7.69836735725403	0.0063430442492934
7.79826617240906	0.00634997400011434
7.89839863777161	0.00629111964576216
7.99746990203857	0.00628010930844469
8.09822750091553	0.00624146887655186
8.19867992401123	0.00623423507335769
8.29853534698486	0.00619975922674435
8.39902210235596	0.00618876433485402
8.49889993667603	0.0061569915557916
8.59920597076416	0.00611147947322593
8.69862174987793	0.00610620512565722
8.79898500442505	0.00608320100877208
8.89867973327637	0.00606075925686506
8.99834728240967	0.00605371699528813
9.39791250228882	0.00596755354485605
9.7965145111084	0.00585556002815664
10.1984696388245	0.00574670806984216
10.5986614227295	0.00565918344174895
10.9996552467346	0.00555188520008603
11.4002842903137	0.00544210874299287
11.8000903129578	0.00536469527995158
12.198413848877	0.00527311436866667
12.5969591140747	0.00517829545241433
12.9958295822144	0.00508117995799436
13.3972115516663	0.00500002432444084
13.7970204353333	0.00491469895006948
14.1977305412292	0.00484931113895167
14.5972604751587	0.00477430337103019
14.9938220977783	0.00470109297096382
15.3932709693909	0.00464418681251663
15.7934694290161	0.00459404417152144
16.1935968399048	0.00452801082972128
16.5932760238647	0.00448812110710633
16.9919853210449	0.00441849909131363
17.392258644104	0.00437821827059598
17.7913208007813	0.00432533882287005
18.1933259963989	0.00429215093973682
18.5935087203979	0.00425788975891575
18.9930448532104	0.00421896731568785
19.3984003067017	0.00417326724063336
19.7983341217041	0.00413621994218076
21.9966592788696	0.00395470982525391
23.9923267364502	0.00384391847857957
25.9921312332153	0.00373257470203704
27.9851007461548	0.00366074357549987
29.9857873916626	0.003573073040431
31.9818086624146	0.00352898942853873
33.9767112731934	0.00347736731775733
35.9666728973389	0.00341673365546161
37.9609966278076	0.0033808455890562
39.9507427215576	0.00335487862502513
44.8627243041992	0.00325114185494697
49.6831569671631	0.00318053738740191
54.543851852417	0.00314579326224364
59.3786544799805	0.00309875141352407
64.2219276428223	0.00305909903896917
69.0442733764648	0.00299444872407567
73.878345489502	0.00295982651369053
78.7169685363769	0.0029253602483032
83.5559272766113	0.00287524527489717
88.4046096801758	0.00284406622896336
93.2758560180664	0.00280816167352747
98.1454849243164	0.00277025945940636
103.036159515381	0.0027277126023809
107.918914794922	0.00270761062507084
112.81965637207	0.00268029991566165
117.734298706055	0.0026306527720884
122.651382446289	0.00259363402885795
127.554454803467	0.002571212924941
132.468955993652	0.00255533243519573
137.40495300293	0.00251626872966505
142.356063842773	0.0024787298116168
147.309303283691	0.00244376510165464
152.255905151367	0.00243787269041488
157.214920043945	0.00239456321351117
162.179649353027	0.00236854319069906
167.15283203125	0.00238432208771284
172.134857177734	0.00237081682300257
175.12281036377	0.00234612896342091
177.948707580566	0.00232513825962
180.172874450684	0.00230563688618031
182.866203308105	0.00232196878410889
185.504829406738	0.00228522140440912
188.2724609375	0.00228573291106431
192.564590454102	0.00224070167469218
197.255569458008	0.00224413988007452
202.130592346191	0.00219877590487235
207.079559326172	0.00216761165567854
212.032234191895	0.00213881588147262
216.970703125	0.00211298644339757
221.95133972168	0.00209032660811865
226.902038574219	0.00204377783684116
231.84708404541	0.00204112187662722
236.818801879883	0.00201641726859739
241.763107299805	0.00198816768008312
246.70874786377	0.00196345368629621
251.614669799805	0.00194444484609547
256.570877075195	0.00191719726280866
261.506576538086	0.00190298854262142
266.421737670898	0.00189094821407516
271.393356323242	0.00185229673397528
276.363891601562	0.00181798851043669
281.314682006836	0.00182583206950878
286.267288208008	0.00179130235376631
291.220855712891	0.00176969691425897
296.176727294922	0.00176125060013477
296.506576538086	0.00175427919641516
