# Supplementary material for: Kondo screening in a Majorana metal
Source: Nat Commun. 2023 Nov 16;14:7405. doi: 10.1038/s41467-023-43185-3 (PMC10654600; doi:10.1038/s41467-023-43185-3)
Supplement: Supplementary file 3 — Source Data [file 41467_2023_43185_MOESM3_ESM.zip › Source data/Figure2a_x0p03_Bab.dat]

2.000408	0.0298416016111111
2.201713	0.0299329296148148
2.392586	0.0299805864703704
2.597772	0.0300630467518519
2.799086	0.0301394807962963
2.999913	0.0302348326481481
3.199996	0.0303455361481481
3.399181	0.0304658511148148
3.629659	0.0306076965296296
3.8158	0.0307440306074074
4.012848	0.030902905862963
4.208565	0.0310797454074074
4.395828	0.0312626111888889
4.603814	0.0314948501592593
4.80288	0.0316486717666667
5.003199	0.0317836709185185
5.199832	0.0318815782
5.401889	0.0319395902666667
5.601554	0.0319547130703704
5.802142	0.0319462267555556
6.002876	0.0319152374037037
6.203228	0.0318729583925926
6.402385	0.0318216590962963
6.601534	0.0317598329555556
6.79925	0.0316914466074074
7.009019	0.0316144785925926
7.201873	0.0315432889
7.402152	0.0314611909555556
7.60545	0.0313741347148148
7.804094	0.0312920749111111
8.002472	0.031204332137037
8.202059	0.0306946764888889
8.401766	0.031022057537037
8.601685	0.0309253898296296
8.801676	0.0308319831555556
9.00285	0.0307362689666667
9.202076	0.0306404212851852
9.404643	0.0305415414148148
9.604254	0.0304465328296296
9.803388	0.0303433049148148
9.999911	0.0302451306481481
10.20457	0.0301413878333333
10.40686	0.0300418405
10.61082	0.0299393754
10.81289	0.029839332237037
11.01845	0.0297313748703704
11.21996	0.0296247905703704
11.42465	0.0295241180851852
11.62465	0.0294168091111111
11.82672	0.0293179673814815
12.00087	0.0292238741740741
12.20824	0.0291099668518519
12.40971	0.0290080166518519
12.61138	0.0289404312592593
12.81037	0.0288072056518519
13.0104	0.0287083257814815
13.21074	0.0288948340037037
13.41378	0.0285036244259259
13.61627	0.0284019412111111
13.819	0.0283015357111111
14.02061	0.0282013590555556
14.20415	0.0281090203222222
14.40409	0.0280119902777778
14.60312	0.027913396462963
14.80131	0.0278156989555556
15.00114
15.20069	0.0276195220555556
15.40101	0.0275231785444444
15.60105	0.0274256717407407
15.8055	0.0273297668481482
16.00339	0.0272343768555556
16.20277	0.027140531562963
16.40173	0.0270495086851852
16.60052	0.0269562545740741
16.8005	0.0268658800888889
17.00083	0.0267721873592593
17.20048	0.0266837008407407
17.40086	0.0265957292222222
17.60117	0.0265091688111111
17.80019	0.0264236763407407
18.00208	0.0263354758777778
19.00687	0.0259169003185185
20.00628	0.0255174142
21.00168	0.0251379901111111
21.99393	0.0247799820481481
22.99578	0.0244267225074074
23.99479	0.0240848861185185
24.99517	0.0237521653666667
26.00093	0.0234291132925926
27.00239	0.0231160922333333
28.00529	0.0228118626148148
29.00514	0.0225110847333333
30.00691	0.0222166572851852
31.99995	0.0216489705
34.01231	0.0210944994814815
36.01413	0.0205604909703704
38.01661	0.020040575462963
40.01239	0.0195370986148148
42.01953	0.0190434124948148
44.02428	0.0185616548914815
46.02865	0.0180928289062963
48.03555	0.0176331300003704
50.03783	0.01718566283
55.041	0.0161045902322222
60.06096	0.01509913356
65.07292	0.0141682515711111
70.09254	0.0133075199396296
75.10136	0.0125126554603704
80.11356	0.0117792299933333
85.13106	0.0111022261240741
90.14325	0.0104850841474074
95.15663	0.00991681380888889
100.174	0.00939449162074074
105.1793	0.00891640315666667
110.2011	0.00847596913888889
115.2134	0.00807164486740741
120.222	0.00769828706333333
125.2242	0.00735148284296296
130.2274	0.00703812233111111
135.2598	0.00674359953111111
140.277	0.00647059955111111
145.2851	0.00621496314333333
150.2999	0.00597788411296296
155.313	0.00576246520925926
160.3236	0.00556569140666667
165.3246	0.00536762844703704
170.3041	0.00518199174074074
175.3572	0.00500369522
180.3604	0.00483989790185185
185.3594	0.00468533827111111
190.3595	0.00453954147555556
195.3527	0.00440225387925926
200.3611	0.00427178775444444
200.0006	0.00428191030703704
210.4285	0.00403128177851852
220.4191	0.00381495512518519
230.4283	0.00361933698703704
240.447	0.00338864653074074
250.4637	0.00327954303481481
260.4752	0.00313057292962963
270.481	0.00299173109814815
280.4726	0.00286034578148148
290.4594	0.00273615762259259
300.4433	0.00261881381962963
