# Supplementary material for: Kondo screening in a Majorana metal
Source: Nat Commun. 2023 Nov 16;14:7405. doi: 10.1038/s41467-023-43185-3 (PMC10654600; doi:10.1038/s41467-023-43185-3)
Supplement: Supplementary file 3 — Source Data [file 41467_2023_43185_MOESM3_ESM.zip › Source data/Figure2a_x0p03_Bc.dat]

2.000973	0.00980718555085714
2.201931	0.009932791728
2.393555	0.0100421800262857
2.599046	0.0101914745457143
2.80029	0.0103687119525714
3.000926	0.0105662629
3.200706	0.010793251416
3.399857	0.011054738232
3.629865	0.0114027517862857
3.817442	0.0117536987994286
4.011781	0.0121849496165714
4.209807	0.0127330356571429
4.39553	0.0133555085651429
4.604884	0.0142060674617143
4.804355	0.0149984102931429
5.00435	0.0157313395491429
5.204257	0.0161886649022857
5.404704	0.0163006806617143
5.602921	0.0161907303868571
5.803171	0.0159732366268571
6.002418	0.0157154923982857
6.204165	0.0154481975102857
6.404381	0.0151830740291429
6.60377	0.0149272893628571
6.801614	0.0146814849297143
6.998706	0.0144426272331429
7.203848	0.0142253512022857
7.403422	0.0140268616657143
7.604449	0.0138378992502857
7.806674	0.0136448352885714
8.005145	0.0134523686108571
8.205151	0.0132574568937143
8.400566	0.0130635602651429
8.603659	0.0128663918148571
8.803846	0.0126731218931429
9.00426	0.0124873400885714
9.203656	0.012305615696
9.406341	0.0121297788171429
9.606033	0.0119611034617143
9.805289	0.0117930754091429
10.00306	0.011627821932
11.01584	0.0108591056548571
12.00273	0.0101538162308571
13.01394	0.00950852589714286
14.0252	0.00896307908685714
15.0033	0.00849965143314286
16.00544	0.00808587485085714
17.00218	0.00772718079942857
18.00194	0.007410111264
19.00111	0.007129840896
20.00089	0.00688005849257143
21.99499	0.00645912921371429
23.99611	0.006111739424
26.00637	0.00582293936971429
28.01104	0.00557827360114286
30.0108	0.00537072476685714
32.01269	0.00518830893714286
34.01278	0.00502908714571429
36.01386	0.00488760439485714
38.01736	0.00476275732742857
40.01907	0.00464776397485714
45.00404	0.00440876504857143
50.03138	0.00420985182285714
55.02203	0.00403968472857143
60.05899	0.00389333543714286
65.03541	0.00376638169314286
70.03861	0.00365221806514286
75.05046	0.00354793169028571
80.11453	0.00345102751028571
85.06921	0.00336337093428571
90.12926	0.003278842008
95.15562	0.00320032711371429
100.1676	0.0031269877
105.087	0.00305909445714286
110.1769	0.00299252230057143
115.2071	0.0029294020336
120.1065	0.00287045657582857
125.1165	0.00281144403394286
130.1083	0.00275461525651429
135.2423	0.00269667900274286
140.1479	0.00264426600771429
145.1341	0.00259110743748571
150.1404	0.00253984193388571
160.1511	0.00244680097502857
170.1579	0.00240226506731429
180.1708	0.00232634114982857
190.1728	0.00225353370137143
200.1756	0.00218459653554286
210.3921	0.00211793993537143
220.1017	0.00205949643154286
230.1834	0.00200307810297143
240.3183	0.00194906303337143
250.1962	0.00190008339154286
260.1904	0.0018522538892
270.1982	0.00180495370405714
280.1772	0.00176353161731429
290.1983	0.00172033003617143
300.1764	0.00168211739468571
