# Supplementary material for: Kondo screening in a Majorana metal
Source: Nat Commun. 2023 Nov 16;14:7405. doi: 10.1038/s41467-023-43185-3 (PMC10654600; doi:10.1038/s41467-023-43185-3)
Supplement: Supplementary file 3 — Source Data [file 41467_2023_43185_MOESM3_ESM.zip › Source data/Figure2a_x0p04_Bab.dat]

300.3077087	0.002579989
300.3104553	0.0025711231
300.3106384	0.0026004373
300.31121825	0.0026255016
300.3121643	0.0025934084
300.312561	0.0025232757
300.3126068	0.0025103378
300.3129578	0.0025225096
300.31323245	0.0026137144
300.31391905	0.0025478459
300.3139648	0.0025762116
300.3135681	0.0025844241
300.3136597	0.0025375894
300.3134003	0.0025955453
300.3132019	0.0025576698
300.31321715	0.0025344148
300.31211855	0.0025568697
300.3108368	0.0025922969
300.31044005	0.0026340925
300.30867005	0.0025903821
300.30677795	0.0025374792
300.3053589	0.0025156348
300.30407715	0.0025195245
300.3034515	0.0025573749
300.30148315	0.0025524321
300.29896545	0.0026120669
300.29655455	0.0025723964
300.29475405	0.0025234059
300.29270935	0.0025481473
300.29095455	0.0025266829
300.28967285	0.0025393139
300.2856293	0.0025529453
300.282074	0.0026253518
300.2799683	0.0025083944
300.2765503	0.0025815499
300.2729797	0.0025802024
300.2700958	0.0025657067
300.2675781	0.0025600855
300.26429745	0.002547909
300.2608032	0.0025885275
300.2568054	0.0025417447
300.25367735	0.0025472825
300.2510376	0.0025302814
300.24780275	0.0025324288
300.24412535	0.002541396
300.2398071	0.0025648989
300.2333679	0.0025676715
300.22775265	0.0025810468
300.22386165	0.0025493722
300.21942135	0.0025727773
300.2155914	0.002559235
300.2112732	0.002502457
300.2062378	0.0025588186
300.2004242	0.002563618
300.19633485	0.002545806
300.19073485	0.0025962334
300.18284605	0.0025534206
300.1769867	0.0025485752
300.17201235	0.0024850932
300.16664125	0.0025772895
300.161438	0.0025941228
300.15538025	0.0025989463
300.1490784	0.0025838736
300.14408875	0.002601998
300.13841245	0.0025845571
300.13119505	0.0025838254
300.12078855	0.0025659828
300.11141965	0.0025897429
300.1058502	0.0025626237
300.0997467	0.0025893847
300.09199525	0.0025414748
300.08284	0.0025960258
300.0735779	0.00259667
300.0656433	0.0026084271
300.05795285	0.0025863776
300.0496063	0.002614264
300.040329	0.0025549893
300.03094485	0.0025650867
300.01828005	0.0026189116
300.0056305	0.0026674494
299.9962158	0.0026005687
299.98641965	0.0025546963
299.97634885	0.0026421377
299.9657135	0.0025827291
299.95635985	0.0025984162
299.94670105	0.0025701335
299.93586735	0.0025688545
299.91963195	0.0025970921
299.90251155	0.002560761
299.89126585	0.0025827361
299.88082885	0.0025626069
299.86868285	0.0026243118
299.8569641	0.0025489077
299.84358215	0.0025906031
299.8300171	0.0026107568
299.81658935	0.0025617373
299.79637145	0.0025524301
299.77851865	0.002559635
299.7669067	0.0025743096
299.75541685	0.0026267767
299.73428345	0.0025869692
299.7120819	0.0025461028
299.69955445	0.002485034
299.68644715	0.0025685491
299.66215515	0.0025830087
299.63616945	0.0025680782
299.62052915	0.0025612101
299.6052551	0.0025721669
299.5864258	0.0026141098
299.55923465	0.0026170153
299.5356293	0.0025433522
299.51861575	0.0025080955
299.4973755	0.0026021855
299.47624205	0.002565725
299.4562683	0.0025911935
299.434845	0.0025649215
299.4133759	0.0025808341
299.3936768	0.002527445
299.3721924	0.002577977
299.33995055	0.0025589858
299.3105316	0.0025802017
299.29426575	0.0025978734
299.2754059	0.0026219886
299.2548828	0.0025494386
299.23742675	0.002636702
299.2181549	0.0025707244
299.19836425	0.0025728079
299.1790924	0.0025197345
299.1584625	0.0026177608
299.14100645	0.0025846664
299.12541195	0.0025818871
299.1075439	0.0025972223
299.08349605	0.0025240928
299.060791	0.0025969615
299.044693	0.0025371367
299.0310669	0.0026224131
299.0189972	0.0026272464
299.0074005	0.0025578981
298.99368285	0.0025093724
298.9736786	0.0025859791
298.95477295	0.002535239
298.9425354	0.0025125181
298.9300995	0.002557811
298.9159851	0.002532502
298.90419005	0.0025552984
298.89212035	0.0025718993
298.87852475	0.0025268194
298.86642455	0.0025689371
298.8473511	0.0025474749
298.82725525	0.0025743219
298.81410215	0.0025835066
298.80291745	0.0025637542
298.79051205	0.002550478
298.7772827	0.0025545528
298.76489255	0.0025892552
298.75138855	0.0025515277
298.7394104	0.0026169517
298.72045895	0.0025683877
298.7011261	0.0026298719
298.68856815	0.0025802482
298.67481995	0.0025889165
298.6624298	0.0025684145
298.64476015	0.0025444082
298.62628175	0.0025266437
298.61291505	0.0025681893
298.59895325	0.0025641261
298.58528135	0.0025454347
298.56947325	0.0026124995
298.5544739	0.0025646996
298.54000855	0.0025643679
298.5246582	0.0025329102
298.51109315	0.0025559785
298.4971161	0.0026210137
298.4805756	0.0025432362
298.45562745	0.0024998999
298.43270875	0.0025393802
298.4185181	0.0026202886
298.40242005	0.0025824847
298.38772585	0.0025427443
298.37417605	0.0025994026
298.35710145	0.0025932399
298.34100345	0.0025661328
298.3276215	0.0026205869
298.3122864	0.0025768219
298.2959137	0.0026160891
298.28129575	0.0025685773
298.26416015	0.0025376277
298.2468872	0.0025741303
298.23312375	0.0026144311
298.2123413	0.0025627798
298.19132995	0.0025135363
298.17741395	0.0025053413
298.16253665	0.0025774256
298.14619445	0.0025367657
298.1304321	0.0025302122
298.1184387	0.0025652593
298.1060028	0.0025797827
298.08973695	0.0025388753
298.07514955	0.0025873153
298.061203	0.0026367035
298.0473938	0.0026096672
298.03086855	0.0025290661
298.0144043	0.002510023
298.00334165	0.0025592627
297.9914703	0.0025732063
297.9790802	0.0025297804
297.96858215	0.0025782121
297.9575653	0.0025973787
297.94659425	0.0025769047
297.9382019	0.002573148
297.9239502	0.0026643064
297.9093933	0.0025522575
297.9015808	0.0026171082
297.89341735	0.0026202466
297.8857269	0.0026086995
297.87776185	0.0025940192
297.8650055	0.0025432749
297.8533783	0.0026275422
297.84609985	0.0025936606
297.83816525	0.0025579382
297.82998655	0.0025943145
297.82235715	0.0026135204
297.8104248	0.0025965949
297.79774475	0.0025492949
297.78895565	0.0025666736
297.78063965	0.0026046244
297.77294925	0.0025733441
297.76356505	0.00255214
297.7532501	0.002581558
297.7434387	0.0025839049
297.7320709	0.0025729664
297.721756	0.0026187291
297.7116547	0.0025692358
297.69503785	0.0025565558
297.68026735	0.0025866773
297.67076115	0.002574982
297.6589661	0.0025979827
297.6454773	0.0026587709
297.631958	0.0025885531
297.6127777	0.0025454173
297.5939636	0.0025210347
297.5822754	0.0025834264
297.5700684	0.0025938491
297.55659485	0.0024873603
297.54273985	0.0025268226
297.5280304	0.0026421713
297.50543215	0.0026364095
297.490387	0.002558627
297.47477725	0.0025647655
297.4503479	0.002552404
297.43478395	0.0025960622
297.41900635	0.0025065792
297.40078735	0.0025838075
297.3842621	0.0026203744
297.36854555	0.0026388728
297.3508759	0.0026176821
297.33332825	0.0025741389
297.3167114	0.0025395723
297.29130555	0.0026012961
297.26498415	0.0026350975
297.24765015	0.0026062458
297.2312317	0.0025910429
297.21284485	0.0025965605
297.1929779	0.0026110144
297.1751404	0.0025881219
297.15852355	0.0025587347
297.14070125	0.0026219973
297.1235199	0.002577159
297.10699465	0.0026162323
297.08728025	0.0026076357
297.0672302	0.0025915879
297.04322815	0.0026169526
297.02191165	0.0026029903
297.00695805	0.0025872167
296.9891968	0.0026051882
296.9719391	0.002535664
296.95619205	0.0026058399
296.94097905	0.0025951065
296.91700745	0.0025524196
296.89356995	0.0025676557
296.88069155	0.0025925196
296.867157	0.002565882
296.85087585	0.0025849753
296.83460995	0.002573925
296.818573	0.0025713947
296.80148315	0.0025704849
296.7780914	0.0026005791
296.7547302	0.0025962596
296.74002075	0.0025624888
296.7267151	0.0025924325
296.7096863	0.0025367233
296.6935425	0.0026445172
296.6794739	0.0025710496
296.66398625	0.0026019087
296.64735415	0.0026239005
296.63183595	0.002556536
296.6172638	0.0025730273
296.5954437	0.0026307235
296.57394405	0.0025700482
296.56005855	0.0025690977
296.5456085	0.0026045982
296.53198245	0.0025416907
296.5179291	0.0025772196
296.5018158	0.0025601991
296.4884186	0.0026232635
296.47529605	0.0026036989
296.45385745	0.0025538953
296.43315125	0.002602004
296.41963195	0.0025855146
296.40701295	0.0026457705
296.3924408	0.0025761637
296.3764038	0.002606975
296.36146545	0.0025849437
296.34692385	0.0026933872
296.332016	0.0026078359
296.3166809	0.0025760266
296.2954712	0.0025710883
296.2763672	0.0025820828
296.2636719	0.0026015326
296.24969485	0.0025581907
296.23526	0.0025552239
296.21908565	0.0025991932
296.20301815	0.0025764701
296.1882019	0.0025391822
296.17427065	0.0026205849
296.1533966	0.0026021753
296.1341858	0.0026389155
296.12298585	0.002617395
296.1101074	0.0026129938
296.08935545	0.0026023761
296.0686798	0.0026229268
296.0557709	0.0026017215
296.04220585	0.0025939232
296.0282135	0.0026150306
296.01556395	0.0026190185
296.00102235	0.0025753909
295.9798584	0.0026022533
295.96136475	0.0026309268
295.94932555	0.0026325252
295.9354858	0.0025818253
295.92150875	0.0026160542
295.90740965	0.0026507717
295.88598635	0.0025236302
295.86676025	0.0026317806
295.8549652	0.0026311041
295.8363953	0.0026324968
295.8181763	0.0025533222
295.80340575	0.0026323349
295.78845215	0.0026023682
295.775116	0.0025926811
295.76036075	0.0026279463
295.7455292	0.0025336354
295.7297821	0.0025659821
295.71432495	0.0026099628
295.6997986	0.0025944002
295.67767335	0.0025837376
295.65737915	0.0026390354
295.64352415	0.0025579716
295.62956235	0.0025619719
295.61605835	0.0025816926
295.60177615	0.0025996379
295.5870209	0.0026294522
295.5653992	0.0025700086
295.5462799	0.0026038684
295.53254695	0.0026023908
295.5179138	0.0025872099
295.50369265	0.0025913362
295.486908	0.0025930167
295.4706116	0.0025789361
295.4562683	0.0026075732
295.44146725	0.0025654312
295.4259796	0.0025893108
295.4103241	0.0025810253
295.3950653	0.0025703575
295.3799896	0.0025886359
295.3582916	0.0026357305
295.33798215	0.002578927
295.3241272	0.0026518834
295.3101349	0.0026200404
295.29637145	0.0025977928
295.2825165	0.002624097
295.26869205	0.0026479687
295.24725345	0.0026616902
295.22666935	0.0025958184
295.21244815	0.0025642963
295.19729615	0.0026023089
295.1832428	0.002680563
295.1688843	0.0026504425
295.1525574	0.0026101896
295.13812255	0.0026084231
295.12522885	0.0026242973
295.11050415	0.0025729156
295.0888367	0.0025824044
295.061142	0.0026378958
295.042038	0.0025826855
295.0280304	0.0026156138
295.0116577	0.0025441947
294.9973755	0.0025775588
294.98503115	0.0026120442
294.9640198	0.0026167828
294.9419556	0.0026045829
294.9277344	0.0026057787
294.91375735	0.0025615753
294.8996582	0.0026435689
294.88478085	0.0026075279
294.86987305	0.0026707334
294.85499575	0.0026531805
294.8409424	0.0026384639
294.8192749	0.0025939287
294.79785155	0.0026451707
294.78434755	0.0026115764
294.7715607	0.0025770143
294.7574005	0.0026426962
294.7403564	0.0026282138
294.72593685	0.0026354216
294.7135162	0.0025376286
294.6919708	0.0025992301
294.66992185	0.0026326265
294.65692135	0.0025918961
294.6447296	0.0026277701
294.63056945	0.0026313254
294.61413575	0.0026245609
294.5980988	0.0026304039
294.5826111	0.0026284384
294.5679779	0.0027234216
294.5484009	0.0026775403
294.526886	0.0025968766
294.51109315	0.0026369251
294.49569705	0.0026690757
294.4819031	0.002593554
294.4695282	0.0026419987
294.45358275	0.0026226265
294.43766785	0.0025860124
294.4235382	0.0026530276
294.40267945	0.002622307
294.3818512	0.0026628487
294.3686218	0.0025893456
294.35653685	0.0026614082
294.34246825	0.0025966231
294.32772825	0.0025623644
294.3139343	0.0026584739
294.28559875	0.0026300844
294.25820925	0.0026176019
294.24406435	0.002648824
294.2282715	0.0026714666
294.21362305	0.0026631223
294.19851685	0.0026540095
294.1829071	0.0026262794
294.1676178	0.0026492527
294.1469269	0.0026706014
294.12677	0.0026249906
294.11346435	0.0025892524
294.09933475	0.0026772446
294.0836792	0.0026137174
294.0692291	0.0026028312
294.0539398	0.0026878893
294.03848265	0.0026567446
294.0244751	0.0026095045
294.00920105	0.0026155449
293.9877472	0.0026651729
293.9673462	0.0026407856
293.95324705	0.0025647323
293.93858335	0.0026549851
293.9252777	0.0026876721
293.9073639	0.0025960052
293.8882904	0.0026410573
293.87545775	0.0026457486
293.86125185	0.0026021566
293.8447571	0.0026480733
293.82873535	0.002646463
293.81469725	0.0026166117
293.800766	0.0026038533
293.7858887	0.0026291783
293.7721863	0.0026174206
293.75746155	0.0026566647
293.73353575	0.0026220668
293.710968	0.0026401051
293.6979065	0.0025816455
293.68434145	0.0026252964
293.6684265	0.0026500566
293.65284725	0.0026244669
293.63893125	0.0026136625
293.6235199	0.0026500315
293.60783385	0.0026487955
293.59346005	0.002658895
293.5777435	0.0026433431
293.5621948	0.0026806381
293.54855345	0.0026118029
293.5266266	0.0026564157
293.5024109	0.0026209713
293.4862671	0.0026761192
293.4723816	0.002594124
293.45799255	0.0026681324
293.44340515	0.0026771889
293.4292755	0.0027111206
293.4134674	0.0026498564
293.39772035	0.0026024837
292.8873901	0.0025815317
292.8796234	0.0026250723
292.8636322	0.0026680493
292.84724425	0.0026192994
292.83140565	0.00262428
292.8167725	0.0026595621
292.8021851	0.0026377108
292.77949525	0.0026827032
292.7579651	0.0026146875
292.7443848	0.0026429797
292.73020935	0.0026661503
292.71560665	0.0025888842
292.6994934	0.0026718552
292.6841431	0.0026846375
292.66279605	0.00261234
292.6408234	0.0026733554
292.6260376	0.0026432723
292.6113586	0.0026359118
292.5954437	0.0026524359
292.5784607	0.002673243
292.56381225	0.0025727884
292.55026245	0.0027130063
292.535141	0.00264437
292.5203247	0.0026745093
292.50486755	0.0026673202
292.48135375	0.0025930593
292.45965575	0.0026572556
292.4461212	0.0026349322
292.4320831	0.0026047976
292.41848755	0.0026193662
292.40364075	0.002673733
292.3878479	0.0026228834
292.3726349	0.0026582487
292.3576355	0.0026744216
292.336319	0.0026355253
292.31448365	0.0026284931
292.2989502	0.0025831605
292.28375245	0.002687076
292.2689209	0.0026991181
292.25442505	0.0026799973
292.239151	0.0026335047
292.22399905	0.0026669264
292.2097168	0.002629885
292.1943054	0.0026347013
292.1782379	0.0026055753
292.16378785	0.0026814676
292.1421051	0.0026270205
292.1197815	0.0026355642
292.1051941	0.0026942851
292.0908966	0.0026029899
292.07641605	0.0026703995
292.0610199	0.002617365
292.04507445	0.0026529325
292.0294342	0.0026479325
292.0144653	0.002623421
291.99864195	0.0026113283
291.9831543	0.0026314289
291.9666443	0.002625998
291.94937135	0.0026378254
291.9351349	0.0026338036
291.91412355	0.0026122692
291.8911438	0.0026528798
291.87535095	0.0026379991
291.8614807	0.002662872
291.846344	0.0026718262
291.8302765	0.0026549656
291.8151245	0.0025984384
291.79774475	0.00262173
291.78131105	0.0026467815
291.7665558	0.0026636502
291.74975585	0.0026215779
291.73283385	0.0026215516
291.717041	0.0026478674
291.70111085	0.0026521397
291.6859131	0.0026363126
291.67108155	0.0026477811
291.65487675	0.0026346511
291.63917545	0.0026426814
291.62503055	0.0026030204
291.60206605	0.0026086501
291.5782623	0.0026832441
291.5618286	0.0025907382
291.54745485	0.0026810996
291.53297425	0.0026184458
291.5168152	0.0026340221
291.5015259	0.0026415744
291.4857025	0.0025863668
291.46961975	0.0026536939
291.4533081	0.0026206987
291.4360046	0.0026349061
291.42030335	0.0026391506
291.4060669	0.002642718
291.39056395	0.0026167427
291.3755493	0.0026541533
291.35461425	0.0026864606
291.33345035	0.0026570807
291.3204651	0.0026602047
291.30641175	0.0026411044
291.2916565	0.0026554967
291.2775116	0.0026360589
291.2561188	0.0026433433
291.23420715	0.0026326559
291.2202911	0.0026445797
291.20727535	0.0026108456
291.1929321	0.0026345872
291.17845155	0.002606219
291.1575165	0.0026715018
291.1365814	0.0026521431
291.1211395	0.0026102758
291.10754395	0.0026885213
291.09396365	0.0026423478
291.07814025	0.002641715
291.06295775	0.0026783374
291.046463	0.0026701832
291.0285797	0.0026141009
291.0125122	0.0026302292
290.99786375	0.0026533664
290.98306275	0.0027453235
290.9677887	0.0026873755
290.9532318	0.0026626949
290.9371185	0.0026783128
290.9130096	0.0026517661
290.89163205	0.0026639139
290.8773346	0.0025946387
290.8604126	0.0026236992
290.84498595	0.0026558746
290.83070375	0.0026070114
290.81404115	0.0026387527
290.79699705	0.0026261637
290.7822113	0.0026422007
290.7670288	0.002748609
290.75222775	0.0026259438
290.7311096	0.0026202589
290.7094879	0.0026262473
290.69581605	0.0026303391
290.68112185	0.0026411192
290.6672058	0.0026480233
290.65338135	0.0026553929
290.6394501	0.002672533
290.616272	0.0026611201
290.5955048	0.0026538789
290.58325195	0.0026485789
290.56768795	0.0026613046
290.5526428	0.0026805487
290.53781125	0.0026293138
290.52366635	0.0026378743
290.50857545	0.0026381518
290.4844971	0.0026233267
290.4617157	0.0026469791
290.44628905	0.0026182159
290.4317932	0.0026482619
290.4182739	0.002614058
290.4025879	0.0026151751
290.38717655	0.0027153359
290.3727875	0.002671192
290.3577881	0.002658765
290.3424988	0.0026193
290.319809	0.0026648241
290.29797365	0.002671927
290.28260805	0.002645718
290.2674408	0.0026229434
290.252655	0.0026554379
290.23571775	0.0026256843
290.21998595	0.0026950915
290.20602415	0.0026678726
290.19091795	0.0026359559
290.1758728	0.0025841481
290.15405275	0.002701958
290.13224795	0.0026713496
290.1178131	0.00266485
290.1033325	0.002602245
290.08862305	0.0026718052
290.0726471	0.0026660101
290.0580139	0.0026397629
290.04328915	0.0025935799
290.02685545	0.0026507488
290.00520325	0.0026040985
289.98532105	0.0026428456
289.97187805	0.0026172343
289.9576416	0.0026674469
289.94400025	0.0026458734
289.9299164	0.0026423374
289.90867615	0.0026030296
289.88841245	0.0026259092
289.875061	0.002667329
289.86048885	0.0026550726
289.8456726	0.0026329921
289.8249512	0.0026387024
289.80337525	0.0026645547
289.79003905	0.0027083007
289.77516175	0.0026530267
289.7592926	0.002606144
289.74417115	0.0026621787
289.72854615	0.0026307006
289.71388245	0.0026595204
289.69181825	0.0026262942
289.6708679	0.0026437592
289.6587982	0.0026799517
289.64508055	0.0026672686
289.63044735	0.0026313419
289.61727905	0.00265054
289.59510805	0.0026235391
289.57359315	0.002611941
289.5611725	0.0027033666
289.54707335	0.0026802912
289.5323486	0.0026594158
289.51741025	0.0026330323
289.4948883	0.0026630228
289.47435	0.0026400032
289.4617157	0.0026389006
289.44761655	0.0026983858
289.432724	0.0026963743
289.41638185	0.0026447688
289.401001	0.002700922
289.3868256	0.0026414562
289.37023925	0.0026801895
289.34664915	0.002629685
289.3247223	0.0027057049
289.3095703	0.002644528
289.29478455	0.0026697732
289.27879335	0.0026555618
289.26382445	0.002671229
289.24882505	0.0026395878
289.23413085	0.0026947736
289.2196808	0.0026637643
289.1958313	0.002656569
289.17417905	0.0026460244
289.15881345	0.0026946898
289.1436615	0.0026714669
289.12983705	0.0026112249
289.11491395	0.0026278441
289.09939575	0.002667902
289.08432005	0.0026400025
289.07066345	0.00259377
289.0550995	0.0026273883
289.0383911	0.002641997
289.0154419	0.0026162934
288.9924164	0.0026707428
288.97714235	0.0026601836
288.9618683	0.002704317
288.9463806	0.002648699
288.9324951	0.0025914969
288.91770935	0.0026307121
288.90119935	0.0026545423
288.8841858	0.002650972
288.86849975	0.0026817713
288.84884645	0.0026323799
288.8279114	0.0025978981
288.8123932	0.002648898
288.7967224	0.0026431825
288.78218075	0.0026391973
288.7691345	0.0026712493
288.7550659	0.0026500776
288.7334137	0.0026805146
288.7126465	0.0026500889
288.698761	0.0026346457
288.6838074	0.0026597421
288.6681366	0.0026397392
288.65377805	0.0026661967
288.6408386	0.0027007358
288.61709595	0.0026147746
288.59295655	0.0026362988
288.5789337	0.0027171326
288.56370545	0.0026632073
288.5475769	0.0026803474
288.5314941	0.0026414686
288.5150299	0.0026278468
288.4981842	0.0026937368
288.4824829	0.0026376276
288.46788025	0.002669642
288.4541931	0.0026468677
288.4383392	0.002688854
288.4212646	0.0026834597
288.40751645	0.0026733907
288.3852844	0.0026878243
288.36245725	0.002705186
288.34780885	0.0026458757
288.3333893	0.0026270694
288.318573	0.0026879972
288.30259705	0.0026335275
288.28692625	0.0026508133
288.27226255	0.0026827836
288.2569275	0.0027101003
288.2413483	0.0026635397
288.2268982	0.0026131063
288.20414735	0.0026347131
288.1795197	0.0027031049
288.1634064	0.0026511817
288.14894105	0.0026548766
288.1345825	0.0026396402
288.12078855	0.0027066039
288.10627745	0.0026526521
288.08680725	0.0026443438
288.0669556	0.0026903268
288.0519257	0.002666746
288.035553	0.0026983734
288.01976015	0.0026846685
288.0062561	0.0026924671
287.9908142	0.0026598825
287.96865845	0.0026882638
287.94917295	0.0026419154
287.93644715	0.0027117556
287.9210663	0.0026981383
287.905365	0.0026718869
287.8907013	0.0026980801
287.87561035	0.0026818733
287.85281375	0.0026472659
287.83067325	0.0026665781
287.81599425	0.0027136185
287.7997589	0.0026767667
287.7836304	0.0027087835
287.76916505	0.0026517378
287.7557678	0.0026541132
287.74049375	0.0026890594
287.7246399	0.0026824829
287.70977785	0.0027142115
287.69403075	0.0027088799
287.6715393	0.0027087974
287.6507416	0.0027443971
287.636673	0.0027263248
287.6205597	0.002652099
287.6052246	0.0026808348
287.59143065	0.0026497268
287.57714845	0.0027590993
287.56182865	0.0026414207
287.5454407	0.0026459618
287.52311705	0.0026333344
287.5012207	0.002655305
287.4862366	0.0026946982
287.47198485	0.0027047745
287.45509335	0.0026293906
287.43980405	0.0026661154
287.42674255	0.0026905526
287.4124298	0.0026899158
287.3966827	0.0026923928
287.3732452	0.0026824491
287.3523254	0.0026905865
287.3378601	0.0027507244
287.3214722	0.0026681009
287.30752565	0.0026759386
287.29377745	0.0026476061
287.2780914	0.0026515221
287.26382445	0.0027167781
287.2431183	0.0026463227
287.22218325	0.002674448
287.2089081	0.0026767433
287.19378665	0.0026739201
287.17349245	0.0026697604
287.15444945	0.0027140443
287.1410675	0.0026543818
287.1254883	0.0026510197
287.1091919	0.002699762
287.09561155	0.0026623718
287.07655335	0.0026583248
287.0553589	0.0026599259
287.0396881	0.0026813524
287.02482605	0.0026885024
287.0097046	0.0026885828
286.9961853	0.002655293
286.981369	0.0026989525
286.96499635	0.0027095719
286.9509125	0.0027068183
286.9354706	0.0026877707
286.91059875	0.0026933844
286.88870235	0.0026879844
286.87408445	0.002660569
286.85939025	0.0027259742
286.8457031	0.0027024986
286.8311615	0.0026942209
286.81486515	0.0027086915
286.7984009	0.00271008
286.7849121	0.0026702768
286.76971435	0.0026995846
286.7459259	0.0026883841
286.7312927	0.0027075821
286.7155151	0.0026555126
286.6926727	0.0027503156
286.67651365	0.0026837487
286.65982055	0.0026571837
286.6450348	0.0027019269
286.63015745	0.0026746457
286.61553955	0.0027358924
286.59991455	0.0026616919
286.582077	0.0027208068
286.5648346	0.0026401078
286.54992675	0.0027154006
286.5351257	0.0026855504
286.5196991	0.0026374783
286.50564575	0.0027108063
286.49075315	0.0027305878
286.4668884	0.0027310002
286.44546505	0.0026486073
286.43183895	0.0026797016
286.41540525	0.0026540427
286.3992157	0.0027206075
286.3852997	0.0026622507
286.36495975	0.002715758
286.343277	0.002726283
286.3297119	0.0027107296
286.31604	0.0026803527
286.3013458	0.0026806873
286.28785705	0.0026354508
286.26724245	0.0026608349
286.246048	0.0027333535
286.23124695	0.0026711639
286.21780395	0.00268674
286.2040863	0.0027371062
286.1891632	0.0026918554
286.17549135	0.0027030874
286.15327455	0.0027285634
286.13168335	0.0027080724
286.1180115	0.002716701
286.10351565	0.0026955233
286.0875397	0.0027258139
286.07078555	0.0026804783
286.05697635	0.0027206099
286.042923	0.0027262607
286.0275116	0.0026888106
286.0045471	0.0026893491
285.98324585	0.0026860152
285.9702454	0.0026823173
285.95574955	0.0027244441
285.9407959	0.0026760264
285.92622375	0.0027326166
285.9120636	0.002667597
285.88807675	0.0027623361
285.86372375	0.0026908333
285.8481293	0.002731889
285.8332367	0.0027362204
285.8185272	0.0026423169
285.80221555	0.0027016047
285.7865448	0.0027264385
285.77050785	0.0027194423
285.7528687	0.0026838848
285.73773195	0.0026948809
285.7234955	0.002727778
285.7070618	0.0027515194
285.6907196	0.0026841107
285.6690216	0.0026782438
285.64819335	0.0027269854
285.6338043	0.0027169397
285.6188965	0.0026772797
285.60499575	0.0026668246
285.5904236	0.0026923806
285.5745087	0.0026846439
285.5579834	0.0027139834
285.5416565	0.0026879708
285.5274811	0.002730152
285.50523375	0.0026743712
285.48260495	0.0027318928
285.4676666	0.0027020256
285.45265195	0.0026713841
285.43836975	0.0026901388
285.4238129	0.0026856599
285.39431765	0.0026751147
285.36558535	0.0027360606
285.35357665	0.0027418007
285.34112545	0.0026891435
285.32588195	0.002738656
285.3111725	0.0026958397
285.28953555	0.0027418205
285.26669315	0.0026914087
285.2510376	0.0027630751
285.2365265	0.0027591425
285.22254945	0.0027540079
285.20610045	0.0027079017
285.1912689	0.0027396255
285.1774139	0.0027423051
285.16104125	0.00270607
285.14501955	0.0027120316
285.13076785	0.0026843106
285.1151886	0.0027302795
285.0981903	0.0027323654
285.08062745	0.0026987694
285.05760195	0.0027008143
285.03590395	0.0026696447
285.02072145	0.0026727129
285.00616455	0.0027090985
284.99209595	0.0027105869
284.9765778	0.0026979873
284.95961	0.0027457745
284.94577025	0.0026806881
284.9309845	0.002730057
284.9141846	0.0027274663
284.900116	0.0027358199
284.87794495	0.0026162562
284.8549194	0.0027169619
284.83992	0.0027060517
284.82417295	0.0027371321
284.80989075	0.0027658048
284.7969513	0.0027265109
284.78230285	0.0026994401
284.7666168	0.002741944
284.7451782	0.0026370652
284.7245178	0.002717497
284.71176145	0.0026610902
284.6965637	0.0026964238
284.67555235	0.0026766621
284.6568298	0.0026847502
284.64295955	0.0027208776
284.628479	0.0027154988
284.61450195	0.0027134397
284.59960935	0.0027224905
284.58351135	0.002658312
284.56840515	0.0027310339
284.54478455	0.002716911
284.52095035	0.0027346911
284.50602725	0.0026537171
284.4907532	0.002718496
284.4763489	0.0026932321
284.4618225	0.0027153635
284.4455261	0.002695676
284.4300232	0.0026950532
284.4141846	0.0026654099
284.39556885	0.0027305107
284.3789978	0.0026874446
284.36486815	0.0027195138
284.34983825	0.0027508806
284.3344269	0.0027607972
284.31930545	0.0027567113
284.30336	0.0027147461
284.2826233	0.0027302988
284.26280215	0.0027796116
284.2471161	0.00271563
284.23191835	0.0027491599
284.2169342	0.0026982407
284.2024078	0.002721336
284.18736265	0.002711955
284.1713257	0.0027589661
284.15498355	0.0027419214
284.1382599	0.0026887506
284.12342835	0.002731972
284.10125735	0.0027349809
284.0777283	0.002731352
284.062088	0.0027362525
284.0465393	0.0026794967
284.0304108	0.002731711
284.01394655	0.0027341383
283.99827575	0.0027182784
283.98428345	0.002763377
283.96928405	0.0027493434
283.95405575	0.0027434134
283.9399414	0.002681087
283.92593385	0.0027580514
283.91070555	0.0027583091
283.87963865	0.0027203796
283.85064695	0.0027239085
283.83602905	0.0027772312
283.82037355	0.0027678076
283.8053894	0.0027089335
283.7914734	0.0027711912
283.7770691	0.0027519366
283.7617645	0.0027115571
283.74752805	0.0027196103
283.7311554	0.0027495598
283.7065735	0.0027369392
283.6844177	0.0026937631
283.66996765	0.0027059868
283.65583805	0.002750791
283.64117435	0.0026892489
283.6250763	0.0027632272
283.6108856	0.0027674263
283.59735105	0.002729102
283.5741882	0.0027513323
283.55210875	0.0027197196
283.53819275	0.0027445404
283.52420045	0.0027282085
283.5101929	0.0027032961
283.49455265	0.0027499598
283.47288515	0.0026900026
283.4593811	0.0027579815
283.4507904	0.0026836346
283.42645265	0.0027145447
283.40438845	0.0027296153
283.3902283	0.002702285
283.37516785	0.0027123208
283.3600006	0.0027517417
283.3443146	0.0027367374
283.32929995	0.0027058281
283.31362915	0.0027337224
283.29766845	0.0027538343
283.2832947	0.0027316932
283.26843265	0.0027235655
283.2445679	0.0026806596
283.22077945	0.0027708522
283.2061005	0.0027536958
282.7056885	0.0027623764
282.6984253	0.0026931331
282.6824951	0.0026984072
282.6659088	0.0027729225
282.65133665	0.0027357732
282.6374664	0.0027445277
282.6226654	0.0027391284
282.6066742	0.0027326272
282.59005735	0.0027903069
282.57502745	0.0027411179
282.55921935	0.0027131836
282.53559875	0.0027724382
282.5127716	0.002746388
282.49768065	0.0027565676
282.4827881	0.0028005474
282.4676514	0.0027173688
282.4525757	0.0027635861
282.43692015	0.002734137
282.42178345	0.0027499212
282.4073944	0.0027259656
282.39199825	0.0027759312
282.3751373	0.0027311524
282.3516388	0.0027325587
282.3298035	0.0027942475
282.31536865	0.0027541816
282.30000305	0.0027473414
282.28619385	0.0026829312
282.27200315	0.0027275105
282.25534055	0.0027738088
282.2397003	0.0027092075
282.22528075	0.0027595563
282.2033844	0.0027386947
282.181366	0.0027699517
282.1676636	0.0027846188
282.15541075	0.0028077232
282.13430785	0.002710681
282.105484	0.0027469118
282.08551025	0.0027942327
282.0720978	0.0027057112
282.0585022	0.002807899
282.0445862	0.0027073771
282.0225983	0.0027257953
282.0004578	0.002750893
281.9799805	0.0027478231
281.96070865	0.0027664206
281.94653325	0.0027643211
281.93109135	0.002777052
281.9165802	0.0027829699
281.8935852	0.0027967165
281.8695679	0.0027490943
281.855423	0.0027581371
281.8412781	0.0027142963
281.8271637	0.0027560226
281.8121185	0.0027543389
281.7958374	0.0027968494
281.7798462	0.0027932562
281.76455685	0.002740832
281.7506561	0.0027689247
281.73573305	0.0027059233
281.72010805	0.002727416
281.6961212	0.002756814
281.67163085	0.0027227357
281.65644835	0.0027221342
281.6417236	0.0027921642
281.62672425	0.0027745861
281.6139679	0.0027369619
281.60127255	0.0027797902
281.5858612	0.0027421906
281.57110595	0.0027445245
281.5561981	0.0027375171
281.53286745	0.0027068423
281.5096741	0.0027601383
281.49435425	0.0027498255
281.48039245	0.0027854003
281.46466065	0.0027160782
281.44781495	0.0027071654
281.43356325	0.0027601518
281.4195557	0.0027683343
281.4044037	0.0027475015
281.38986205	0.0027474386
281.3673248	0.0027459971
281.34553525	0.0027332534
281.33247375	0.0027797432
281.31974795	0.0027637553
281.3048096	0.0027053146
281.2879181	0.0027713449
281.2730408	0.0027279906
281.25813295	0.0027544283
281.23384095	0.0027375827
281.21066285	0.0027322167
281.1975403	0.0027202749
281.1847382	0.0027346408
281.1702118	0.0027679969
281.1556091	0.0027277551
281.13526915	0.0027859695
281.11514285	0.002773851
281.102005	0.0027870472
281.08956905	0.0027583279
281.0687103	0.00278781
281.0480652	0.0027276716
281.0348511	0.0027507017
281.0193329	0.0027551127
281.0029755	0.0027632447
280.986908	0.0027813002
280.9720154	0.0027939087
280.9564972	0.0027880628
280.93945315	0.002828944
280.92396545	0.0028099283
280.91007995	0.002794197
280.8875275	0.002800307
280.86470035	0.0027857567
280.85180665	0.0028165798
280.83906555	0.0028097473
280.8248596	0.002757121
280.80981445	0.0027498859
280.79319765	0.0028500229
280.7766266	0.0027450464
280.75428775	0.0027250915
280.7400513	0.0027400412
280.7243805	0.0027791124
280.7002258	0.0027580929
280.68359375	0.0027383986
280.66894535	0.0027261942
280.65350345	0.0028236178
280.63858035	0.002776402
280.62461855	0.0027313961
280.6083374	0.0027786284
280.59272765	0.0027762053
280.5784149	0.0027713707
280.5632629	0.0027458267
280.54676815	0.0028080489
280.53244015	0.0027277593
280.50975035	0.0027678431
280.4861603	0.002770882
280.47059635	0.002774055
280.4539795	0.0028025767
280.43969725	0.002705722
280.42515565	0.0027676821
280.41027835	0.0027412387
280.3950653	0.0028433636
280.37968445	0.0027827575
280.3642731	0.0027709691
280.3467865	0.0028070476
280.331131	0.0027527896
280.31686405	0.0028075573
280.3006897	0.0027559146
280.27822875	0.0028207997
280.25671385	0.0027835827
280.2423706	0.0028067258
280.2274933	0.0027618506
280.21051025	0.0027382104
280.19480895	0.0027843111
280.1800995	0.0027640462
280.16490175	0.0027444399
280.14967345	0.002760192
280.133667	0.0027868186
280.11195375	0.0027564391
280.09072875	0.002826621
280.07618715	0.0028024591
280.06292725	0.0027558402
280.04907225	0.002797934
280.0331421	0.0027987084
280.0184021	0.0027645767
280.00379945	0.002707008
279.9803467	0.0027405337
279.9576111	0.0027548158
279.94459535	0.0027690956
279.9309387	0.0027661536
279.9134674	0.0027358019
279.89961245	0.0027612541
279.88565065	0.0027937494
279.868927	0.0027461432
279.8541565	0.0027868191
279.8395691	0.0027235102
279.8170471	0.0027235873
279.7944336	0.0027691579
279.77948	0.002791707
279.76496885	0.0027962278
279.7497711	0.0027566825
279.73472595	0.0027313139
279.7198181	0.0027429456
279.70402525	0.0028051162
279.68876645	0.0027693677
279.6721649	0.0027570187
279.65423585	0.0027469137
279.6398468	0.0027880011
279.6264496	0.0027938995
279.60958865	0.0027614653
279.5868988	0.0027597189
279.56492615	0.0027727118
279.54948425	0.0027991795
279.53578185	0.0027703472
279.52101135	0.0027407514
279.50605775	0.002754116
279.49121095	0.0028122688
279.4747467	0.0028010756
279.4582367	0.0027448056
279.44093325	0.0027469139
279.4194336	0.0028053966
279.39897155	0.0028011695
279.38424685	0.0027974329
279.37036135	0.0027458636
279.3573303	0.0027690428
279.3447723	0.0027761386
279.3241882	0.0027950629
279.3024139	0.0027631655
279.28741455	0.0028108292
279.2730713	0.0027560498
279.2588043	0.0027510457
279.23745725	0.0027754365
279.2231445	0.002765919
279.20729065	0.0027712899
279.18551635	0.0027849469
279.1716156	0.0027882503
279.15745545	0.0027819977
279.1434631	0.002737179
279.1220245	0.0027469311
279.1009216	0.0027758871
279.08688355	0.0027849654
279.07356265	0.0027711377
279.0584259	0.002780017
279.0427246	0.0027544698
279.02760315	0.0027943059
279.0062561	0.0027645707
278.9842224	0.0027779204
278.96954345	0.0027356409
278.9423523	0.0027496656
278.9202576	0.0027266802
278.91049195	0.0027911387
278.89323425	0.0028026982
278.87831115	0.0027305056
278.8626709	0.0027850327
278.8491211	0.0028233948
278.82740785	0.0027983314
278.80441285	0.0027674003
278.79148865	0.0027592031
278.77735905	0.0028127194
278.7623444	0.0027658277
278.74177555	0.0027798676
278.7216034	0.0028260521
278.7084808	0.0028113899
278.69488525	0.0027911906
278.68096925	0.0028377139
278.66659545	0.0028028565
278.64601135	0.0027862752
278.62701415	0.0027624898
278.61315915	0.0028440158
278.59698485	0.0028046161
278.58180235	0.0027948541
278.55436705	0.0027777412
278.5278015	0.002763602
278.5148773	0.0027957879
278.50115965	0.0027618757
278.4793396	0.0027741215
278.45785525	0.0027697208
278.44680785	0.0027520783
278.43365475	0.0027573902
278.4116211	0.0027873983
278.3916321	0.002802317
278.37905885	0.0027312164
278.3657532	0.0027662042
278.3523102	0.0027996455
278.3317871	0.0027987754
278.3116455	0.0028157453
278.2993927	0.0028545846
278.28547665	0.0028090622
278.2640991	0.0027930411
278.24464415	0.0028013377
278.23219295	0.0028282131
278.21746825	0.002819231
278.1971741	0.0027891344
278.17860415	0.0027777925
278.16560365	0.0028402598
278.146698	0.0027332167
278.1258545	0.0027647304
278.1111145	0.002780905
278.0919342	0.002752379
278.0726166	0.0028221701
278.0519104	0.002766908
278.029953	0.0027849904
278.0158844	0.0027301403
278.0025177	0.0028149451
277.98780825	0.002799022
277.9723511	0.0027875863
277.95814515	0.002807536
277.9365997	0.0028373124
277.91525265	0.0028109134
277.9007568	0.002708865
277.88674925	0.0028334597
277.87335205	0.0027482511
277.85206605	0.0027914001
277.8321991	0.0028461858
277.81828305	0.0027870399
277.8031616	0.0027906144
277.78302	0.0028340637
277.76416015	0.0027938438
277.7520752	0.0027863474
277.7371063	0.0027715181
277.7220764	0.0027982273
277.7004242	0.002795844
277.67900085	0.002702597
277.6658325	0.0027824515
277.65237425	0.0027923388
277.6390991	0.002774386
277.61837765	0.0028010338
277.59771725	0.0027694741
277.58512875	0.0027801143
277.57232665	0.0027813356
277.55815125	0.0028002986
277.53633115	0.0027951681
277.5159149	0.0027994373
277.5044098	0.002809243
277.4897003	0.0027607614
277.47341915	0.0027277218
277.4597473	0.0028390249
277.4385071	0.002795156
277.4172821	0.0027826012
277.4049377	0.0027466627
277.3918457	0.0027627252
277.3769684	0.0027673861
277.3559723	0.0027842129
277.3377991	0.0027658022
277.324646	0.0027908647
277.3080444	0.002782057
277.2931976	0.0027699745
277.2725372	0.0028014838
277.2514801	0.0027985268
277.2380829	0.0027639189
277.22473145	0.0028096965
277.21125795	0.0028201476
277.1907654	0.0027971917
277.17079165	0.0028163808
277.15867615	0.0027601364
277.13926695	0.0028234628
277.1197052	0.0027934153
277.10791015	0.0028113034
277.09597775	0.0027274347
277.07539365	0.0027903725
277.0551605	0.0027780403
277.0439453	0.0027798195
277.03134155	0.002767979
277.00813295	0.0028372587
276.9866333	0.0027939488
276.97497555	0.0027739383
276.96354675	0.0027681941
276.94973755	0.0028431782
276.92736815	0.0028140092
276.90785215	0.0028048758
276.8962402	0.0027517106
276.88160705	0.0027700666
276.8654785	0.0028262945
276.8434753	0.0028607963
276.82290645	0.0028141728
276.8106842	0.0028107169
276.79812625	0.0027539902
276.78422545	0.0028227507
276.76145935	0.0027351636
276.7398224	0.0027855487
276.7266998	0.0028149244
276.7129211	0.0028077623
276.69784545	0.0028056886
276.6769867	0.0027976124
276.6569824	0.0028357555
276.64248655	0.0028573906
276.6283722	0.0027671225
276.61576845	0.002821187
276.60331725	0.00280212
276.5817108	0.0028040109
276.56085205	0.0027308124
276.548172	0.0027867576
276.5337677	0.0027868665
276.5185547	0.0028243109
276.4971466	0.0027132543
276.47494505	0.0028222585
276.4603119	0.0028054697
276.44714355	0.0027873722
276.42070005	0.0028136482
276.39401245	0.002826834
276.38069155	0.0028131614
276.36668395	0.0027858541
276.3527069	0.0028281575
276.33244325	0.0028080732
276.3121643	0.0028203787
276.298584	0.0028642384
276.2840271	0.0028277411
276.26908875	0.0027882031
276.24780275	0.0028123867
276.227005	0.0028763097
276.21299745	0.002789843
276.1999817	0.0028052293
276.1872406	0.0028363272
276.17453005	0.0028569461
276.1538544	0.002821953
276.13331605	0.0028161819
276.12065125	0.0028215815
276.10757445	0.0027973627
276.0872345	0.0027948345
276.0668793	0.0028026052
276.0535126	0.0027958536
276.0399628	0.002812815
276.02435305	0.0028350418
276.00242615	0.0027887477
275.98349	0.0028315809
275.9704895	0.0027833491
275.955719	0.0027850922
275.94070435	0.0028133217
275.92655945	0.0028041654
275.9055481	0.0028312866
275.88504025	0.0028039768
275.8726654	0.0027358819
275.85998535	0.0027819366
275.8444061	0.0027905571
275.82250975	0.0027846032
275.80426025	0.0027957655
275.79060365	0.0028061282
275.77476505	0.0027818096
275.7546692	0.002799567
275.72821045	0.002793445
275.70869445	0.0028435528
275.6951599	0.0027986744
275.67300415	0.0028618636
275.65231325	0.0028231742
275.63935855	0.0028158095
275.62483215	0.0027929535
275.6092224	0.002849426
275.58909605	0.0028046168
275.57084655	0.0027851381
275.55740355	0.0027658747
275.54339595	0.0028467843
275.5305328	0.002812256
275.50827025	0.002792091
275.48625185	0.0027845796
275.4710846	0.0028292109
275.45672605	0.0028048561
275.44213865	0.0028014866
275.42759705	0.0028075273
275.4089508	0.0028018724
275.3892822	0.0028119706
275.37590025	0.002747615
275.36131285	0.0028449386
275.3472748	0.0027736799
275.3255768	0.002830033
275.30285645	0.0027841934
275.2891846	0.0028327525
275.2762909	0.0028714008
275.26197815	0.0027712869
275.24591065	0.0027983159
275.2305298	0.0028036995
275.2089386	0.0027612122
275.18809505	0.0028439031
275.17510985	0.0027889522
275.1618042	0.0028207039
275.14785765	0.0028079766
275.1327057	0.0027667717
275.11006165	0.0028214587
275.08821105	0.0027857213
275.07434085	0.002853236
275.06130985	0.0028468676
275.04612735	0.002817017
275.02954105	0.0028590127
275.01293945	0.0027958536
274.99079895	0.0028290282
274.970459	0.0027469056
274.9578705	0.0027618237
274.94316105	0.0027559446
274.9285126	0.0027623747
274.9151306	0.0028326232
274.89755245	0.0028077195
274.8792572	0.0028297653
274.8633423	0.0029046693
274.8495178	0.0027838598
274.82783505	0.0028353886
274.80644225	0.0028034385
274.7926483	0.0028514665
274.778717	0.0028139144
274.76362605	0.002818293
274.7473907	0.0027732523
274.7325134	0.0028102423
274.71783445	0.002805363
274.6951904	0.0028036627
274.6725464	0.0028185715
274.6594391	0.0028396096
274.645874	0.0027804076
274.62937925	0.0028091045
274.6140289	0.0028022171
274.59997555	0.0027729143
274.58494565	0.0028428113
274.5630493	0.0028835631
274.54011535	0.0028259085
274.5242462	0.0028139856
274.5107269	0.0027688027
274.49545285	0.0028657919
274.4795532	0.0028262594
274.46531675	0.0028103514
274.4495697	0.0028049636
274.43312075	0.0028066877
274.4184265	0.002777265
274.40333555	0.0027931175
274.38038635	0.0028144245
274.35780335	0.0028383984
274.3428345	0.0027995205
274.3289032	0.0028428625
274.3150177	0.0028160857
274.3007355	0.0028415934
274.28567505	0.0028361774
274.2690277	0.0028013216
274.2535248	0.0028314653
274.23884585	0.0027868581
274.21565245	0.0028058561
274.19340515	0.0027812858
274.17974855	0.0028647258
274.1657257	0.0028131676
274.14978025	0.0028399933
274.13394165	0.0027823464
274.11833195	0.0027662328
274.1030121	0.002783763
274.08755495	0.0028275989
274.06512455	0.002835429
274.043808	0.0028150826
274.0302582	0.0028515468
274.01568605	0.0028626494
274.00009155	0.002829555
273.98487855	0.0028387269
273.9690552	0.0028220726
273.9532013	0.0028453284
273.936676	0.0028063018
273.9193573	0.0028410266
273.90283205	0.0028167495
273.8874359	0.0028106796
273.8656616	0.0027548583
273.8450775	0.0027963263
273.8305664	0.0028083651
273.81681825	0.0028153048
273.80366515	0.0028599114
273.78762815	0.0028225519
273.7729492	0.0028349361
273.7589874	0.0027644153
273.7357483	0.0028413341
273.7129517	0.0028117101
273.699173	0.0028411545
273.68574525	0.0027510066
273.6711273	0.0028471525
273.65452575	0.0028699094
273.63821415	0.0028493156
273.62413025	0.0028326775
273.6028595	0.0028464191
273.5804749	0.0028046676
273.56593325	0.0028119378
273.5528412	0.0028366426
273.53852845	0.002848584
273.5228424	0.0028203076
273.50717165	0.0027964383
273.49183655	0.0027814383
273.47735595	0.0028845896
273.4629822	0.0028490883
273.4390564	0.0028643772
273.4162445	0.0027958965
273.4017792	0.0028438374
273.3877106	0.002812831
273.37420655	0.0028329723
273.3579407	0.0028131129
273.3413086	0.0028557804
273.32601925	0.0028123339
273.31077575	0.0028267729
273.29615785	0.002827652
273.27352905	0.0028690501
273.2514343	0.0028399814
273.23634335	0.0028021251
273.22080995	0.0028683841
273.2072144	0.0028759735
273.19163515	0.0028479669
273.176178	0.0028596098
273.1616211	0.0028300694
273.14622495	0.0028157968
273.12374875	0.0028595825
273.10054015	0.0027690719
273.08615115	0.0028646093
273.07192995	0.0028710617
273.056839	0.0027760136
273.0415497	0.0028478589
273.0266571	0.0028591359
273.0115509	0.0028104294
272.4829407	0.0028314367
272.47521975	0.0029068049
272.4610596	0.0028497081
272.4460602	0.0029061176
272.4300232	0.0028637686
272.41389465	0.0028155166
272.39852905	0.0028382877
272.384964	0.0027881458
272.36210635	0.0028241185
272.33978275	0.0028068554
272.3267975	0.0028291608
272.31240845	0.0028722863
272.297287	0.0028916156
272.2828827	0.0028823466
272.26119995	0.0028043042
272.23902895	0.0028602298
272.2245026	0.0028850609
272.2103882	0.002836846
272.19618225	0.0028433824
272.1746826	0.0028519076
272.15333555	0.0028475104
272.1408844	0.0027941226
272.128006	0.0028527744
272.1133728	0.0028547408
272.09176635	0.0028765922
272.07058715	0.0028740342
272.05828855	0.0028544359
272.0443115	0.0028746967
272.0284576	0.0028380972
272.01486205	0.0028296522
271.9943848	0.002852059
271.97343445	0.0028924966
271.9597015	0.0028610175
271.94613645	0.0028734604
271.92523195	0.0028620482
271.904068	0.0028976583
271.89100645	0.0028705229
271.87846375	0.002897514
271.85795595	0.0028566012
271.83744815	0.0028371362
271.82563785	0.0028118168
271.8123169	0.0028418701
271.7960968	0.002848846
271.77508545	0.0028464169
271.75605775	0.0028694868
271.74295045	0.0028764949
271.728775	0.0028224658
271.7140045	0.0028908601
271.70056155	0.0028497933
271.6802216	0.0028094597
271.65921025	0.0028221487
271.64535525	0.0028785633
271.63090515	0.0028457396
271.61616515	0.0028434155
271.5955963	0.0028493634
271.5768738	0.0028673401
271.56333925	0.0028690579
271.54759215	0.002825667
271.5334015	0.0028464052
271.51301575	0.0028441033
271.49363705	0.0028634216
271.4814453	0.0028380186
271.46824645	0.0028971263
271.4526062	0.0028089028
271.4299164	0.0028681056
271.410553	0.0028393458
271.39779665	0.0028473688
271.3831482	0.0028100675
271.3636017	0.0028818836
271.3430481	0.0028816597
271.3284912	0.002819898
271.31578065	0.0028906211
271.30145265	0.0028934944
271.2797241	0.0028502221
271.25831605	0.0028917662
271.24584965	0.0028801942
271.2329407	0.002874234
271.2196808	0.0028546411
271.1988983	0.0028249582
271.1774292	0.0028607263
271.16398625	0.0028520535
271.1506348	0.0028826206
271.1357727	0.0028941248
271.11378475	0.0029047652
271.0953674	0.0028918729
271.0828705	0.0029195213
271.0670929	0.0028544527
271.0524902	0.0029009896
271.0325012	0.0029110805
271.01257325	0.0028594843
270.99891665	0.0028983889
270.98454285	0.0028591967
270.96380615	0.0028397081
270.93855285	0.0028650985
270.92063905	0.0028656388
270.90046695	0.0028420845
270.880661	0.0028892956
270.8672485	0.0029231411
270.85334775	0.0028598736
270.8387756	0.0028629195
270.817337	0.00282032
270.7981262	0.002918015
270.7850189	0.002877422
270.7588043	0.002821024
270.73332215	0.0029028632
270.72003175	0.0028691721
270.70462035	0.0029130961
270.6836395	0.0028774833
270.6650238	0.0028977126
270.6512604	0.0028599684
270.63230895	0.0028887957
270.61419675	0.0028721549
270.599411	0.0028624952
270.5838928	0.0028611327
270.5634155	0.002928439
270.5502014	0.002822721
270.53311155	0.0029384375
270.5085449	0.0028860021
270.49468995	0.0027896399
270.48048405	0.0028596287
270.46522525	0.0028948241
270.4497528	0.0028850949
270.4332733	0.002875282
270.41870115	0.002849451
270.4034729	0.0029169293
270.38735965	0.0028662793
270.36535645	0.0029020286
270.34413145	0.0029307416
270.33094785	0.0028732561
270.3164978	0.0028856968
270.30204775	0.002877193
270.2819977	0.0028630263
270.26332095	0.0028611658
270.24276735	0.0028697724
270.215683	0.0029142706
270.1971283	0.0029039931
270.1833801	0.0028361276
270.1697235	0.0028945784
270.1552887	0.0028323459
270.13305665	0.002881259
270.1133423	0.002922073
270.1016083	0.0028782761
270.0821381	0.0028983411
270.0631714	0.0028960547
270.0511322	0.0028666785
270.03720095	0.0028663791
270.0223389	0.0028701521
270.0011139	0.0028647635
269.97854615	0.002923153
269.96318055	0.0028725077
269.9490814	0.0028538912
269.93266295	0.0028971648
269.918396	0.0029187634
269.90444945	0.0028246003
269.8870239	0.0029156245
269.8715973	0.0028697377
269.8504639	0.0028927198
269.828537	0.0028701968
269.8150177	0.0028710561
269.80212405	0.0028611394
269.77476505	0.0029323324
269.74772645	0.0028228145
269.73413085	0.0028877396
269.72006225	0.0029015391
269.7047882	0.002881491
269.6894531	0.0028449155
269.67469785	0.0028488812
269.6525879	0.0029056315
269.6309662	0.0029135602
269.61697385	0.0028505214
269.6028137	0.0028975973
269.58813475	0.0028759485
269.5736847	0.0028689932
269.5590668	0.0028939285
269.5372925	0.0028444671
269.5155182	0.0028685315
269.5006256	0.0029215746
269.48442075	0.0028636154
269.4681091	0.0028640149
269.45405575	0.0028844733
269.4396667	0.0029005863
269.4249115	0.0028849452
269.40321355	0.0028402718
269.37954715	0.0028729582
269.3662262	0.002925483
269.3529968	0.0028334145
269.3366394	0.0028674695
269.3220215	0.0028764273
269.3018799	0.0028470545
269.2828827	0.0028947404
269.27015685	0.0028443502
269.2574768	0.0028933245
269.23690795	0.0028337774
269.2151642	0.0029107137
269.20108035	0.0029004301
269.18830875	0.002898836
269.17382815	0.0029069118
269.1511688	0.0028885489
269.1287689	0.0029047795
269.1139374	0.0028471492
269.10154725	0.0028776795
269.08901975	0.0028705596
269.0757904	0.0029361328
269.0548401	0.0029006622
269.0342865	0.002906492
269.02137755	0.0028450495
269.0091705	0.0028301236
268.9954681	0.002893431
268.9708099	0.0028600803
268.9388428	0.0028135654
268.93148805	0.0029122023
268.9156952	0.002833809
268.90090945	0.0028935542
268.88673405	0.0028966373
268.87194825	0.0029079438
268.8582153	0.0028828391
268.8386688	0.0028333676
268.8205719	0.0028444589
268.80755615	0.0029035229
268.7919464	0.0029087558
268.77059935	0.0028990942
268.75193785	0.0028663349
268.739151	0.0029263295
268.72436525	0.002833848
268.70307925	0.0028525763
268.6830292	0.0028429508
268.6700592	0.0028823056
268.6556854	0.0028507355
268.6416626	0.0029086312
268.62225345	0.0028712061
268.60317995	0.002915688
268.5890503	0.0028538137
268.56884765	0.0029046424
268.5510559	0.0029298458
268.53953555	0.0028802532
268.5260773	0.0029548295
268.50398255	0.0028550398
268.48286435	0.0028925516
268.46990965	0.0028784991
268.45529175	0.0028694723
268.43992615	0.0029063722
268.41967775	0.0028998334
268.40045165	0.0029493263
268.38656615	0.0028694081
268.3738556	0.0028895584
268.3550873	0.0029140783
268.33555605	0.0028524008
268.3226776	0.0029426279
268.3071289	0.0028696276
268.2912445	0.0029099652
268.2705841	0.0029273235
268.25024415	0.0028921811
268.23599245	0.002875434
268.222641	0.0028897525
268.20292665	0.0028281767
268.18360905	0.0028847718
268.1719971	0.0029187086
268.1593933	0.0029431919
268.1381378	0.002864112
268.1181183	0.0029231735
268.10528565	0.0029044797
268.09127805	0.0028680949
268.0777893	0.0029026156
268.0563202	0.0028957898
268.03541565	0.0029135895
268.0200653	0.0028954919
268.00541685	0.0029366784
267.9929962	0.0029643944
267.9720459	0.0028693899
267.95085145	0.0028920965
267.9374237	0.0029008145
267.9243164	0.0028788351
267.9109802	0.0028643684
267.8899841	0.0028993073
267.8683319	0.0029094727
267.8543091	0.0028672659
267.84074405	0.0028925099
267.8270111	0.00290418
267.8124847	0.0029180619
267.79129025	0.0029447521
267.771759	0.0028300785
267.75881955	0.0028834376
267.74604795	0.0028801005
267.7243652	0.0028659823
267.70379635	0.0029180739
267.69192505	0.0028846911
267.6773224	0.002881251
267.6555786	0.0028844155
267.6356201	0.0028461686
267.6227417	0.0028827593
267.61099245	0.002896084
267.59251405	0.0029258563
267.56999205	0.002913372
267.555191	0.002878283
267.5414581	0.0028715013
267.527771	0.002877173
267.5066681	0.0029328185
267.4862671	0.0028703583
267.47436525	0.0028857525
267.4553833	0.0029617188
267.43510435	0.0028628323
267.4212799	0.0029068736
267.4080353	0.0029087075
267.39405825	0.0028845464
267.3791962	0.0029296109
267.3576813	0.0029169541
267.33750915	0.0029032702
267.32331845	0.0029429353
267.3089294	0.0029050777
267.294754	0.0029424786
267.27989195	0.0029097366
267.25842285	0.0028914425
267.2380371	0.0029203431
267.22517395	0.0029039525
267.2043457	0.0028572952
267.1835022	0.0028861326
267.170105	0.0028843213
267.15722655	0.0029158282
267.1440582	0.0029402736
267.1222076	0.002874208
267.1005096	0.0029823864
267.08831785	0.0029168169
267.07714845	0.0028647029
267.0577698	0.0029119097
267.03712465	0.0028949522
267.02445985	0.0028868639
267.0055847	0.0029004703
266.984848	0.0029263767
266.97039795	0.0029390478
266.9562683	0.0029190079
266.94335935	0.0029509957
266.924057	0.002909887
266.9044342	0.0029647928
266.8928375	0.0028954431
266.87905885	0.0029200285
[truncated: 15,042 more rows]
