# Supplementary material for: Kondo screening in a Majorana metal
Source: Nat Commun. 2023 Nov 16;14:7405. doi: 10.1038/s41467-023-43185-3 (PMC10654600; doi:10.1038/s41467-023-43185-3)
Supplement: Supplementary file 3 — Source Data [file 41467_2023_43185_MOESM3_ESM.zip › Source data/Figure2a_x0p04_Bc.dat]

1.97251645	0.0155837988
1.97267825	0.0155656265
1.9727501	0.0155659205
1.9736095	0.0155895593
1.9754225	0.0155608247
1.97621675	0.0155458865
1.9767779	0.0155830044
1.97694185	0.0155426982
1.97775085	0.0155529733
1.97827125	0.015565622
1.97860215	0.0155791805
1.9794897	0.0155516353
1.979777	0.0155693606
1.9800077	0.0155650943
1.9802204	0.0155657685
1.9810698	0.0155698526
1.9813189	0.0155826105
1.9813513	0.0155945126
1.981511	0.015638878
1.98186695	0.015604646
1.9819744	0.0155659854
1.981994	0.0155762708
1.9821571	0.0155998275
1.9824498	0.0155575332
1.9824555	0.0155806596
1.98255845	0.0155608368
1.98263675	0.015578402
1.98274815	0.0155637083
1.98346425	0.0155988309
1.9835698	0.0155450583
1.98401525	0.0156007649
1.9840212	0.0156318173
1.98413955	0.0155901992
1.98421765	0.0155448586
1.9842625	0.0155770988
1.98435105	0.0155928181
1.9843868	0.0155942651
1.9845644	0.0155703996
1.98465975	0.0155444846
1.98482915	0.0156675873
1.9848371	0.0155702554
1.98498105	0.0156868568
1.98499105	0.0155870359
1.9851727	0.015601542
1.9852568	0.0156372705
1.98528935	0.0155863819
1.9854571	0.0155646589
1.98585525	0.0155910547
1.98602775	0.0155719313
1.98613985	0.0155420536
1.98631355	0.0156234604
1.9863448	0.0155381802
1.98641035	0.015597931
1.9868594	0.0155989263
1.9873278	0.0155920705
1.98766985	0.0155919841
1.9876771	0.0155864218
1.98772945	0.0155253948
1.9877474	0.0156585678
1.98778945	0.0155636376
1.9879568	0.0155233377
1.9880616	0.015598399
1.98827445	0.0155279245
1.98856845	0.0155976599
1.98866035	0.0155755397
1.98869955	0.0156122971
1.9889936	0.0155976563
1.9890436	0.0155728514
1.9897937	0.015641203
1.9902439	0.0155912586
1.99046375	0.0156178827
1.9911021	0.0156402727
1.99120205	0.0156081562
1.99120945	0.0155585969
1.99126265	0.0156064788
1.99168925	0.0155831299
1.9920148	0.0156431439
1.99209265	0.0156058535
1.9921633	0.0156459447
1.9923461	0.01562823
1.99266315	0.0156068611
1.99285645	0.0155672581
1.9930677	0.0155553623
1.99313325	0.0155727187
1.993186	0.0155884082
1.99328905	0.015613466
1.99334825	0.0155975903
1.99340665	0.0155527949
1.99347905	0.0155712291
1.99356585	0.0156040511
1.9937968	0.0156256262
1.99400015	0.0156270905
1.9941036	0.0156011552
1.99418785	0.0156058916
1.9942515	0.0156179996
1.9943579	0.0155651141
1.9945073	0.0156300828
1.9946662	0.0155540716
1.9947344	0.0156119059
1.9947379	0.0155910726
1.9947923	0.0155877071
1.99494765	0.0156104702
1.9949794	0.0156326082
1.9951251	0.0156234394
1.99525005	0.0155402747
1.9953882	0.0155269591
1.9953944	0.0155744945
1.9954389	0.0155994721
1.9954752	0.0155986354
1.99552175	0.0156112281
1.99556985	0.0155963016
1.9956073	0.0156300076
1.99566695	0.0155718163
1.99569835	0.0155405441
1.99581315	0.0155848255
1.99593375	0.0155650147
1.99594525	0.0155993376
1.9959486	0.0156451686
1.99598775	0.015549888
1.99621335	0.0155462852
1.9962425	0.0155600955
1.9962941	0.015566004
1.99638505	0.0156049219
1.9966646	0.0155990216
1.99700475	0.0156499411
1.9970475	0.0155734729
1.9971755	0.0156368154
1.99768645	0.015624448
1.99769395	0.0156760427
1.99785225	0.0155696065
1.99795995	0.0156678161
1.99813025	0.0156785291
1.99824575	0.0155481185
1.998337	0.0156060855
1.9983509	0.015599166
1.99860525	0.0156024168
1.99876845	0.0155719666
1.998977	0.015555628
1.9992016	0.0155842091
1.9992405	0.0156331156
1.99951975	0.0156051451
1.9995698	0.0155517783
1.99961665	0.0156074761
1.99971775	0.0156393615
1.99974405	0.0155790184
1.99974905	0.0156217512
1.99981955	0.0156320284
1.99985635	0.0155759913
1.99994995	0.0155854711
1.99996895	0.0155917417
2.0000649	0.0156354373
2.00040225	0.0156764618
2.00041355	0.0156304363
2.0004795	0.0156240759
2.00061165	0.0156169571
2.00064705	0.0156301409
2.0009541	0.0156364925
2.00106655	0.0156233417
2.0010809	0.0155835048
2.001254	0.0155729488
2.0012667	0.0155876961
2.00139775	0.0156528698
2.0014036	0.0156668275
2.001476	0.0155989652
2.0016056	0.0155875777
2.0016193	0.0155892163
2.0016267	0.0155987206
2.00167395	0.0155850071
2.00180585	0.0155878571
2.00183185	0.0156054647
2.00189555	0.0155764015
2.0019718	0.0156380657
2.0019758	0.0156020543
2.00223975	0.0155706924
2.002391	0.015716789
2.0023935	0.0156146648
2.0024872	0.0156874392
2.0025728	0.0156287512
2.0028279	0.0156420109
2.0028696	0.0156076263
2.0028783	0.0155912259
2.0030672	0.0156285974
2.00309195	0.0155799187
2.0030922	0.0155990568
2.0031797	0.0156196894
2.0031966	0.0156194661
2.0033201	0.0156289477
2.0034265	0.0156135266
2.0034433	0.0156800452
2.00345845	0.0155784818
2.0034668	0.0155914842
2.00359605	0.0156445791
2.0037268	0.0156083193
2.00374245	0.0156299652
2.0038628	0.0156020257
2.0038721	0.0156066228
2.00401685	0.0156106559
2.00404375	0.0155855394
2.0042578	0.0156315091
2.00466455	0.0155883092
2.0046909	0.0156362249
2.00479805	0.0156081497
2.00488885	0.0155626648
2.0049154	0.0155410026
2.00492035	0.0156044108
2.00511145	0.0156888399
2.00526035	0.0156002048
2.00527625	0.0156001282
2.0053425	0.0155700097
2.0053524	0.0156536796
2.0055639	0.0156176074
2.0057554	0.0156449752
2.0058119	0.0156002865
2.00592095	0.0155946637
2.0059271	0.0156107768
2.00595995	0.0155272768
2.00599905	0.0155526948
2.00600695	0.0155890653
2.00608575	0.0155970688
2.0060872	0.0156112151
2.00612315	0.0155817711
2.00615815	0.0155805786
2.00620445	0.015590435
2.00627005	0.0156598309
2.00632845	0.0155898625
2.0063689	0.015589137
2.00647225	0.0156266747
2.00675905	0.0156188203
2.0068715	0.0156324073
2.00692355	0.0156179355
2.00696875	0.01570152
2.00700315	0.0156294986
2.0070386	0.0155868452
2.00707685	0.0155887627
2.00719095	0.0155981035
2.0074234	0.0156446869
2.0075109	0.0156592085
2.00762795	0.0156690471
2.00770605	0.0156207141
2.00789655	0.0155877135
2.00790145	0.0156555443
2.0080962	0.0156252301
2.0081011	0.0156197312
2.00813295	0.0155888474
2.0082995	0.0155909669
2.0085776	0.0156171009
2.00859475	0.0155794495
2.0087069	0.0156051023
2.00875485	0.0156375563
2.00879065	0.0156416473
2.0088563	0.0156381491
2.008867	0.0156213872
2.00900245	0.0156324218
2.0090253	0.0156077606
2.0091423	0.0157276251
2.0091597	0.0156490249
2.00926545	0.015544178
2.0093287	0.0155704932
2.0093973	0.0156478089
2.0094473	0.0155940814
2.0095004	0.0156707016
2.009583	0.0155805331
2.00966155	0.0156006419
2.0096899	0.015632973
2.0097247	0.0156230973
2.00984715	0.0156562613
2.0098835	0.0155941903
2.0099745	0.0156317143
2.01021695	0.015619189
2.01029595	0.0156000841
2.0105517	0.0156886381
2.0105636	0.0156556659
2.01073205	0.0156718807
2.0107603	0.0155771514
2.01082025	0.015626156
2.01089465	0.0156148195
2.0109348	0.0156248794
2.01098885	0.0155961275
2.01100315	0.0156083735
2.01111615	0.0156433885
2.0111936	0.0156026424
2.0112759	0.0156067747
2.01129655	0.0156481647
2.01132095	0.0156674902
2.01142075	0.0155393373
2.0114517	0.0156403969
2.0116085	0.0156738846
2.01167095	0.0155939604
2.01172115	0.0156364981
2.01181185	0.0155851778
2.011821	0.0156625749
2.0118539	0.0156478922
2.01189305	0.0156021092
2.01189385	0.0156026625
2.0119215	0.0156671732
2.01192855	0.015610321
2.0121406	0.015652016
2.0121546	0.0156401081
2.01227995	0.0156530423
2.01234625	0.0155907305
2.01236415	0.015614038
2.01254425	0.0156041403
2.01267815	0.0155854123
2.0127884	0.0156841209
2.01291525	0.0155935021
2.01299895	0.0156202313
2.01299915	0.0156274484
2.0131316	0.0156327187
2.0131397	0.0156301787
2.0136298	0.0156609993
2.0136385	0.0155929801
2.01375605	0.0156477503
2.01379495	0.0155924839
2.0138407	0.0156144193
2.01400745	0.0156525153
2.0140146	0.0156169581
2.01410285	0.015596931
2.01429675	0.0156923521
2.0143117	0.0156262766
2.0143229	0.0156103694
2.0144359	0.0156410605
2.0144466	0.0156002288
2.0145214	0.0156690039
2.0145526	0.01554658
2.01456655	0.0156085055
2.0146933	0.0155870087
2.014905	0.0156551694
2.014997	0.0156226663
2.01504565	0.015592448
2.01510605	0.0155778283
2.0151187	0.015575224
2.0152682	0.0156344313
2.01546575	0.0155774412
2.0155985	0.0156077791
2.01574085	0.0156094967
2.0157473	0.015569557
2.01579245	0.0155710019
2.01584275	0.0155778456
2.01592435	0.0155958379
2.01602625	0.0156042999
2.01610875	0.0156468171
2.0161481	0.0156059921
2.01624045	0.0156211891
2.01676915	0.0156234983
2.0167756	0.0156544889
2.01681685	0.0157241265
2.01688315	0.0156565128
2.0169833	0.0156409024
2.01701775	0.0156727798
2.01709545	0.0155752999
2.01714455	0.0156491781
2.017205	0.0156487101
2.0174731	0.0155898347
2.01752065	0.0155809084
2.0177115	0.0156349102
2.01773855	0.0155961654
2.01777955	0.0156424528
2.0178368	0.0156264887
2.0178479	0.0156976463
2.0180688	0.0155793673
2.0181062	0.0155942544
2.0181813	0.0156015061
2.0186199	0.0156211993
2.0186311	0.0156875544
2.0186726	0.01567971
2.01912225	0.0156643335
2.0192157	0.0156143721
2.01934495	0.0156572655
2.01939775	0.0156736237
2.0196105	0.0156448508
2.01978155	0.0155581444
2.0198723	0.0156283285
2.0199001	0.0155894658
2.0200491	0.0155486968
2.0201106	0.0156383582
2.0201889	0.0156108749
2.0201933	0.0155763313
2.02030705	0.0156520382
2.0205243	0.0156496893
2.02064315	0.0156666009
2.02076005	0.015581687
2.0208478	0.0155613852
2.0209688	0.0157400822
2.0209739	0.0156346189
2.0209864	0.0156836715
2.0213743	0.0156465491
2.02175615	0.0156275721
2.0220506	0.0156648525
2.0223018	0.0156101795
2.02282905	0.0156073685
2.022874	0.0156172929
2.02298285	0.0156035335
2.0232105	0.0155997555
2.02332125	0.0156503828
2.0238291	0.0156342976
2.02386775	0.0156537915
2.0238873	0.0156191454
2.0247922	0.0156577944
2.0250752	0.0156835793
2.0257573	0.0156651922
2.0263071	0.0156269897
2.02651235	0.015662855
2.02657185	0.0156683129
2.0267017	0.0155746286
2.0272083	0.0156657449
2.0272659	0.0156560216
2.0273919	0.0156029485
2.0277083	0.0155823196
2.0287422	0.0156498572
2.02904335	0.015650282
2.0291164	0.0156615357
2.02925845	0.0156759714
2.03026925	0.0156773134
2.03036535	0.0156421797
2.0325031	0.0156116608
2.03260005	0.0155784125
2.0329262	0.0156451694
2.0331808	0.0156849246
2.0336064	0.0156500963
2.0337665	0.015593146
2.03378155	0.0156064193
2.03486165	0.0156907732
2.0369151	0.0157287834
2.03765915	0.0156794601
2.0405328	0.0156254109
2.04460975	0.0156676241
2.04532825	0.0156991961
2.046793	0.0156613529
2.06209995	0.0156008371
2.07008435	0.0156291197
2.07134965	0.0156559476
2.1013845	0.0156327409
2.1063985	0.0156638029
2.114962	0.0157212097
2.116469	0.0157131228
2.1374935	0.0156575546
2.1607814	0.0156840735
2.1723274	0.0156863327
2.1775744	0.0157296577
2.17972945	0.0157397299
2.1938256	0.015653568
2.2328262	0.0157272816
2.24278185	0.0158152078
2.24289285	0.0157105504
2.2519257	0.0157490168
2.2552701	0.0157830035
2.2662686	0.0157149039
2.2837986	0.0157726882
2.31891335	0.0157201579
2.348935	0.0158390178
2.35309075	0.0158154991
2.3568872	0.015776967
2.36809275	0.015811557
2.37433825	0.015860637
2.38986245	0.0158456538
2.39833095	0.0158052025
2.3993075	0.0157643008
2.40327505	0.015811928
2.42184045	0.015884966
2.46424175	0.0158891091
2.4843483	0.0158787175
2.48443355	0.0158985677
2.48980855	0.0159124361
2.49257885	0.0159108132
2.5066519	0.0159984995
2.5305009	0.0159218305
2.55208935	0.0159061081
2.5591227	0.015985973
2.5675492	0.0159669496
2.57353065	0.0160228903
2.5803902	0.0159687229
2.60638345	0.0159812816
2.61931155	0.016042549
2.62347355	0.0160228437
2.63641665	0.0160305182
2.6629702	0.0160796061
2.67709435	0.0160310865
2.68716	0.0161082189
2.6878482	0.0161145819
2.69997475	0.0160472501
2.71619675	0.0161678241
2.72820675	0.0161509594
2.75012325	0.0162113609
2.75879655	0.0161479346
2.7607604	0.016139793
2.77114915	0.0161725878
2.7747128	0.0162220492
2.7792431	0.0161653252
2.7960477	0.016218009
2.8225862	0.0162440252
2.8475498	0.0162904834
2.85485765	0.016331438
2.8613349	0.0163301564
2.8752353	0.0163308631
2.89026295	0.016368638
2.89818765	0.016406237
2.9168936	0.0163554442
2.9356576	0.0164221327
2.93707655	0.0164571379
2.9413109	0.0164192533
2.95197955	0.0164537286
2.96959545	0.0164576775
2.98017635	0.0164405577
2.9924797	0.016464569
3.0010426	0.0164901096
3.0033541	0.0165448691
3.0084485	0.0164938309
3.01672935	0.0165178365
3.03555905	0.0165578968
3.05288635	0.0165164938
3.06855855	0.0166676283
3.07046685	0.016628692
3.0755925	0.0165812145
3.08890315	0.0166374239
3.1023446	0.0166106087
3.11594415	0.0166545851
3.1283778	0.0166779266
3.15094875	0.016730522
3.171304	0.0167487808
3.17359785	0.0167069464
3.1771883	0.0167561389
3.1947038	0.0167623525
3.2137277	0.0168542077
3.22557355	0.016869518
3.2321812	0.0168696039
3.24783315	0.0168897023
3.25982335	0.0169249247
3.27064015	0.0169170592
3.3015431	0.0169568785
3.32226275	0.0170243559
3.3286673	0.017067604
3.3334893	0.0170294208
3.34257985	0.0170070744
3.3553089	0.0171652547
3.36973665	0.0171072875
3.38568435	0.0172590436
3.40000485	0.0172348575
3.4175011	0.0172369938
3.42364445	0.0172289178
3.43074265	0.0172087518
3.44129575	0.0172842183
3.45207165	0.0172793455
3.47120045	0.017337159
3.49631275	0.0174457956
3.5201656	0.0174432868
3.5298734	0.0174752915
3.53715275	0.0175356014
3.5473846	0.0175285606
3.5515944	0.0175221472
3.56109705	0.0175386048
3.58104025	0.0175453159
3.59647465	0.017695189
3.6068137	0.0176479243
3.6223985	0.0176995846
3.6349474	0.0177262439
3.65050435	0.0177794492
3.67222835	0.0178233417
3.6833563	0.0178999519
3.68533375	0.0178978144
3.6947144	0.0178465201
3.71342155	0.0179348295
3.723809	0.0179992486
3.72708045	0.0180420001
3.744287	0.017982166
3.7778392	0.018064297
3.7930533	0.0181440567
3.79936805	0.018166834
3.8150772	0.01823449
3.82488385	0.0183128625
3.83018995	0.0182601376
3.83954895	0.0182816939
3.8457977	0.0183261211
3.86412145	0.0182977306
3.88466415	0.0184351716
3.8967739	0.0184337457
3.9139876	0.0184611917
3.92265435	0.0185825372
3.92950725	0.0186020856
3.9427487	0.0186190312
3.95441165	0.0186401221
3.9690169	0.0187123653
3.98840245	0.0187128954
4.00338265	0.0188183133
4.01213335	0.0187843248
4.02122785	0.0188664277
4.0257709	0.0189202772
4.0287244	0.0188853671
4.04846025	0.0188936127
4.07296945	0.0189377925
4.0858171	0.019058649
4.0997131	0.0190871866
4.11756705	0.0191449273
4.1270883	0.0192319245
4.1353152	0.0191660085
4.14863875	0.0192802308
4.1532607	0.0192316469
4.1635294	0.0192905522
4.1810985	0.019312398
4.1971133	0.0193746922
4.2111068	0.019465414
4.22965955	0.0194234596
4.25279875	0.0195865392
4.26047085	0.019580109
4.26218845	0.0195674615
4.2746954	0.0196227636
4.2819073	0.0196956212
4.2931957	0.0196010461
4.3125701	0.0196742339
4.32910635	0.0197515288
4.3480611	0.019826893
4.3656335	0.0198050311
4.3795905	0.0198593699
4.38824985	0.0199003729
4.39169025	0.0199028604
4.39416385	0.0198935352
4.400723	0.0198726107
4.4151006	0.0199695813
4.4338331	0.0199618972
4.45105195	0.0199615074
4.46707345	0.0199838155
4.48447395	0.0200284162
4.4980042	0.0200820441
4.5093026	0.0200587892
4.5171058	0.0201343007
4.52506685	0.0201390412
4.53340245	0.0201628195
4.5386145	0.0201949053
4.55998875	0.0201091311
4.58885645	0.0202381648
4.60557695	0.0202610333
4.6139102	0.0202804579
4.62088135	0.0202971543
4.63024115	0.0202921931
4.64341805	0.0202993109
4.6569643	0.0202926895
4.67330315	0.0202804489
4.6920867	0.0203633637
4.706594	0.0203178794
4.7154911	0.0204265064
4.71697595	0.0204005421
4.7260363	0.0203404151
4.74025725	0.0203717207
4.74979995	0.0203407862
4.76329065	0.020383642
4.77786805	0.0203995013
4.79501725	0.0204314196
4.8070066	0.0203746488
4.81584045	0.0203890221
4.83309245	0.0203777224
4.8457339	0.0203947911
4.8546798	0.020423671
4.8683698	0.0204322506
4.88523125	0.0204159454
4.90803835	0.0203612949
4.9311168	0.0203870269
4.9450283	0.020406661
4.9490242	0.0203959863
4.94964265	0.0203821582
4.9544828	0.0203869812
4.96482925	0.0203670302
4.978112	0.0203741865
4.9945898	0.0203765641
5.0078962	0.0203685068
5.02479795	0.0203418553
5.0441239	0.0203193836
5.05937575	0.0203279877
5.07544255	0.0203183318
5.0859859	0.0202714612
5.09693885	0.0202933425
5.1100588	0.0202777772
5.12276175	0.0202648422
5.1342788	0.0202324209
5.14505795	0.0202583571
5.159251	0.0202330751
5.1736996	0.0202161556
5.18517515	0.0202343432
5.19782755	0.0201703482
5.2078588	0.0201887809
5.21687295	0.0201595922
5.22869325	0.0201471382
5.24064515	0.0201441921
5.25412105	0.0201509667
5.2660885	0.0200902786
5.2789862	0.0200977815
5.29740545	0.0200228848
5.313982	0.0200407217
5.32628275	0.019957168
5.34295845	0.0200178459
5.35572145	0.0199745314
5.36243175	0.0199304534
5.36978055	0.0199396514
5.37634135	0.0199418444
5.3882575	0.0199288924
5.40092635	0.0198945797
5.41295935	0.0198696519
5.4330163	0.0198714961
5.4507477	0.0198078458
5.4621956	0.0197945552
5.47496125	0.0198102001
5.48155735	0.0197330389
5.492347	0.0197361638
5.51048925	0.0197152717
5.52320245	0.019723859
5.53823685	0.0196946052
5.55104945	0.0196136273
5.559453	0.0196090557
5.5731225	0.0195850812
5.5846505	0.0195233896
5.59292695	0.0195311797
5.60433005	0.0195169653
5.61988305	0.0194810494
5.6344068	0.0194718237
5.648046	0.0194764733
5.663681	0.01936187
5.67716145	0.0193878958
5.691484	0.0193503981
5.70696785	0.0193239055
5.71715405	0.0192956445
5.7269788	0.0192571738
5.7390671	0.0192347952
5.74812535	0.01923614
5.76495055	0.0191962264
5.7808242	0.0191661532
5.7906642	0.0191229676
5.8040123	0.0191266126
5.8188727	0.0190888883
5.8336804	0.0190515266
5.8447659	0.0190337527
5.85593775	0.0190091938
5.8696883	0.0189666272
5.87859035	0.0189576236
5.8883295	0.0189415945
5.90234445	0.0189023791
5.9191358	0.0188946464
5.93761275	0.0188923107
5.9564571	0.0187751983
5.97571325	0.0187373904
5.98736335	0.0187337088
5.99138925	0.0187703944
5.99517295	0.0187298807
6.00261855	0.0187333119
6.0116701	0.0187069398
6.01695655	0.0186777185
6.0248027	0.0186755271
6.03631475	0.018631447
6.05322695	0.0186174772
6.06936215	0.018571571
6.0825021	0.0185484535
6.09741875	0.0185330217
6.11095975	0.0185165969
6.12819145	0.0184494973
6.1432123	0.0184151106
6.15572645	0.0184337174
6.16911245	0.0183313331
6.1785016	0.0183345117
6.19185805	0.0183149214
6.2059443	0.0183173909
6.21232675	0.0183026121
6.2282357	0.0182634704
6.24455975	0.0182091046
6.2550721	0.0181854119
6.26502775	0.0181552172
6.2778363	0.018142155
6.2972715	0.0180989591
6.31680515	0.0181170707
6.32986355	0.0180724405
6.33956645	0.0180128804
6.35490485	0.0180256614
6.36881515	0.017998215
6.37939525	0.0179807791
6.38600615	0.0179317144
6.3904221	0.0179064782
6.4062848	0.0179323614
6.4229703	0.0178430297
6.4334762	0.0178785476
6.44641135	0.0178378636
6.45963785	0.0178057699
6.4736645	0.017798259
6.49237845	0.0177642874
6.509753	0.0177366639
6.5158222	0.0176901469
6.5235219	0.0177341172
6.53834105	0.0176731503
6.5491476	0.0176406816
6.55337405	0.0176275541
6.5584314	0.0176756875
6.57135655	0.0176151658
6.5876422	0.0175830744
6.60675475	0.0175491623
6.6276557	0.0175295738
6.64824795	0.0174766101
6.6696265	0.0174310642
6.69095375	0.0174352926
6.70776965	0.0173656444
6.71421935	0.0173526661
6.7183969	0.0172920287
6.72560355	0.0173129696
6.732007	0.0173188517
6.7380552	0.0172735307
6.74449775	0.0172428643
6.7560215	0.0172548111
6.7706814	0.0172640136
6.78437425	0.0172142141
6.79662345	0.0172271279
6.8065593	0.0172080316
6.82366345	0.0171478119
6.8460822	0.0171608466
6.86382845	0.0171245091
6.8803697	0.0170889868
6.89774205	0.0170271504
6.91470025	0.0170042391
6.93259525	0.0170053921
6.9496026	0.0169806976
6.96553135	0.0169695334
6.9808269	0.0169214789
6.99677445	0.0169015649
7.01557065	0.0169029208
7.0345042	0.0168247017
7.05470945	0.0168100388
7.07683755	0.0167584974
7.09360455	0.0167811403
7.10852385	0.0167134442
7.12349035	0.0167329161
7.1294546	0.0166911499
7.63671705	0.0159096842
7.66228675	0.0159452131
7.67830825	0.0159061088
7.6897254	0.0158781187
7.70587185	0.0158646185
7.7228475	0.0158370193
7.73694685	0.0158354327
7.75394155	0.0157958455
7.7726288	0.0157806456
7.7888811	0.0157571357
7.80358195	0.0157448748
7.81849025	0.0156694026
7.83551195	0.0156918745
7.85475755	0.015668008
7.87154435	0.0156365617
7.88641215	0.015614519
7.9026487	0.0156020213
7.92052535	0.0155526372
7.93763425	0.0155627838
7.95592115	0.0155528593
7.97776745	0.0155540667
7.9971857	0.0154849265
8.0135698	0.0154864936
8.031569	0.0154360829
8.050077	0.0154179612
8.0693531	0.0153428708
8.0885968	0.0153566121
8.1064358	0.015339267
8.12341405	0.0153236136
8.1576328	0.0152802176
8.19328595	0.0152358575
8.20934395	0.0152457189
8.2252555	0.0151889324
8.242156	0.0152149114
8.25734565	0.0151392799
8.2711811	0.0151510532
8.2878847	0.0151106861
8.30423165	0.0150887611
8.31344605	0.0150946464
8.32125805	0.0151090554
8.3284502	0.0150492957
8.3324175	0.0150735821
8.3372259	0.0150605934
8.3413906	0.0150563058
8.3459258	0.0150704716
8.3530383	0.0150131312
8.36169575	0.0150489976
8.37109135	0.0150034228
8.38542035	0.0149915072
8.41137315	0.0149465637
8.44579745	0.0149390564
8.4823947	0.0148807679
8.52651165	0.0148625282
8.5770588	0.014813147
8.62353945	0.0147399097
8.66494225	0.0147080419
8.70341445	0.0146436199
8.7355814	0.0146298981
8.7358165	0.0145829915
8.7428093	0.0146156389
8.747962	0.0146201031
8.7495842	0.0145870363
8.76752045	0.0145923277
8.7783141	0.014576102
8.78504085	0.0145472475
8.78818035	0.0145701648
8.8073101	0.0145560382
8.81162115	0.0145741944
8.82942675	0.014512945
8.83224535	0.0145559094
8.83839795	0.0144876855
8.8483567	0.014498616
8.8611908	0.0144407039
8.86708925	0.0144706502
8.8811922	0.0144774014
8.88244865	0.0144401062
8.88696525	0.0144495259
8.893785	0.0144877374
8.8966417	0.014474845
8.90202285	0.0144642812
8.90928885	0.0144439072
8.90943955	0.0144415621
8.9143996	0.0144137592
8.9161453	0.0144614025
8.9626045	0.0143930665
9.0501628	0.0143077035
9.14027405	0.0142489878
9.230782	0.0141529331
9.3138313	0.014094619
9.38528585	0.0139950336
9.4457693	0.0139795519
9.49412915	0.0138533417
9.53809355	0.0138221949
9.58234025	0.0137927642
9.61904815	0.0137627056
9.6493402	0.0137022074
9.6776743	0.0137044809
9.70331955	0.0136803101
9.727397	0.0136312717
9.75251725	0.0136520346
9.77721885	0.0136039235
10.1061263	0.0133208503
10.1280465	0.0132992381
10.1480427	0.0132646685
10.1677504	0.0132694532
10.1865411	0.0132622543
10.2135439	0.013223869
10.2366953	0.0132270398
10.2529068	0.0132264128
10.27007295	0.0131494293
10.2812548	0.0131745975
10.29176335	0.013196182
10.30240395	0.0131493227
10.31233885	0.013189294
10.32466795	0.0131413602
10.33661985	0.0131280817
10.34726145	0.013172886
10.35816435	0.0131386219
10.371357	0.0130980765
10.40011075	0.0130810469
10.4289031	0.0130551907
10.44896885	0.0130810319
10.47356175	0.0130603636
10.49310445	0.0129752753
10.51995085	0.01303747
10.54832075	0.013000221
10.56533475	0.0129739021
10.5818958	0.0130017266
10.598238	0.0128873275
10.6122589	0.0129505565
10.6269569	0.0129265314
10.64411255	0.0128973022
10.6627998	0.0129091033
10.68086195	0.0128911342
10.70476915	0.0128472633
10.73039105	0.0128152363
10.74852085	0.0128386552
10.7654166	0.0128127435
10.78392555	0.0127945844
10.801734	0.0128067323
10.8189497	0.0127532676
10.83531045	0.0127429567
10.8527727	0.0127459617
10.87182665	0.0127386744
10.88672735	0.0127104734
10.9017954	0.0126748661
10.92016985	0.0126528444
10.93753385	0.0126671741
10.95259095	0.0126067371
10.9598513	0.0126370355
10.9927549	0.0126289821
11.00916195	0.0126216134
11.025569	0.0126268486
11.0336099	0.0126257811
11.04860545	0.0125819215
11.0629697	0.0125511167
11.0703793	0.012575656
11.11461405	0.0125551445
11.13570835	0.0125118708
11.15334225	0.0124862159
11.1667738	0.0125478745
11.18310975	0.0124901978
11.20307685	0.0124829648
11.2233334	0.0124393618
11.2403846	0.0124275093
11.25697995	0.0124421982
11.28171685	0.0123957356
11.30722955	0.0123793782
11.3174782	0.0123386532
11.34521915	0.0123406933
11.36057855	0.0123507302
11.3784404	0.0123407979
11.3932781	0.0123018371
11.4072361	0.0123106426
11.4231749	0.0123056334
11.4377332	0.012302971
11.4438801	0.0122592479
11.4799571	0.0122061395
11.4957061	0.0122254573
11.51252365	0.0122383506
11.52843235	0.0121728523
11.5418725	0.0121965905
11.55629495	0.0122058361
11.5812364	0.0121587067
11.61055425	0.0121293156
11.63046125	0.0121190463
11.65194515	0.0120929461
11.6656914	0.0121111956
11.6963172	0.0120986475
11.71748305	0.0120651396
11.74112655	0.0120681557
11.76007035	0.0120657521
11.7785497	0.0120245099
11.79943895	0.0120101759
11.81756255	0.011979289
11.8344197	0.0119623546
11.85126685	0.0119611567
11.86559965	0.0119271473
11.8799448	0.0119326902
11.8954048	0.0118790426
11.9083829	0.0119179492
11.92269895	0.0119276835
11.9309978	0.0118679321
11.94053645	0.0118635967
11.95449875	0.0118553434
11.96427205	0.0118742612
11.97392325	0.0118487939
11.98546555	0.0118822785
12.00082825	0.0118144315
12.0188775	0.0118817497
12.0399661	0.0118106059
12.0612564	0.0117917793
12.084836	0.0117759388
12.11081265	0.0117803019
12.133626	0.0117482482
12.1568227	0.0117459352
12.17743255	0.0117471225
12.1910572	0.011672537
12.20597455	0.0116915417
12.2227745	0.0116622329
12.23802425	0.011669584
12.25310325	0.0116117565
12.26744795	0.0116268095
12.28346395	0.0116097891
12.3005347	0.0115585568
12.3157835	0.0115644588
12.33413695	0.0115267417
12.3531694	0.0115488388
12.3694911	0.0115763766
12.39432435	0.0115537564
12.4110003	0.0115198397
12.4110003	0.011524135
12.44604115	0.0114810949
12.46345665	0.0115271229
12.48209045	0.0114430044
12.4901237	0.0114690166
12.53252745	0.0114388118
12.5499616	0.0114268135
12.56573775	0.0114187961
12.5825634	0.0114186528
12.5999832	0.0113407477
12.6153183	0.011433021
12.63284685	0.011402767
12.6521063	0.0113734323
12.67236565	0.0112937579
12.69174575	0.0112961737
12.7004328	0.0113547377
12.7170849	0.0113294078
12.74107935	0.0113173205
12.75844195	0.0112962569
12.77711775	0.011272772
12.7927947	0.0112591699
12.80971715	0.0112056778
12.8272953	0.0112386964
12.8415847	0.0112373156
12.8553653	0.0111793745
12.87203075	0.011145604
12.88781595	0.0111869773
12.894104	0.0111693143
12.9364915	0.0111405491
12.94979815	0.0111376852
12.9665833	0.0111431708
12.9853764	0.0110897602
13.00105	0.0110525389
13.01533315	0.0111283827
13.0403628	0.0110709147
13.05832	0.0111137063
13.08509495	0.0110376303
13.1025405	0.011023386
13.1193018	0.0110167132
13.13476755	0.0109661805
13.1530466	0.0110013381
13.1725292	0.0109637344
13.19856595	0.0109533673
13.2256088	0.0109543332
13.2352247	0.0109387081
13.25071285	0.010922336
13.27477695	0.0109117155
13.29278565	0.0109281283
13.3087015	0.0108482526
13.32300425	0.0109012009
13.3403163	0.0108739643
13.35696795	0.010827847
13.37121105	0.0108639576
13.3840985	0.010846549
13.3990822	0.0108453485
13.4170957	0.0108212346
13.4334302	0.0107856404
13.4488034	0.0107900335
13.46469975	0.0107594077
13.49014045	0.0107688707
13.5164523	0.010760085
13.5356159	0.0107405939
13.55424165	0.0107113198
13.5704484	0.0107042984
13.5873699	0.0107084028
13.6055722	0.0107122373
13.62270115	0.0106717887
13.6397443	0.0107082489
13.6554494	0.0106300336
13.6621103	0.0106552932
13.71031475	0.0106033735
13.72494985	0.0106669011
13.73984335	0.0106128471
13.75539585	0.0105922586
13.77189395	0.010582118
13.7900486	0.0105301305
13.7988272	0.0105234431
13.84090135	0.010551029
13.85921955	0.0105332663
13.87526225	0.0105162272
13.8900609	0.0105333147
13.90647985	0.0105174705
13.9228072	0.0104919154
13.93929145	0.0104489288
13.95708465	0.0104878021
13.9746785	0.0104305122
13.99145695	0.0104657111
14.00737095	0.0104266695
14.0237408	0.010429413
14.0469575	0.0104143495
14.0710306	0.0104269508
14.0889578	0.0104028107
14.1057315	0.0104003096
14.12250805	0.0103664143
14.13954355	0.0103836641
14.1557813	0.010424924
14.17192845	0.0103290605
14.18844415	0.0103650348
14.20515535	0.0103549607
14.222661	0.0103179235
14.23976705	0.0103045607
14.2565789	0.0103270476
14.2748451	0.0103383411
14.2921896	0.0102940875
14.31759075	0.0102484349
14.34314155	0.0102446145
14.35950085	0.0102508291
14.3737397	0.0102494738
14.38841345	0.010218638
14.40520145	0.0102081524
14.42229745	0.0101913388
14.44753835	0.0102121375
14.4714656	0.0101669594
14.48923305	0.0101914768
14.5064154	0.01013919
14.5206466	0.0101643908
14.53769305	0.01018547
14.5559845	0.0101111713
14.5709486	0.0101402082
14.58874085	0.0101023111
14.60662795	0.01010507
14.62202835	0.0101164359
14.6391902	0.0100765732
14.65523865	0.0101031401
14.67287875	0.0100586556
14.69199705	0.0100710336
14.7088399	0.0100449947
14.7257447	0.0101043803
14.7434907	0.0100496562
14.77674435	0.0099971167
14.7926469	0.010056636
14.80943585	0.0099816833
14.8266287	0.0099785828
14.84186745	0.0099716389
14.85764215	0.0100116888
14.8761706	0.0099728348
14.8934779	0.0099291636
14.91064645	0.0099324739
14.936471	0.0099783019
14.95906355	0.0099774088
14.9739013	0.0099353912
14.98989105	0.0099109064
15.00600815	0.0098779908
15.0244699	0.0098966818
15.04387765	0.0099033321
15.0696316	0.0098514606
15.085886	0.0098846156
15.0934887	0.0098622221
15.11900905	0.009860232
15.1369267	0.0097969107
15.1525059	0.0098762983
15.1764288	0.0098432955
15.1929717	0.0098132736
15.20988605	0.0097862492
15.22679995	0.0098496549
15.2426734	0.0097722454
15.2601161	0.0097720992
15.2788706	0.0097985722
15.2950664	0.0097274292
15.3121796	0.0097278845
15.3285375	0.0097290549
15.352551	0.0097543399
15.3788376	0.0097110597
15.39478875	0.0097220285
15.41151715	0.0097357126
15.43035795	0.0096903426
15.44613695	0.0096803719
15.4626956	0.0096950039
15.4798341	0.00969539
15.49341345	0.0096753937
15.50887775	0.0096534497
15.5362115	0.0096489619
15.5637765	0.009655411
15.5729151	0.0096073904
15.5884724	0.0096020309
15.61289455	0.0096083708
15.62855435	0.009595205
15.64566185	0.0095930471
15.6645336	0.009533302
15.68146415	0.0095863036
15.6966581	0.0095537145
15.7116108	0.0095616113
15.72905065	0.009543492
15.74774455	0.0095656819
15.7732558	0.0095194757
15.79985285	0.0095142202
15.81882195	0.0095123474
15.83380795	0.0095550125
15.8484125	0.0095083653
15.8649807	0.009504025
15.88076355	0.0095030486
15.89632895	0.0094445086
15.9133096	0.0094872021
15.93131355	0.0094307665
15.9496069	0.009429203
15.965641	0.0094474236
15.9819064	0.0094296949
15.9989376	0.0093964771
16.01555825	0.0093966481
16.041791	0.0093863979
16.0763712	0.0094143904
16.1023197	0.0093582667
16.111063	0.0093886169
16.11976435	0.0093875189
16.1431599	0.0093592597
16.1663914	0.0093496955
16.18390945	0.0093573764
16.2007418	0.0093686137
16.21712115	0.009326506
16.23370075	0.0093605752
16.24897765	0.0093038001
16.2562027	0.0093041728
16.28225705	0.0092566719
16.2989988	0.0093342017
16.32353305	0.0092877344
16.349679	0.0092681521
16.3571682	0.0092632562
16.3758507	0.0092779543
16.4019299	0.0092365265
16.4093266	0.0092088045
16.42614655	0.0092367368
16.45228865	0.0091822756
16.4774208	0.0092238235
16.5020952	0.009234617
16.51865865	0.0092256055
16.5365534	0.0091601699
16.55485725	0.0092096224
16.57045365	0.0091633978
16.58531	0.0091430211
16.6022911	0.0091870698
16.6119041	0.0091643592
16.65384675	0.0091263101
16.6620979	0.0091519553
16.67913435	0.0091398218
16.70284365	0.009139158
16.7176256	0.009136685
16.73530485	0.0090886832
16.75247765	0.0090781025
16.76789665	0.0090743141
16.78256035	0.0090453806
16.807724	0.0090693327
16.8346672	0.0090686147
16.8432941	0.0090374448
16.8503971	0.0090583937
16.8751793	0.0090818836
16.9007063	0.0090393363
16.916255	0.0090313557
16.93315125	0.008974896
16.9502001	0.009034735
16.9672861	0.0090021261
16.9831705	0.0090164286
16.99894145	0.0089496245
17.0159512	0.0089888114
17.04137425	0.0090025321
17.0678883	0.0089656323
17.07687	0.0089517873
17.09552575	0.0089487787
17.12127875	0.0089920339
17.13573835	0.0089591652
17.1535482	0.0089179771
17.17039775	0.0089354042
17.18482115	0.00888683
17.20346545	0.0089015446
17.2211628	0.0089252676
17.23628905	0.0089124869
17.2528286	0.008921564
17.2680216	0.0089078421
17.2843056	0.0088685341
17.3025465	0.0088600283
17.31822585	0.0088940952
17.34514905	0.0088702174
17.3650551	0.0088821446
17.87185095	0.0086703919
17.88885305	0.0086852468
17.9049711	0.0086631335
17.9205923	0.008647602
17.93708515	0.0086325198
17.9537058	0.0086587081
17.97140695	0.008663651
17.98869225	0.0086019183
18.0148401	0.0086141873
18.0416813	0.0085949701
18.05019	0.0085713824
18.06761075	0.0086007092
18.0850315	0.008629065
18.10073945	0.0086003842
18.125596	0.0085914598
18.14221475	0.0085490698
18.1589527	0.008583926
18.1768551	0.0086208648
18.1930933	0.0085832852
18.2098999	0.0086186681
18.22564125	0.0085471894
18.248641	0.0085486027
18.2651024	0.0085440378
18.2812443	0.0085506598
18.30442905	0.0085225004
18.31922625	0.0085429323
18.3375225	0.0085098048
18.35641095	0.0085001901
18.3737621	0.0084859159
18.39156815	0.0085061625
18.40868185	0.0084569335
18.42546275	0.0085026568
18.44253445	0.0084871834
18.45996475	0.0084919859
18.47777275	0.0084476436
18.4957676	0.008447303
18.5112772	0.0084562519
18.53485585	0.0084520502
18.5606537	0.0084113432
18.5784512	0.0084089768
18.59673505	0.0084293942
18.61343195	0.0084208583
18.6304846	0.0084092979
18.64763645	0.0084335239
18.6630907	0.0083768525
18.68008805	0.0084217228
18.70517445	0.0084382862
18.7301359	0.0084152578
18.7485304	0.008381251
18.76466655	0.008376727
18.7796545	0.0083497793
18.79637815	0.0083554619
18.8126364	0.0083371803
18.82850365	0.0083841101
18.8452778	0.0083442945
18.86177255	0.008364309
18.8779259	0.0083748267
18.89456655	0.0083318907
18.90899085	0.0083232039
18.9318409	0.008311652
18.95706845	0.008317219
18.9743042	0.0082732235
18.99102975	0.0083026356
19.0070486	0.0083196931
19.023365	0.0082981744
19.04018685	0.008282
19.0580902	0.008299776
19.07721995	0.0082763956
19.10356425	0.0082974763
19.1293154	0.0083087733
19.1467123	0.0082399795
19.1621189	0.0082257365
19.17896365	0.0082647269
19.1971273	0.008232799
19.2121038	0.0082550609
19.2277765	0.0081795037
19.24487115	0.0082439612
19.26976875	0.008180509
19.2950535	0.008233538
19.3098173	0.0082398717
19.3268137	0.0082032443
19.34653855	0.0081937436
19.3624687	0.0082234145
19.37948705	0.0081634642
19.3967419	0.0081749507
19.4114561	0.0082027266
19.4284563	0.0081825647
19.44546415	0.0081952142
19.4708576	0.0081707815
19.4884872	0.008160004
19.49733065	0.0081527015
19.51338195	0.0081647132
19.53735445	0.0081629548
19.5541191	0.0081502222
19.5730047	0.0081697025
19.5918903	0.0081265897
19.60712815	0.0081365739
19.6321669	0.0081238617
19.6508837	0.0081080814
19.66656495	0.0081204277
19.68118765	0.0080927879
19.69757655	0.0080512824
19.72397425	0.0080735157
19.75056175	0.0081267892
19.7592831	0.0080652296
19.76693825	0.0080827114
19.7913313	0.0081189334
19.81450175	0.0080943876
19.83089065	0.0080343207
19.84793185	0.008072667
19.86303235	0.0080578292
19.87970065	0.0080206997
19.8961296	0.0080276172
19.91254425	0.0080168607
19.92981335	0.0080281445
19.94724655	0.0080135495
19.9659853	0.0080043451
19.98604105	0.0079665503
20.00384905	0.0079794892
20.01914885	0.0080400883
20.0443659	0.0080211147
20.0696173	0.0080373865
20.0849314	0.0080185486
20.09965135	0.0080011257
20.11770915	0.0079778355
20.1370325	0.0080180166
20.15160845	0.0080139613
20.1675062	0.0079861525
20.1853056	0.0080052153
20.2015486	0.0079670431
20.21909715	0.0079754041
20.23623085	0.0079297747
20.26270105	0.0079401828
20.289979	0.0079640551
20.2984543	0.0079709034
20.3139	0.007916401
20.33837605	0.0079315006
20.35492135	0.0079536642
20.3710327	0.0079543486
20.3796291	0.007961754
20.4054327	0.0079040027
20.4299612	0.0079391784
20.45461655	0.0079075372
20.4723263	0.0078733018
20.48864555	0.0078688361
20.50497815	0.0079043093
20.52264115	0.0078615831
20.53868385	0.0078781011
20.55516625	0.0079191182
20.57022	0.0078531518
20.58566855	0.007865455
20.60373495	0.0078420908
20.6216583	0.0078253717
20.6374998	0.0078019485
20.6527109	0.0078278342
20.67019845	0.007830876
20.69551755	0.0078325445
20.72192475	0.0078197252
20.7395763	0.0078568437
20.7559509	0.0077807717
20.78011225	0.0078064429
20.8045597	0.0078165861
20.82135675	0.0077807418
20.83814045	0.0078132812
20.8564539	0.0077964917
20.8744402	0.0078096545
20.89091775	0.0077969122
20.9071779	0.0078253333
20.9240894	0.0077884159
20.9414053	0.0078128727
20.9576035	0.0077580854
20.98133185	0.0077661035
21.00535585	0.0077200723
21.0205307	0.0077134164
21.03756425	0.0077217172
21.058094	0.0077316142
21.07804395	0.0077133809
21.0955	0.0077417573
21.1128969	0.007687078
21.12784575	0.0077180581
21.143013	0.0077569435
21.16152095	0.0077289879
21.17749975	0.0076976308
21.193079	0.0077198097
21.21146775	0.0077241858
21.2297096	0.0076841613
21.24620055	0.0077249991
21.2621651	0.0076832791
21.27913095	0.0077184092
21.29448415	0.0076949081
21.3092356	0.0076783837
21.334075	0.0077044839
21.3609476	0.007671152
21.37992	0.0076925969
21.395196	0.0076910965
21.4112425	0.0076635069
21.42789075	0.0076899935
21.44334315	0.0076953886
21.4609003	0.0076491477
21.47774695	0.0076370761
21.494071	0.0076886779
21.50985335	0.0076507842
21.5359144	0.0076351654
21.5638218	0.0076645451
21.5727654	0.0076824161
21.58056165	0.0076257421
21.5968561	0.0076443581
21.6219349	0.00760898
21.64686965	0.0076276974
21.662858	0.0075995009
21.680172	0.0076086427
21.6976891	0.007621029
21.7126856	0.0075955653
21.73020265	0.0075734802
21.7477226	0.0076121227
21.76354695	0.0075732247
21.78076555	0.0075432872
21.7975874	0.0075613923
21.8225174	0.0075867622
21.8391819	0.0075771143
21.855916	0.0075472416
21.8802242	0.007555272
21.89574625	0.0075901814
21.91320135	0.0075807479
21.93145655	0.0075416728
21.9488268	0.0075702652
21.9669342	0.0075331975
21.98524475	0.0074948156
22.0017796	0.0075178663
22.015872	0.0075400864
22.0304937	0.0075540134
22.04789925	0.0075276896
22.06618885	0.0075365548
22.08342555	0.0075085945
22.10130025	0.0075232853
22.119854	0.00754376
22.1374922	0.0074721197
22.15461445	0.0075334289
22.1709099	0.0074908503
22.186636	0.0074964386
22.21143345	0.0074992636
22.23718075	0.0075098578
22.25470925	0.0075069493
22.26999185	0.0074883547
22.2851181	0.0074593847
22.3034029	0.0074739201
22.3219061	0.0074786202
22.33728985	0.0074426083
22.36005785	0.0074513089
22.3859482	0.0074229092
22.4035788	0.0074650396
22.41881565	0.0074254659
22.43585875	0.0074792793
22.45370485	0.0074529112
22.4719925	0.007449834
22.49789525	0.0074184985
22.5239773	0.0074248102
22.5423746	0.0074313714
22.5566988	0.007431986
22.5718594	0.0073999406
22.5882292	0.0073884445
22.6031437	0.0074304191
22.6197653	0.0073919348
22.63758945	0.0074032311
22.6537151	0.0074233553
22.6708946	0.0073702321
22.68763445	0.007386558
22.70455075	0.0073813626
22.7389612	0.0073635383
22.7561998	0.0073788144
22.77422615	0.0073193053
22.79027175	0.00739355
22.8066807	0.007413205
22.82408525	0.0073904459
22.8391733	0.0073919826
22.8550272	0.0073899766
22.87240315	0.0073173655
22.89848805	0.0073280119
22.9158936	0.0073415839
22.93156435	0.0073478726
22.9546957	0.0073627922
22.97105885	0.0073390267
22.98801995	0.0073131996
23.00411415	0.0073022412
23.02224825	0.0072650514
23.0418596	0.0072917484
23.0586414	0.0073472413
23.07394405	0.0073062021
23.09053705	0.0072860809
23.1062622	0.0073092122
23.12198445	0.0073038976
23.146924	0.0072814582
23.1723709	0.0072826035
23.1882839	0.0073117033
23.20575045	0.0072481004
23.22515485	0.0072637969
23.2413368	0.0072620048
23.25895215	0.0072883026
23.27795315	0.0072835208
23.2955227	0.0072543139
23.3121872	0.0072682685
23.32811735	0.0072537521
23.3442745	0.0072629629
23.36097905	0.007274092
23.3782196	0.0072477172
23.40349295	0.0072892001
23.4277668	0.0072612779
23.44341275	0.0072486979
23.45964715	0.0072893434
23.4772024	0.0072124941
23.4865303	0.0072557541
23.51041885	0.0072394001
23.5356197	0.0072282295
23.5617027	0.0072043357
23.5790062	0.0071837976
23.59370805	0.007241704
23.60904595	0.0071990163
23.62583825	0.0072260071
23.64303395	0.0072508718
23.66115375	0.0071568499
23.678565	0.0071911794
23.6950836	0.0071777782
23.7117977	0.0071903862
23.7366638	0.0072195146
23.7630081	0.0071891178
23.7812052	0.0071776013
23.7984705	0.0072068806
23.8149118	0.0071582953
23.8313751	0.0071322919
23.84879685	0.007187092
23.8656273	0.0071354602
23.8816681	0.0071944265
23.89733885	0.0071549347
23.9139442	0.0071316241
23.9319229	0.0071547796
23.94850635	0.0071256123
23.97302815	0.0071529199
23.9971504	0.0071284665
24.012887	0.0071735466
24.03154945	0.0070838865
24.04967305	0.007132272
24.06570815	0.0071321441
24.0834761	0.0071185884
24.10011005	0.0070916932
24.1158056	0.0071174979
24.135478	0.0071142253
24.1524248	0.0071363809
24.16733455	0.0070952856
24.19294835	0.0071279695
24.21862795	0.0071066808
24.23495865	0.0070722607
24.24947645	0.0070785589
24.2676115	0.0070846049
24.2854023	0.0070921472
24.29928685	0.0070353194
24.31343175	0.0070612589
24.3283377	0.0070987187
24.34647275	0.0070819715
24.36623955	0.0070352113
24.38472365	0.0070628911
24.4016876	0.0070473403
24.41724395	0.0070354897
24.44161415	0.007034744
24.4585514	0.0070415206
24.4820051	0.0070682383
24.4995413	0.0070338369
24.51467325	0.0070568426
24.53216075	0.0069979427
24.5529623	0.0070081739
24.5714302	0.0070181469
24.58765125	0.0069949966
24.60784435	0.0070217284
24.62851715	0.0070415845
24.6380272	0.0069880447
24.66762255	0.0070788366
24.69104	0.007014031
24.70817375	0.00700342
24.7235661	0.0070003671
24.7401209	0.0070367835
24.7560682	0.0069910097
24.77110195	0.0069654976
24.7890501	0.0070185676
24.8069429	0.0070016806
24.82346245	0.0069827091
24.83998965	0.0069905878
24.85491085	0.006968784
24.8612976	0.0069844582
24.9027243	0.0069934827
24.91917705	0.0069444499
24.9368248	0.0070096236
24.9538403	0.0069545551
24.97177795	0.0069997916
24.98711205	0.0069597615
25.00182055	0.006954628
25.01794435	0.0069302309
25.03390505	0.0069190609
25.05109885	0.0069359778
25.07046605	0.0069440024
25.0894003	0.0069206918
25.1060896	0.0069404108
25.12887955	0.0069181947
25.1542807	0.0069319595
25.17413045	0.0069474625
25.19043635	0.0068938118
25.20635605	0.0069430515
25.2234869	0.006910343
25.24101545	0.0069227709
25.25924015	0.00693335
25.2765007	0.006960013
25.2850285	0.0069207875
25.32545375	0.006897248
25.34251785	0.0069493644
25.3573017	0.0068820531
25.3731985	0.0068782458
25.39090825	0.006900386
25.40821745	0.0068614589
25.4242058	0.006864071
25.44105245	0.0068402629
25.45870115	0.0068675923
25.48322395	0.0068817952
25.50694275	0.0069119391
25.52197265	0.0068642872
25.5387392	0.0068641883
25.55765915	0.0068814861
25.57474235	0.0068839887
25.5920601	0.0068217265
25.60855295	0.0068501343
25.62416365	0.0068508274
25.6411724	0.0068310636
25.65834425	0.0068370755
25.6765461	0.006865583
25.6935406	0.0067987211
25.7184172	0.0068511102
25.74493695	0.0068250559
25.7621441	0.0068552996
25.7884579	0.006793235
25.8155918	0.0067935745
25.8243999	0.0067540896
25.83389945	0.0068266838
25.8522501	0.0068027214
25.8676434	0.0068066623
25.89000705	0.0067870537
25.91388895	0.0068391602
25.92869665	0.0068023599
25.94501115	0.0067467988
25.96173765	0.0067633628
25.9780121	0.0068444907
25.9957094	0.0067736181
26.0120039	0.006782128
26.02808575	0.0067515691
26.04490185	0.0067758044
26.0706825	0.0067688627
26.0967922	0.0067453785
26.1133146	0.0067657635
26.1307306	0.0067499543
26.1468916	0.0067522914
26.1628027	0.0067569626
26.1812048	0.0067493887
26.1901875	0.006744931
26.2065411	0.0067750381
26.23153305	0.0067261754
26.2466755	0.006719073
26.26418975	0.0067433277
26.28400135	0.0067250311
26.3015299	0.0067296469
26.31867985	0.0067203497
26.33414365	0.0067030446
26.34797285	0.0066995966
26.3636999	0.0067307359
26.3892431	0.0067294803
26.4144754	0.0066992978
26.43048285	0.0067048194
26.44739915	0.0066949564
26.4654274	0.0067313814
26.48274515	0.0066873475
26.4994955	0.0067111458
26.51603985	0.0067013016
26.53083895	0.0067204407
26.54532335	0.0066795543
26.5720596	0.0066856561
26.5904903	0.0066836279
26.6156254	0.0066803329
26.6330023	0.0066711095
26.65049265	0.0067050637
26.66615675	0.0066737493
26.68256665	0.0066431723
26.70103265	0.0066847758
26.71827605	0.0066895289
26.73440365	0.0066705607
26.751709	0.0066600979
26.7763052	0.0066846615
26.79948615	0.006657158
26.81737995	0.0066680896
26.8368769	0.0066639026
26.85204795	0.006655698
26.86796	0.0066306013
26.8871603	0.0066553472
26.9036741	0.0066490006
26.9196882	0.0066289926
26.9377184	0.0066449521
26.95472435	0.0066360789
26.97118855	0.0066344382
26.98877145	0.0066419195
27.006012	0.0066269971
27.0204506	0.0066231298
27.0443773	0.0066597928
27.0700283	0.0066255395
27.0781956	0.0065312201
27.1036663	0.0066036758
27.12155915	0.0066175409
27.1395483	0.0065932612
27.15531445	0.0065921271
27.1718006	0.0066094846
27.18843075	0.0066151503
27.20645425	0.0066383666
27.2258644	0.0066524018
27.24307155	0.0066710207
27.25740815	0.0066409926
27.2729702	0.006620483
27.2981815	0.0065923898
27.32337665	0.0066075925
27.3323231	0.0066254148
27.376996	0.0066072492
27.39402195	0.0065839317
27.4095955	0.0066140061
27.42784025	0.0065706838
27.44521615	0.0065995001
27.46186825	0.0065481205
27.47738645	0.0065905389
27.49189565	0.0065368768
27.5084009	0.0065502484
27.52602385	0.0065570099
27.54329015	0.0065945249
27.5608969	0.0065609581
27.5779619	0.0065146334
27.60307595	0.0065216284
27.6286564	0.0065746223
27.6371365	0.0065433012
28.1643753	0.0065064032
28.18169115	0.0065066039
28.1998434	0.0065151807
28.21606635	0.0064821936
28.23220825	0.0064590888
28.24941445	0.006472927
28.26648425	0.0064913254
28.28197385	0.0064673063
28.29853535	0.0064546452
28.3081417	0.0064971319
28.34906385	0.0064672614
28.36693	0.0064788755
28.3853531	0.0064901676
28.4037533	0.0064428238
28.4200869	0.0064481343
28.43729595	0.0064428271
28.45383455	0.0064664221
28.4687481	0.0064334335
28.48639965	0.0065074401
28.50443075	0.0064591028
28.519618	0.0064539559
28.53463935	0.0064213634
28.55953695	0.0064242375
28.5767231	0.0064552617
28.6012144	0.0064369977
28.6191845	0.0064370336
28.63734815	0.0064092674
28.6449184	0.006435795
28.6893549	0.006461219
28.70476535	0.0064198091
28.7219858	0.0064277737
28.7390213	0.0063838719
28.7544775	0.006415649
28.7720699	0.0064317269
28.79107	0.0064327809
28.8154221	0.0064026918
28.83775045	0.0064594087
28.8547497	0.0064245255
28.8724108	0.0063736379
28.8878851	0.0064057732
28.90577125	0.0063855196
28.9250879	0.0064089451
28.95164585	0.0064326225
28.97666075	0.0064087991
28.9923744	0.0063769679
29.00882145	0.00638289
29.02564145	0.0063902567
29.04271605	0.0064184261
29.0584841	0.0063366477
29.07319835	0.0063642729
29.09127715	0.0063652093
29.10988905	0.0063865622
29.13409425	0.006357274
29.157403	0.0063344622
29.1741953	0.0063809841
29.1928463	0.0063842959
29.20967865	0.0063579401
29.22643565	0.0063550861
29.2421846	0.0063524844
29.26574515	0.006341468
29.29017065	0.0063298896
29.30845735	0.0063759214
29.32691095	0.0063169601
29.3427696	0.0063784132
29.359169	0.0063709339
29.3749218	0.0063111661
29.39121915	0.0063544319
29.4282274	0.006337235
29.444149	0.0063965845
29.4597721	0.006327328
29.47621725	0.0063056605
29.4944582	0.0063337439
29.51290325	0.0063395868
29.5289326	0.0063734164
29.5455151	0.0063126713
29.5697527	0.0063050394
29.5944986	0.0063164801
29.6116905	0.0063248987
29.62662505	0.0063613906
29.64298535	0.0063326479
29.6604824	0.0062858561
29.67693325	0.0063478647
29.6952171	0.0063464927
29.7282448	0.0062987223
29.7456961	0.0063198201
29.76420115	0.0063065942
29.78014275	0.0062552638
29.7968378	0.0062850908
29.8144951	0.0063041796
29.83092215	0.0062946088
29.848918	0.0062920987
29.86552815	0.0062683962
29.8721867	0.0062770664
29.91559315	0.0062801412
29.932621	0.0062750363
29.9505806	0.006257327
29.96725365	0.0063041047
29.98552225	0.0062838125
30.00368595	0.0062689585
30.02758215	0.0062420615
30.05071735	0.0062876304
30.0678711	0.0063002547
30.08516215	0.0062143393
30.1005869	0.0062625448
30.11852455	0.0062787011
30.1285648	0.006244521
30.1625996	0.0062990358
30.17834475	0.0062608725
30.20230675	0.0062825064
30.2198229	0.0062485075
30.23780445	0.0062689214
30.25405695	0.0062221409
30.27045725	0.0062401949
30.28807255	0.0062016578
30.3044796	0.0062526942
30.32862285	0.0062282737
30.3528757	0.0061952447
30.3691101	0.0062382086
30.3776131	0.006249035
30.4123154	0.0062179857
30.438446	0.0062130933
30.4552803	0.0062204607
30.4736023	0.0062368943
30.4909334	0.0062326747
30.5074415	0.0062304506
30.52261445	0.0061665279
30.5472393	0.0061933914
30.57265665	0.0062200099
30.5894432	0.0061517981
30.60715675	0.0062230771
30.6230059	0.0061719455
30.6396065	0.0062247223
30.6588621	0.0062136843
30.6748428	0.0062044006
30.69159125	0.0061652712
[truncated: 13,752 more rows]
