# Supplementary material for: Kondo screening in a Majorana metal
Source: Nat Commun. 2023 Nov 16;14:7405. doi: 10.1038/s41467-023-43185-3 (PMC10654600; doi:10.1038/s41467-023-43185-3)
Supplement: Supplementary file 3 — Source Data [file 41467_2023_43185_MOESM3_ESM.zip › Source data/Figure2a_x0p05_Bab.dat]

2.000764	0.0208397609963158
2.198973	0.0211327313584211
2.393274	0.0211666933078947
2.599508	0.02126011564
2.801371	0.0213196272676316
3.00118	0.0214287009015789
3.199959	0.0215366525397368
3.399721	0.0216737167321053
3.600279	0.0218418030292105
3.820051	0.0220410435892105
4.013193	0.0222439899718421
4.209326	0.0224877570426316
4.397511	0.0227357073236842
4.602672	0.0230114593657895
4.802407	0.0232587245821053
5.002347	0.0234883480328947
5.201616	0.0236899836223684
5.403753	0.0238573201242105
5.600162	0.0239940606639474
5.800269	0.0240946653873684
6.000506	0.0241853474605263
6.201976	0.02427024694
6.40165	0.0243394816321053
6.601174	0.0244707146828947
6.798587	0.0244795450055263
6.999108	0.0245503925665789
7.202502	0.0246314864305263
7.40098	0.0246980186231579
7.602834	0.024774139025
7.803003	0.0248440291136842
8.001297	0.0249160148531579
8.19673	0.0249779970292105
8.400543	0.0250419130297368
8.601445	0.0250935140476316
8.801045	0.025146957188421
9.000789	0.0251994563423684
9.204	0.0252526756234211
9.403666	0.02530150132
9.601969	0.0253427481507895
9.797547	0.0253398541568421
10.0015	0.0254302530339474
10.2035	0.0254686544186842
10.4065	0.0255029562034211
10.60931	0.0255369478210526
10.81317	0.0255567445736842
11.01687	0.02557033259
11.21786	0.025564706428421
11.41792	0.0252906427742105
11.62694	0.0254906493121053
11.82459	0.0254462981131579
11.99976	0.0253937746852632
12.20326	0.0253331896097368
12.40847	0.0252676229807895
12.60904	0.0252075314755263
12.80935	0.0251404517705263
13.0097	0.0250748500792105
13.21041	0.0250161907368421
13.41106	0.0249457396502632
13.61292	0.0248812275894737
13.81732	0.0248125458039474
14.01863	0.0247427339313158
14.20205	0.0246773480084211
14.39581	0.0246171405276316
14.60045	0.0245495672523684
14.8	0.0244826143113158
15.00005	0.0244056308357895
15.20024	0.0243358054776316
15.40617	0.0242706595971053
15.60287	0.024203269725
15.80198	0.0241351839997368
15.9999	0.0240703968342105
16.19991	0.0240036165078947
16.39957	0.0239357573394737
16.59943	0.0238732573192105
16.80084	0.023805813505
16.9997	0.0237382779892105
17.19407	0.0236762364768421
17.40252	0.0236079835310526
17.60734	0.0235401000886842
17.80426	0.0234834177244737
18.0025	0.0234133226557895
19.00042	0.0231045202857895
19.99743	0.0228007021663158
20.99693	0.0225020597918421
21.99567	0.0222168193334211
22.99541	0.0219402473713158
23.99181	0.0216639855763158
25.00173	0.0213938030565789
26.00543	0.0211352774257895
27.00492	0.0208754059394737
28.00369	0.02062344776
29.00293	0.0203788661634211
30.0008	0.0201355468121053
32.00972	0.0196567593828947
34.01	0.0191926630860526
36.01403	0.0187341875565789
38.01926	0.0182882077157895
40.02058	0.0178510339236842
42.01911	0.01742032779
44.02331	0.0170018530286842
46.02575	0.0165891473755263
48.03224	0.01618460586
50.03062	0.0157901326384211
55.04656	0.0148211732986842
60.06252	0.0139198627531579
65.07787	0.0130760302178947
70.0903	0.01229377799
75.10393	0.0115698614518421
80.11446	0.010901195115
85.13389	0.0102830024060526
90.14688	0.00970963828368421
95.16219	0.00918748140184211
100.1717	0.00870502860657895
105.1827	0.00825970685947369
110.1898	0.00785427799631579
115.2032	0.00748064800421053
120.2043	0.00713366541210526
125.2361	0.00680967564236842
130.2314	0.00651558598157895
135.2589	0.00623934576342105
140.2719	0.00598340935368421
145.2853	0.00574331843736842
150.295	0.00552052405710526
155.3139	0.00530648987473684
160.3224	0.00510075198815789
165.3352	0.00485325751789474
170.3481	0.00466192487052632
175.3582	0.00449764418894737
180.3556	0.00434841874894737
185.3588	0.00421165393526316
190.3623	0.00408161570210526
195.3759	0.00396094181842105
200.1417	0.00385182772789474
210.1842	0.00364110289368421
220.1863	0.00345466279526316
230.1855	0.00328611259605263
240.1847	0.00313218070736842
250.1768	0.00299278351894737
260.1917	0.00286360566236842
270.1943	0.00274587162342105
280.1768	0.00263698867481579
290.4244	0.00253370087107895
300.4311	0.00243917946857895
