# Supplementary material for: Kondo screening in a Majorana metal
Source: Nat Commun. 2023 Nov 16;14:7405. doi: 10.1038/s41467-023-43185-3 (PMC10654600; doi:10.1038/s41467-023-43185-3)
Supplement: Supplementary file 3 — Source Data [file 41467_2023_43185_MOESM3_ESM.zip › Source data/Figure2a_x0p05_Bc.dat]

2.002035	0.0150175684126316
2.199334	0.0151712171052632
2.393329	0.0153687207294737
2.599466	0.015597451438421
2.801195	0.01587119144
3.001476	0.0163213140344737
3.200612	0.0165623786057895
3.400478	0.0170109557589474
3.600557	0.0175474936060526
3.820457	0.0182496364134211
4.012902	0.0188521319697368
4.20962	0.0199143383297368
4.397906	0.0208307256936842
4.602973	0.0217853795871053
4.80236	0.0223965948847368
5.002486	0.0226806917705263
5.196405	0.0226548642905263
5.401148	0.0224147437060526
5.599511	0.0220896319405263
5.800206	0.0217317665286842
6.002248	0.0213676654094737
6.201826	0.02101957161
6.401582	0.0206816917481579
6.599206	0.0203584787447368
6.799554	0.020049042555
6.998017	0.0197643523060526
7.20157	0.0195095675602632
7.401819	0.0192545373778947
7.604457	0.0189950138181579
7.80307	0.0187364908844737
8.002361	0.0184824451455263
8.201574	0.0182311585452632
8.401022	0.0179831030771053
8.601614	0.0177487974515789
8.801344	0.0175225238055263
9.001289	0.0173023078578947
9.203936	0.0170875292744737
9.402802	0.0168815162831579
9.600628	0.0166722559771053
9.801727	0.0164646759676316
10.00202	0.0162656349934211
10.20476	0.0160785502868421
10.40669	0.0158867213721053
10.61172	0.0156948250297368
10.81376	0.0155074382473684
11.01588	0.0153221740868421
11.21453	0.0151281820936842
11.42231	0.014927309785
11.6264	0.0147354161397368
11.82493	0.0145540816615789
11.99957	0.0143893316836842
12.20399	0.0142087550921053
12.40764	0.0140233425907895
12.60864	0.0138598036131579
12.80938	0.0136953988647368
13.01063	0.0135382574207895
13.21022	0.0133865695236842
13.41141	0.0132421260513158
13.61497	0.0130915682413158
13.81639	0.012951097605
14.0192	0.0128133780160526
14.19401	0.0126976209552632
14.40052	0.0125652713028947
14.60045	0.0124359451055263
14.79975	0.0123160129257895
15.0003	0.0121912610189474
15.20539	0.0120694219857895
15.40411	0.0119573707476316
15.60238	0.0118503253368421
15.79314	0.0117445556568421
16.00036	0.0116351745528947
16.20008	0.0115340978360526
16.39981	0.0114310360497368
16.59894	0.0113379967065789
16.79971	0.0112388376315789
16.99006	0.0111516321271053
17.20117	0.0110586116636842
17.40716	0.0109630316473684
17.60328	0.0108814954581579
17.80116	0.0107977287628947
18.00257	0.0107162788810526
18.9997	0.0103305065210526
19.99769	0.0102031006626316
20.99732	0.00967520703789473
21.99694	0.00939198671131579
22.99277	0.00913224468605263
24.00078	0.00889517452763158
25.00274	0.00867543057342105
26.00449	0.00862329013447368
27.00243	0.00828894078342105
28.00269	0.00811126088289474
29.00329	0.0079506833268421
30.00089	0.00779741492605263
32.00693	0.00751649792736842
34.01409	0.00726759826526316
36.01724	0.00704006776815789
38.01481	0.00683405477684211
40.01797	0.00664473956421053
42.01947	0.00646890448368421
44.02292	0.00630659268894737
46.02703	0.00615426288078947
48.02856	0.00600998123473684
50.03011	0.00587540377342105
55.0525	0.00556619683763158
60.06829	0.00529416680078947
65.07639	0.00504913478763158
70.08916	0.00482978730789474
75.0962	0.00463037413315789
80.11714	0.00444802824052632
85.13362	0.00427982057368421
90.14506	0.00412721296368421
95.15038	0.00398443899947368
100.0461	0.00385499412947368
105.1565	0.00372834346052632
110.1867	0.00361361129973684
115.2213	0.00350630966394737
120.1225	0.00340828876736842
125.2235	0.00331268987131579
130.108	0.00322808707342105
135.1214	0.00314337908842105
140.2658	0.00306278418894737
145.2823	0.00299018620657895
150.1424	0.00292416106973684
155.2921	0.00285963822052632
160.3126	0.00284846950763158
165.3332	0.00279490499710526
170.3433	0.00273474876131579
175.1541	0.00268141350473684
180.1537	0.00262703338957895
185.1565	0.00257660102739474
190.1729	0.00252658968334211
195.3433	0.00247674151415789
200.3483	0.00243168637073684
210.4372	0.00234419901876316
220.1925	0.00226652292660526
230.1639	0.00219325606213158
240.1933	0.00212402703394737
250.4373	0.00205799650289474
260.1936	0.00199954267994737
270.4432	0.00194173076805263
280.1851	0.00188967259081579
290.4179	0.00183998624794737
300.1755	0.00179291151210526
