# Supplementary material for: Kondo screening in a Majorana metal
Source: Nat Commun. 2023 Nov 16;14:7405. doi: 10.1038/s41467-023-43185-3 (PMC10654600; doi:10.1038/s41467-023-43185-3)
Supplement: Supplementary file 3 — Source Data [file 41467_2023_43185_MOESM3_ESM.zip › Source data/Figure2a_x0p07_Bab.dat]

1.99917	0.0262941964
2.202053	0.0263396048
2.400068	0.0263848668
2.595574	0.0264316172
2.797413	0.0264921292
2.998832	0.0265613276
3.199259	0.0266520468
3.399255	0.0267506716
3.600353	0.026871476
3.800807	0.0270128984
4.031971	0.0273023556
4.218077	0.0273883412
4.399678	0.0275870304
4.60498	0.0277993104
4.80406	0.0279847016
5.004107	0.0281427648
5.200024	0.0282576644
5.409461	0.028341698
5.606438	0.0283849592
5.80401	0.028409164
6.003346	0.0284187776
6.20164	0.0284120676
6.402453	0.0283992088
6.602872	0.0283809332
6.802759	0.0283591196
7.002916	0.0283323772
7.204525	0.0283070256
7.403989	0.0282803564
7.603991	0.0282480752
7.804205	0.02821067
8.001502	0.0281751192
8.201933	0.028133444
8.407232	0.0280878648
8.602869	0.0280434812
8.803965	0.028104774
9.005763	0.0279471744
9.204842	0.0278986672
9.403639	0.02784833
9.598957	0.0277960408
9.80335	0.0277407504
10.00394	0.02768302
10.20536	0.0276269244
10.40848	0.0275685108
10.61575	0.027508926
10.81592	0.0274480968
11.01801	0.0273815824
11.22118	0.0276312432
11.42598	0.0272275696
11.62994	0.0271388756
11.82975	0.0270527924
12.00145	0.0269727604
12.21034	0.026872696
12.4102	0.0267794636
12.60989	0.0266881344
12.8091	0.0265978544
13.01187	0.026504866
13.21364	0.0264145128
13.41664	0.026319914
13.61887	0.0262262424
13.82446	0.0261342544
14.0261	0.0260444868
14.20392	0.0259632348
14.40473	0.0258735404
14.59998	0.0257835532
14.80248	0.0256924436
15.00274	0.025602676
15.20146	0.0255657832
15.40244	0.0254242144
15.60604	0.0253349348
15.80511	0.0252487296
16.00533	0.0251631588
16.20406	0.0250761484
16.40281	0.0249925052
16.60224	0.0249077884
16.80252	0.0248267316
17.00173	0.02474343
17.20226	0.024663276
17.40194	0.0245808772
17.59573	0.0245033828
17.80111	0.02434737652
18.00194	0.02434613212
19.00751	0.02396339372
20.00955	0.0236044258
21.00149	0.02326078352
22.00209	0.02292994636
22.99705	0.02261343688
23.99629	0.0223031372
24.99591	0.02200734088
26.00362	0.02171226192
27.00138	0.02143078352
28.00254	0.02115452428
29.0062	0.02088313528
30.00624	0.02061733144
32.00294	0.0201003906
34.01278	0.01959870464
36.01466	0.01911165624
38.01602	0.0186363906
40.01923	0.0181734982
42.01864	0.01772095628
44.0198	0.0172797384
46.0276	0.01690255344
48.0337	0.01642310564
50.03931	0.01600850572
55.04302	0.0150128076
60.06124	0.01408059096
65.07455	0.01322000052
70.0882	0.01241893632
75.09813	0.01167758624
80.11697	0.0109952866
85.13216	0.01036693536
90.14112	0.00979009984
95.15831	0.0092616422
100.1684	0.0087764726
105.187	0.00832993064
110.1904	0.00792054744
115.2202	0.00754268172
120.2267	0.007194584
125.2333	0.00687221852
130.2298	0.00657860356
135.2615	0.00630159768
140.2731	0.00604430944
145.282	0.00580448428
150.2995	0.0055789868
155.3086	0.00536757544
160.325	0.00513511664
165.3305	0.00493886988
170.3466	0.00476996576
175.3461	0.00461144384
180.361	0.0044626746
185.3607	0.0043226918
190.3602	0.00419203224
195.368	0.00406715792
200.3618	0.00395103588
199.9955	0.00395964664
210.4018	0.00373453224
220.429	0.00353982512
230.1658	0.00336749768
240.433	0.00320326372
250.1051	0.00306399096
260.4555	0.00301803844
270.2126	0.00280701504
280.2003	0.002696017
290.1813	0.00258664156
300.1755	0.00248230228
