# Supplementary material for: Kondo screening in a Majorana metal
Source: Nat Commun. 2023 Nov 16;14:7405. doi: 10.1038/s41467-023-43185-3 (PMC10654600; doi:10.1038/s41467-023-43185-3)
Supplement: Supplementary file 3 — Source Data [file 41467_2023_43185_MOESM3_ESM.zip › Source data/Figure2a_x0p07_Bc.dat]

1.997829	0.0176156703587952
2.500548	0.0181713078515663
2.997191	0.0188816206471084
3.499125	0.0199189255948193
4.009587	0.0215276027254217
4.502609	0.0237730374737349
5.003548	0.0252925646891566
5.503745	0.0251606092192771
6.003415	0.0244882836044578
6.504314	0.0237842886768675
7.002252	0.0231251361166265
7.501279	0.022572592579759
8.001574	0.0219950249875904
8.501324	0.0214265043424096
9.003569	0.0208927569625301
9.503283	0.0204989248663855
10.0018	0.0199309190474699
10.50562	0.01948929308
11.00453	0.0190670980553012
11.52649	0.0186277388228916
12.00052	0.0182363284095181
12.5106	0.0178354686849398
13.01281	0.0174713915475904
13.51373	0.0171263729786747
14.01656	0.0167993958214458
14.50029	0.0164955433604819
15.00139	0.0161930804306024
15.50159	0.0159105932596386
16.00122	0.0156392873154217
16.50126	0.0153835061321687
16.99273	0.0151444193151807
17.50178	0.0149105907237349
18.00345	0.0146932740601205
18.50916	0.0144872710785542
19.00703	0.0142926617520482
19.50243	0.0141084364213253
20.00222	0.013931848513253
20.49855	0.0137656021153012
20.99838	0.0136041540980723
21.49697	0.0134538023362651
21.99764	0.0133064720548193
22.49759	0.0131657595401205
22.99705	0.013028638313494
23.49426	0.0128979699092771
23.99791	0.0127705853968675
24.50375	0.0126481642095181
25.00567	0.0125295567351807
26.00115	0.0123062271007229
27.00396	0.0120919968955422
28.0032	0.0118896851683133
29.00532	0.0116977649343374
30.00625	0.0115145342679518
32.00091	0.0111723747342169
34.01266	0.0108527925814458
36.01252	0.0105558053037349
38.01469	0.0102749025980723
40.01923	0.0100114390073494
42.02364	0.00976169578650602
44.02409	0.00952240903698795
46.02802	0.00929224670831325
48.03163	0.00906951687144578
50.03758	0.00885727349578313
55.03899	0.00835456064289157
60.05857	0.0078961053546988
65.06504	0.00747830134819277
70.09084	0.00708823798024096
75.10287	0.00673362015072289
80.11987	0.00640576578951807
85.13379	0.00610313791530121
90.14629	0.00582647128012048
95.00007	0.00557877486855422
100.1654	0.00533234802855422
105.1731	0.00511592856216867
110.1855	0.00491395422108434
115.21	0.00472764209457831
120.2299	0.00455423061457831
125.2305	0.00439356983168675
130.2326	0.00424513742216867
135.2618	0.00419152301506024
140.2828	0.00397398642566265
145.282	0.00385323717409639
150.2995	0.00373949305855422
155.3065	0.00363572557626506
160.1274	0.0036244718739759
165.0887	0.00351983718433735
170.3319	0.00341571732096386
175.162	0.00332707223542169
180.3297	0.00323656527819277
185.1633	0.00315447548048193
190.1629	0.00307745147325301
195.3493	0.00300116721638554
200.3633	0.00293026364373494
199.994	0.00293483210204819
210.3872	0.00279772087204819
220.3433	0.00267659674698795
230.4303	0.00256543925855422
240.4384	0.00246484595509639
250.4415	0.0023693611776988
260.1942	0.00228255122286747
270.4416	0.0021944374580241
280.4636	0.00211359748854217
290.1603	0.00203607814846988
300.2121	0.00196095400010843
