# Supplementary material for: Kondo screening in a Majorana metal
Source: Nat Commun. 2023 Nov 16;14:7405. doi: 10.1038/s41467-023-43185-3 (PMC10654600; doi:10.1038/s41467-023-43185-3)
Supplement: Supplementary file 3 — Source Data [file 41467_2023_43185_MOESM3_ESM.zip › Source data/Figure3b_x0p01.dat]

2.00171136856079	0.00135850137483655
2.10041928291321	0.00136855677773843
2.20113825798035	0.00139678421337642
2.30069279670715	0.001401225501894
2.40082931518555	0.00139367043587891
2.50102126598358	0.00141801699791624
2.60014629364014	0.0014462008172716
2.70060837268829	0.00144249536633593
2.80006003379822	0.0014516471442211
2.89976263046265	0.00147564062392397
2.99986577033997	0.00148745986152104
3.09957075119019	0.00152006677387764
3.19971787929535	0.00152659429460609
3.299187541008	0.00153917138786721
3.39901661872864	0.00158229139868819
3.49879729747772	0.001594699919678
3.59874486923218	0.00162202325803373
3.69881498813629	0.00165900788061986
3.79861605167389	0.00168277699242637
3.89807844161987	0.00170939146516208
3.99840116500854	0.00176409124031631
4.09743285179138	0.0017755649172249
4.19800519943237	0.00181595740593647
4.29757142066956	0.00183222768561979
4.39879059791565	0.00188060935862712
4.49764657020569	0.00193482811780126
4.597975730896	0.00198147000027095
4.69848346710205	0.00204399834850578
4.79813766479492	0.00206661791794051
4.89700174331665	0.00213262312177198
4.99707126617432	0.00219415139180253
5.09752297401428	0.00224885598619578
5.196937084198	0.00232560003073505
5.29707360267639	0.00238583546105855
5.39667248725891	0.00246002871309783
5.49590802192688	0.00256106674200721
5.5960156917572	0.00266783558409144
5.69546914100647	0.0027734875917131
5.79698133468628	0.00290475564106
5.89668393135071	0.00306975121675865
5.99684500694275	0.00323864868227972
6.09707069396973	0.00340910336659097
6.19730401039124	0.00354848498018665
6.29685521125793	0.00365990914791047
6.39676856994629	0.00372554769706547
6.4970703125	0.00374161268266932
6.59804177284241	0.00374529397569727
6.6980562210083	0.00375702892519253
6.79807591438294	0.00374875157320972
6.89790678024292	0.00372902522764498
6.9981472492218	0.00371026985680948
7.09813046455383	0.00366500876070318
7.1980242729187	0.00364889554553406
7.29870080947876	0.00360652716500275
7.39832997322083	0.00359769658448802
7.49842143058777	0.00356900905845607
7.5977828502655	0.00352660244050235
7.69836735725403	0.00348857205884319
7.79826617240906	0.00349750628526224
7.89839863777161	0.00343952978277472
7.99746990203857	0.00342936882869365
8.09822750091553	0.00339332466475724
8.19867992401123	0.0033887220439713
8.29853534698486	0.00335585002586661
8.39902210235596	0.00334645529021166
8.49889993667603	0.00331688138377721
8.59920597076416	0.00327358356877418
8.69862174987793	0.00326928738300211
8.79898500442505	0.00324726133078126
8.89867973327637	0.00322656746761139
8.99834728240967	0.00322128022410347
9.39791250228882	0.00314127775440904
9.7965145111084	0.00303401536706992
10.1984696388245	0.00292883666061082
10.5986614227295	0.00284652317985295
10.9996552467346	0.00274283383278722
11.4002842903137	0.00263706691579736
11.8000903129578	0.00256197993112454
12.198413848877	0.00247511414148592
12.5969591140747	0.00238392281192868
12.9958295822144	0.00228887188595779
13.3972115516663	0.00221015287266407
13.7970204353333	0.00212707774428142
14.1977305412292	0.00206551640402719
14.5972604751587	0.00199560026854885
14.9938220977783	0.00192546815287925
15.3932709693909	0.00187047789647579
15.7934694290161	0.00182484427527851
16.1935968399048	0.00176095035225714
16.5932760238647	0.00172460095826908
16.9919853210449	0.00165795201165127
17.392258644104	0.00161991494738306
17.7913208007813	0.00156855240266624
18.1933259963989	0.00153815461348738
18.5935087203979	0.00150547580290659
18.9930448532104	0.00146813317322027
19.3984003067017	0.00142476455700216
19.7983341217041	0.00139003001593806
21.9966592788696	0.00121749892705976
23.9923267364502	0.00111411953288522
25.9921312332153	0.00100805264036667
27.9851007461548	9.40828954869849E-4
29.9857873916626	8.58587913961668E-4
31.9818086624146	8.18430558938563E-4
33.9767112731934	7.6997865718232E-4
35.9666728973389	7.13250491200066E-4
37.9609966278076	6.82655022604292E-4
39.9507427215576	6.59418556775483E-4
44.8627243041992	5.64779560339753E-4
49.6831569671631	5.05962207230106E-4
54.543851852417	4.83136470597587E-4
59.3786544799805	4.51875577121904E-4
64.2219276428223	4.27284067596225E-4
69.0442733764648	3.79389101382245E-4
73.878345489502	3.6242277986651E-4
78.7169685363769	3.47583371013866E-4
83.5559272766113	3.19205757991897E-4
88.4046096801758	3.11164690643015E-4
93.2758560180664	2.99253343725059E-4
98.1454849243164	2.85522149586147E-4
103.036159515381	2.67320515945773E-4
107.918914794922	2.71655948335113E-4
112.81965637207	2.68895998858112E-4
117.734298706055	2.44664386747228E-4
122.651382446289	2.33098522286658E-4
127.554454803467	2.35396392348867E-4
132.468955993652	2.44077690470935E-4
137.40495300293	2.30851180982006E-4
142.356063842773	2.18105430609029E-4
147.309303283691	2.06042303709497E-4
152.255905151367	2.2344443716128E-4
157.214920043945	2.02365472919431E-4
162.179649353027	1.63264157682619E-4
167.15283203125	1.59567959503434E-4
172.134857177734	1.69008104499034E-4
175.12281036377	1.58926668254924E-4
177.948707580566	1.51511024304349E-4
180.172874450684	1.42639309939514E-4
182.866203308105	1.71373451626123E-4
185.504829406738	1.46936155527176E-4
188.2724609375	1.60906010813286E-4
192.564590454102	1.3502392381637E-4
197.255569458008	1.58511493642599E-4
202.130592346191	1.33896424420934E-4
207.079559326172	1.23384349044615E-4
212.032234191895	1.14970737754056E-4
216.970703125	1.0909396585533E-4
221.95133972168	1.05774590622105E-4
226.902038574219	7.73458968663316E-5
231.84708404541	9.30746436061619E-5
236.818801879883	8.72945295077748E-5
241.763107299805	7.72582077719749E-5
246.70874786377	6.97605076679067E-5
251.614669799805	6.76660562727838E-5
256.570877075195	5.71974979020834E-5
261.506576538086	5.9297428781969E-5
266.421737670898	6.26871123083391E-5
271.393356323242	3.93927474806814E-5
276.363891601562	1.98525807511077E-5
281.314682006836	4.21616399815473E-5
286.267288208008	2.14892289128444E-5
291.220855712891	1.34310511251312E-5
296.176727294922	1.76730831507339E-5
296.506576538086	1.15461810097544E-5
