# Supplementary material for: Kondo screening in a Majorana metal
Source: Nat Commun. 2023 Nov 16;14:7405. doi: 10.1038/s41467-023-43185-3 (PMC10654600; doi:10.1038/s41467-023-43185-3)
Supplement: Supplementary file 3 — Source Data [file 41467_2023_43185_MOESM3_ESM.zip › Source data/Figure3b_x0p03.dat]

2.000973	0.00687165087099558
2.201931	0.00699718255449428
2.393555	0.00710762839445624
2.599046	0.00725816109347657
2.80029	0.00743600936228692
3.000926	0.00763368419900417
3.200706	0.00786194574247888
3.399857	0.00812224982827039
3.629865	0.00847310247021571
3.817442	0.0088248664126915
4.011781	0.0092595740247879
4.209807	0.00980756496140111
4.39553	0.0104311485715311
4.604884	0.0112834183243665
4.804355	0.0120772364563417
5.00435	0.0128137472791718
5.204257	0.0132717759718158
5.404704	0.0133883907020746
5.602921	0.013280147085371
5.803171	0.0130658876724724
6.002418	0.0128145851376452
6.204165	0.0125555397408319
6.404381	0.0122997247739795
6.60377	0.0120501812580462
6.801614	0.0118100383799312
6.998706	0.0115748651690229
7.203848	0.0113604550880961
7.403422	0.011166566485486
7.604449	0.0109815425824767
7.806674	0.0107924590283349
8.005145	0.0106017862593803
8.205151	0.0104120606357158
8.400566	0.0102212793598494
8.603659	0.0100285486367875
8.803846	0.00983726020313514
9.00426	0.0096549732481788
9.203656	0.00947520452711783
9.406341	0.0093036239011461
9.606033	0.00913734740278909
9.805289	0.0089716454742438
10.00306	0.00880913602564296
11.01584	0.00805018975137783
12.00273	0.00735377632696406
13.01394	0.0067163182424048
14.0252	0.00617854062937807
15.0033	0.00572416718886928
16.00544	0.00531718744651915
17.00218	0.00496669847730324
18.00194	0.00465535817468472
19.00111	0.0043790407419931
20.00089	0.00413503793014136
21.99499	0.00372191130094776
23.99611	0.00338195467616325
26.00637	0.00309846133681948
28.01104	0.00285840285242852
30.0108	0.00265630755598315
32.01269	0.00247780577874
34.01278	0.00232176052670433
36.01386	0.00218422368508488
38.01736	0.00206469424409793
40.01907	0.00195240884219167
45.00404	0.00172275821411284
50.03138	0.00153623380467041
55.02203	0.00137821380204688
60.05899	0.00124872055905055
65.03541	0.00113709023081992
70.03861	0.0010406956230079
75.05046	9.5487296173341E-4
80.11453	8.79138616021444E-4
85.06921	8.14325306378788E-4
90.12926	7.54309253682425E-4
95.15562	7.00752192953188E-4
100.1676	6.52290671219378E-4
105.087	6.08933833422592E-4
110.1769	5.67891845026014E-4
115.2071	5.30025919033897E-4
120.1065	4.96995786490742E-4
125.1165	4.63415531715665E-4
130.1083	4.31587205638897E-4
135.2423	3.99410626668963E-4
140.1479	3.73655913421154E-4
145.1341	3.43091814302117E-4
150.1404	3.1550448046161E-4
160.1511	2.63340200722176E-4
170.1579	1.9077856886969E-4
180.1708	1.6333402115493E-4
190.1728	1.37764978382196E-4
200.1756	1.11558818855733E-4
210.3921	8.74682338150917E-5
220.1017	6.81745384908906E-5
230.1834	4.86981737537221E-5
240.3183	3.31240352654263E-5
250.1962	1.85024336930495E-5
260.1904	4.43094339744191E-6
270.1982	-1.15012353004769E-5
280.1772	-2.33214667769014E-5
290.1983	-3.85538408935369E-5
300.1764	-5.12198989737376E-5
