# Supplementary material for: Kondo screening in a Majorana metal
Source: Nat Commun. 2023 Nov 16;14:7405. doi: 10.1038/s41467-023-43185-3 (PMC10654600; doi:10.1038/s41467-023-43185-3)
Supplement: Supplementary file 3 — Source Data [file 41467_2023_43185_MOESM3_ESM.zip › Source data/Figure3b_x0p04.dat]

1.97251645	0.0126482762099843
1.97267825	0.0126301038412432
1.9727501	0.0126303978107175
1.9736095	0.012654036245599
1.9754225	0.0126253008753408
1.97621675	0.0126103623379014
1.9767779	0.0126474799994952
1.97694185	0.0126071737298406
1.97775085	0.0126174484861347
1.97827125	0.0126300969650413
1.97860215	0.0126436553244575
1.9794897	0.0126161097473793
1.979777	0.0126338349253191
1.9800077	0.0126295685273056
1.9802204	0.0126302426369394
1.9810698	0.0126343263760694
1.9813189	0.0126470841702385
1.9813513	0.0126589862564733
1.981511	0.0127033515886243
1.98186695	0.0126691194373979
1.9819744	0.0126304587917475
1.981994	0.0126407441834204
1.9821571	0.0126643008141269
1.9824498	0.0126220063897725
1.9824555	0.0126451327873508
1.98255845	0.0126253099436122
1.98263675	0.0126428751103462
1.98274815	0.0126281813630176
1.98346425	0.0126633036587805
1.9835698	0.0126095310139373
1.98401525	0.0126652374246866
1.9840212	0.0126962898221587
1.98413955	0.0126546716718774
1.98421765	0.0126093310386964
1.9842625	0.0126415712196417
1.98435105	0.012657290482021
1.9843868	0.0126587374668325
1.9845644	0.0126348718913786
1.98465975	0.0126089568508689
1.98482915	0.0127320594788989
1.9848371	0.0126347275755213
1.98498105	0.0127513289143637
1.98499105	0.0126515080101152
1.9851727	0.0126660140329407
1.9852568	0.0127017424972105
1.98528935	0.0126508538833816
1.9854571	0.0126291308121125
1.98585525	0.0126555264429574
1.98602775	0.0126364029696703
1.98613985	0.0126065252220443
1.98631355	0.0126879319482473
1.9863448	0.0126026517349707
1.98641035	0.0126624025071216
1.9868594	0.0126633976163414
1.9873278	0.0126565416173403
1.98766985	0.0126564550720194
1.9876771	0.0126508927689392
1.98772945	0.0125898657466982
1.9877474	0.0127230387390721
1.98778945	0.012628108521207
1.9879568	0.0125878085501079
1.9880616	0.0126628698055833
1.98827445	0.0125923952151534
1.98856845	0.0126621304902467
1.98866035	0.0126400102512027
1.98869955	0.0126767676345484
1.9889936	0.0126621267096205
1.9890436	0.0126373217883778
1.9897937	0.0127056730696957
1.9902439	0.012655728478427
1.99046375	0.0126823524850231
1.9911021	0.0127047422138183
1.99120205	0.0126726256713542
1.99120945	0.0126230663682103
1.99126265	0.0126709482456082
1.99168925	0.0126475991643659
1.9920148	0.0127076130260551
1.99209265	0.0126703225929803
1.9921633	0.0127104137629644
1.9923461	0.0126926989853013
1.99266315	0.0126713299506018
1.99285645	0.0126317268684777
1.9930677	0.0126198309787275
1.99313325	0.0126371873508784
1.993186	0.0126528768284675
1.99328905	0.0126779345846864
1.99334825	0.0126620588595351
1.99340665	0.0126172634347237
1.99347905	0.0126356976039643
1.99356585	0.0126685195670871
1.9937968	0.0126900945689673
1.99400015	0.0126915587825735
1.9941036	0.0126656234386225
1.99418785	0.0126703598028286
1.9942515	0.0126824677757868
1.9943579	0.0126295822305824
1.9945073	0.0126945508671094
1.9946662	0.0126185395996003
1.9947344	0.0126763738706253
1.9947379	0.0126555405691383
1.9947923	0.0126521750460263
1.99494765	0.0126749380800255
1.9949794	0.0126970760665364
1.9951251	0.0126879072046353
1.99525005	0.01260474245155
1.9953882	0.0125914267928565
1.9953944	0.0126389621902225
1.9954389	0.0126639397713165
1.9954752	0.0126631030558943
1.99552175	0.0126756957361174
1.99556985	0.012660769215682
1.9956073	0.0126944751997713
1.99566695	0.0126362838744288
1.99569835	0.0126050116610884
1.99581315	0.0126492930123153
1.99593375	0.0126294821610781
1.99594525	0.0126638050561923
1.9959486	0.012709636054769
1.99598775	0.012614355438136
1.99621335	0.0126107525422892
1.9962425	0.0126245628299048
1.9962941	0.0126304713079824
1.99638505	0.012669389169342
1.9966646	0.0126634887505744
1.99700475	0.0127144081060607
1.9970475	0.0126379398878982
1.9971755	0.0127012823335171
1.99768645	0.0126889147164385
1.99769395	0.0127405094132521
1.99785225	0.0126340731459979
1.99795995	0.0127322827002413
1.99813025	0.0127429956278888
1.99824575	0.0126125849788183
1.998337	0.0126705519400505
1.9983509	0.0126636324341451
1.99860525	0.0126668831260837
1.99876845	0.0126364328567478
1.998977	0.0126200941681447
1.9992016	0.0126486751727227
1.9992405	0.012697581656196
1.99951975	0.0126696110375558
1.9995698	0.0126162442162919
1.99961665	0.0126719419963876
1.99971775	0.012703827353435
1.99974405	0.0126434842422613
1.99974905	0.0126862170401371
1.99981955	0.0126964942101849
1.99985635	0.0126404570945504
1.99994995	0.0126499368547841
1.99996895	0.0126562074467119
2.0000649	0.0126999030059473
2.00040225	0.0127409273626232
2.00041355	0.0126949018578224
2.0004795	0.0126885414298033
2.00061165	0.012681422573659
2.00064705	0.0126946063586192
2.0009541	0.0127009578281682
2.00106655	0.0126878069803935
2.0010809	0.0126479700742968
2.001254	0.0126374140007548
2.0012667	0.0126521612953592
2.00139775	0.0127173349396822
2.0014036	0.0127312926371968
2.001476	0.0126634303064375
2.0016056	0.0126520427513765
2.0016193	0.012653681345556
2.0016267	0.0126631856424121
2.00167395	0.0126494721223378
2.00180585	0.0126523220662998
2.00183185	0.0126699296552536
2.00189555	0.0126408664281905
2.0019718	0.0127025305957954
2.0019758	0.012666519194096
2.00223975	0.0126351571819561
2.002391	0.0127812537176971
2.0023935	0.012679129516635
2.0024872	0.0127519038768263
2.0025728	0.0126932158404589
2.0028279	0.0127064754320789
2.0028696	0.0126720908143626
2.0028783	0.0126556904106663
2.0030672	0.0126930618304116
2.00309195	0.0126443831198965
2.0030922	0.0126635212197903
2.0031797	0.0126841537826157
2.0031966	0.0126839304754357
2.0033201	0.0126934120229663
2.0034265	0.012677990877762
2.0034433	0.0127445094706245
2.00345845	0.012642946064188
2.0034668	0.0126559484606404
2.00359605	0.0127090433057282
2.0037268	0.0126727834501787
2.00374245	0.0126944293435298
2.0038628	0.0126664897923987
2.0038721	0.0126710868884476
2.00401685	0.0126751199269501
2.00404375	0.0126500034155216
2.0042578	0.0126959730245818
2.00466455	0.012652772951773
2.0046909	0.0127006886405781
2.00479805	0.0126726133950551
2.00488885	0.0126271284564785
2.0049154	0.0126054662451986
2.00492035	0.0126688744430956
2.00511145	0.0127533034619062
2.00526035	0.0126646682986456
2.00527625	0.0126645916918905
2.0053425	0.012634473163744
2.0053524	0.0127181430595379
2.0055639	0.0126820707696816
2.0057554	0.0127094384883222
2.0058119	0.0126647497643181
2.00592095	0.0126591269179879
2.0059271	0.012675240015375
2.00595995	0.0125917400014186
2.00599905	0.0126171579848068
2.00600695	0.0126535284814505
2.00608575	0.0126615319479721
2.0060872	0.0126756782473561
2.00612315	0.0126462342320826
2.00615815	0.0126450417172128
2.00620445	0.0126548980975421
2.00627005	0.0127242939696717
2.00632845	0.0126543255448603
2.0063689	0.012653600027675
2.00647225	0.0126911376837665
2.00675905	0.0126832831619187
2.0068715	0.012696870114144
2.00692355	0.0126823982920304
2.00696875	0.0127659827728271
2.00700315	0.0126939613582121
2.0070386	0.0126513079431511
2.00707685	0.0126532254269005
2.00719095	0.0126625661784248
2.0074234	0.0127091494796677
2.0075109	0.0127236710424931
2.00762795	0.0127335095927641
2.00770605	0.0126851765595831
2.00789655	0.0126521758786486
2.00790145	0.0127200066765668
2.0080962	0.0126896923938267
2.0081011	0.012684193491745
2.00813295	0.0126533096782134
2.0082995	0.0126554291074541
2.0085776	0.0126815629893026
2.00859475	0.0126439115820163
2.0087069	0.0126695643343691
2.00875485	0.0127020183139974
2.00879065	0.0127061092987877
2.0088563	0.0127026110708961
2.008867	0.0126858491663502
2.00900245	0.0126968837088038
2.0090253	0.012672222499096
2.0091423	0.0127920869493882
2.0091597	0.0127134867419957
2.00926545	0.0126086397970676
2.0093287	0.0126349549701956
2.0093973	0.0127122706410507
2.0094473	0.0126585431198081
2.0095004	0.0127351632972484
2.009583	0.0126449947621555
2.00966155	0.0126651035287833
2.0096899	0.0126974346167388
2.0097247	0.0126875589019539
2.00984715	0.0127207228499307
2.0098835	0.0126586518344873
2.0099745	0.0126961757958256
2.01021695	0.0126836503928201
2.01029595	0.0126645454592567
2.0105517	0.0127530993506006
2.0105636	0.0127201271455448
2.01073205	0.0127363418739784
2.0107603	0.0126416125619763
2.01082025	0.0126906171365064
2.01089465	0.0126792806048973
2.0109348	0.0126893404878395
2.01098885	0.0126605885648762
2.01100315	0.0126728345588008
2.01111615	0.0127078495107924
2.0111936	0.0126671033778876
2.0112759	0.0126712356429222
2.01129655	0.012712625634149
2.01132095	0.0127319511237826
2.01142075	0.0126037981813822
2.0114517	0.012704857768233
2.0116085	0.0127383454016161
2.01167095	0.0126584211750841
2.01172115	0.0127009588537564
2.01181185	0.0126496385152223
2.011821	0.0127270356113349
2.0118539	0.0127123528973572
2.01189305	0.0126665698807242
2.01189385	0.0126671231803844
2.0119215	0.0127316338686372
2.01192855	0.012674781665642
2.0121406	0.0127164765755519
2.0121546	0.012704568669604
2.01227995	0.0127175028163487
2.01234625	0.0126551909881809
2.01236415	0.0126784984805761
2.01254425	0.0126686007040601
2.01267815	0.0126498726471723
2.0127884	0.0127485812003323
2.01291525	0.0126579623464397
2.01299895	0.0126846915108795
2.01299915	0.0126919086107945
2.0131316	0.0126971788545228
2.0131397	0.0126946388510815
2.0136298	0.0127254592428611
2.0136385	0.0126574400391649
2.01375605	0.0127122101892234
2.01379495	0.0126569437726966
2.0138407	0.0126788791532596
2.01400745	0.0127169750824154
2.0140146	0.0126814178793777
2.01410285	0.0126613907418845
2.01429675	0.0127568117595055
2.0143117	0.0126907362531539
2.0143229	0.0126748290483956
2.0144359	0.0127055201003872
2.0144466	0.0126646883958413
2.0145214	0.0127334634640623
2.0145526	0.0126110395508069
2.01456655	0.0126729650448802
2.0146933	0.0126514681910301
2.014905	0.0127196288010888
2.014997	0.0126871256620023
2.01504565	0.0126569073413332
2.01510605	0.0126422876156721
2.0151187	0.0126396833102977
2.0152682	0.0126988905467822
2.01546575	0.0126419003628525
2.0155985	0.0126722382064533
2.01574085	0.0126739557459755
2.0157473	0.0126340160432352
2.01579245	0.0126354609240531
2.01584275	0.012642304602683
2.01592435	0.012660296868015
2.01602625	0.0126687588247225
2.01610875	0.0127112759896722
2.0161481	0.0126704509729542
2.01624045	0.012685647933719
2.01676915	0.0126879569090993
2.0167756	0.012718947506359
2.01681685	0.0127885850888339
2.01688315	0.0127209713606661
2.0169833	0.0127053609181171
2.01701775	0.0127372383034809
2.01709545	0.0126397583704699
2.01714455	0.0127136365496096
2.017205	0.0127131685239272
2.0174731	0.0126542930100242
2.01752065	0.0126453666898224
2.0177115	0.0126993684087393
2.01773855	0.012660623597247
2.01777955	0.012706910979828
2.0178368	0.0126909468555052
2.0178479	0.0127621044507893
2.0180688	0.0126438253569394
2.0181062	0.0126587124410499
2.0181813	0.0126659641091434
2.0186199	0.012685657122803
2.0186311	0.0127520122180446
2.0186726	0.0127441678004132
2.01912225	0.0127287911093781
2.0192157	0.0126788296696756
2.01934495	0.0127217230147634
2.01939775	0.0127380811923312
2.0196105	0.0127093082019437
2.01978155	0.0126226017292727
2.0198723	0.0126927857907173
2.0199001	0.0126539230789064
2.0200491	0.0126131540156033
2.0201106	0.0127028153894748
2.0201889	0.0126753320562089
2.0201933	0.0126407884543395
2.02030705	0.0127164953060125
2.0205243	0.0127141463137132
2.02064315	0.0127310578632195
2.02076005	0.0126461439135542
2.0208478	0.0126258420762733
2.0209688	0.0128045390248661
2.0209739	0.0126990757226994
2.0209864	0.0127481283173887
2.0213743	0.0127110057525883
2.02175615	0.0126920285903583
2.0220506	0.0127293088652603
2.0223018	0.0126746357585373
2.02282905	0.0126718245345337
2.022874	0.0126817489154365
2.02298285	0.0126679894691913
2.0232105	0.0126642113724735
2.02332125	0.0127148386254211
2.0238291	0.0126987532096596
2.02386775	0.012718247093239
2.0238873	0.0126836009849331
2.0247922	0.0127222496004838
2.0250752	0.0127480343802505
2.0257573	0.0127296469904583
2.0263071	0.0126914442568743
2.02651235	0.0127273094696732
2.02657185	0.0127327673443945
2.0267017	0.0126390829892273
2.0272083	0.0127301990739969
2.0272659	0.0127204757495254
2.0273919	0.0126674025959939
2.0277083	0.0126467735615705
2.0287422	0.0127143107223151
2.02904335	0.0127147353943707
2.0291164	0.0127259890633352
2.02925845	0.0127404247029848
2.03026925	0.0127417662735436
2.03036535	0.0127066325327152
2.0325031	0.0126761127244861
2.03260005	0.0126428643832966
2.0329262	0.0127096211447309
2.0331808	0.0127493762365633
2.0336064	0.012714547755746
2.0337665	0.012657597387727
2.03378155	0.012670870681333
2.03486165	0.0127552241224494
2.0369151	0.0127932334500354
2.03765915	0.0127439098339236
2.0405328	0.0126898594130453
2.04460975	0.0127320708809415
2.04532825	0.0127636425756848
2.046793	0.0127257987533816
2.06209995	0.0126652764501805
2.07008435	0.0126935556579855
2.07134965	0.0127203830204192
2.1013845	0.0126971635600281
2.1063985	0.012728223429816
2.114962	0.0127856265915887
2.116469	0.0127775390513355
2.1374935	0.0127219619190171
2.1607814	0.0127484709250868
2.1723274	0.012750725219736
2.1775744	0.0127940479905332
2.17972945	0.0128041192749541
2.1938256	0.0127179513861648
2.2328262	0.012791842932076
2.24278185	0.0128798240756885
2.24289285	0.0127751672882794
2.2519257	0.0128136835391088
2.2552701	0.0128476886963082
2.2662686	0.0127796497952401
2.2837986	0.0128375308404577
2.31891335	0.0127851943330494
2.348935	0.0129042199176508
2.35309075	0.0128807241525588
2.3568872	0.0128422130045487
2.36809275	0.0128768648461558
2.37433825	0.0129259793140541
2.38986245	0.0129110817895879
2.39833095	0.0128706772258615
2.3993075	0.012829780915282
2.40327505	0.0128774317998386
2.42184045	0.0129505819624873
2.46424175	0.0129549812294495
2.4843483	0.0129447111029381
2.48443355	0.012964561817975
2.48980855	0.0129784626909751
2.49257885	0.0129768565277104
2.5066519	0.0130646278498788
2.5305009	0.0129881029333357
2.55208935	0.0129725109597059
2.5591227	0.0130524183516084
2.5675492	0.0130334458602104
2.57353065	0.0130894226970712
2.5803902	0.013035296738963
2.60638345	0.0130479933860624
2.61931155	0.0131092998627265
2.62347355	0.0130896071428485
2.63641665	0.0130973207648518
2.6629702	0.0131464889260002
2.67709435	0.0130980120178625
2.68716	0.0131751748424434
2.6878482	0.0131815399226068
2.69997475	0.0131142447764941
2.71619675	0.0132348678093485
2.72820675	0.01321803941095
2.75012325	0.0132785071560834
2.75879655	0.0132151070721267
2.7607604	0.0132069714080885
2.77114915	0.0132397976092761
2.7747128	0.0132892697808167
2.7792431	0.0132325594741677
2.7960477	0.0132852940679974
2.8225862	0.0133113358625849
2.8475498	0.0133578089009578
2.85485765	0.0133987678447465
2.8613349	0.0133974900948262
2.8752353	0.013398205057229
2.89026295	0.0134359888896696
2.89818765	0.0134735926001142
2.9168936	0.0134228109189376
2.9356576	0.0134895105722661
2.93707655	0.0135245166156904
2.9413109	0.0134866345325896
2.95197955	0.0135211161740391
2.96959545	0.0135250755449364
2.98017635	0.0135079620342272
2.9924797	0.0135319806473429
3.0010426	0.0135575316470511
3.0033541	0.0136123059764727
3.0084485	0.0135613004595812
3.01672935	0.0135853591853504
3.03555905	0.0136255402872363
3.05288635	0.0135842484504793
3.06855855	0.013735483495433
3.07046685	0.0136965594381262
3.0755925	0.0136491148217189
3.08890315	0.0137054096161555
3.1023446	0.0136786806497391
3.11594415	0.0137227442976128
3.1283778	0.0137461655656584
3.15094875	0.0137989057695228
3.171304	0.0138172951585703
3.17359785	0.0137754754747583
3.1771883	0.0138246910092799
3.1947038	0.0138310169799195
3.2137277	0.0139228246500851
3.22557355	0.0139380645607231
3.2321812	0.0139381111973298
3.24783315	0.0139581165916971
3.25982335	0.0139932677445914
3.27064015	0.0139853379699593
3.3015431	0.0140249736411836
3.32226275	0.0140923279227122
3.3286673	0.0141355379661618
3.3334893	0.0140973261133
3.34257985	0.0140749256962379
3.3553089	0.0142330303588031
3.36973665	0.0141749774275033
3.38568435	0.0143266387644912
3.40000485	0.0143023711301614
3.4175011	0.0143047481164318
3.42364445	0.0142967566271127
3.43074265	0.0142766882731388
3.44129575	0.0143522999463206
3.45207165	0.0143475753844391
3.47120045	0.0144056520288004
3.49631275	0.0145146340848741
3.5201656	0.0145124534153882
3.5298734	0.0145445916602436
3.53715275	0.0146050016982505
3.5473846	0.014598101652173
3.5515944	0.0145917461640719
3.56109705	0.0146083344867918
3.58104025	0.0146153199344051
3.59647465	0.0147654053569412
3.6068137	0.0147182089511802
3.6223985	0.0147699138953954
3.6349474	0.0147966091429721
3.65050435	0.0148498590074083
3.67222835	0.0148938137379748
3.6833563	0.0149704558150984
3.68533375	0.0149683239797013
3.6947144	0.0149170565515096
3.71342155	0.0150054195400081
3.723809	0.0150698683958955
3.72708045	0.0151126292672906
3.744287	0.0150528444571706
3.7778392	0.0151350715707967
3.7930533	0.0152148748531048
3.79936805	0.0152376702423365
3.8150772	0.0153056127398886
3.82488385	0.0153841713264399
3.83018995	0.0153315471125916
3.83954895	0.0153532810047392
3.8457977	0.0153978267781906
3.86412145	0.0153697839813761
3.88466415	0.0155076147903524
3.8967739	0.0155064186794868
3.9139876	0.015534191318866
3.92265435	0.0156557012751909
3.92950725	0.0156753797127193
3.9427487	0.0156925765764806
3.95441165	0.0157138887873404
3.9690169	0.0157864091299532
3.98840245	0.0157873070813749
4.00338265	0.0158929445676343
4.01213335	0.0158589489204319
4.02122785	0.0159410443924281
4.0257709	0.0159948901818566
4.0287244	0.0159599776695625
4.04846025	0.0159682071501531
4.07296945	0.016012366932073
4.0858171	0.0161332129386547
4.0997131	0.0161617391889884
4.11756705	0.0162194653066355
4.1270883	0.0163064547300804
4.1353152	0.0162405320106957
4.14863875	0.0163547434285824
4.1532607	0.0163061557535687
4.1635294	0.0163650526665279
4.1810985	0.0163868841168285
4.1971133	0.0164491652366158
4.2111068	0.0165399510776123
4.22965955	0.016498107630908
4.25279875	0.0166613256131155
4.26047085	0.01665494129552
4.26218845	0.0166423040674948
4.2746954	0.0166976809643482
4.2819073	0.016770581694562
4.2931957	0.0166760741039708
4.3125701	0.0167493777710812
4.32910635	0.0168267715648536
4.3480611	0.0169022491222794
4.3656335	0.0168804923126673
4.3795905	0.0169349145814333
4.38824985	0.0169759693680106
4.39169025	0.0169784774430584
4.39416385	0.0169691670362331
4.400723	0.0169482833968477
4.4151006	0.0170453725566733
4.4338331	0.0170378429276513
4.45105195	0.0170375951168465
4.46707345	0.0170600353325157
4.48447395	0.0171047795196238
4.4980042	0.0171585189920754
4.5093026	0.0171353572603603
4.5171058	0.0172109331067068
4.52506685	0.0172157392547078
4.53340245	0.0172395862913038
4.5386145	0.0172717150706424
4.55998875	0.0171861171258834
4.58885645	0.0173153888732263
4.60557695	0.0173383891211072
4.6139102	0.0173578733502946
4.62088135	0.0173746196328745
4.63024115	0.0173697254076164
4.64341805	0.0173769374959
4.6569643	0.0173704130270948
4.67330315	0.0173582893409457
4.6920867	0.0174413385480285
4.706594	0.0173959580560878
4.7154911	0.0175046487199455
4.71697595	0.0174786950448997
4.7260363	0.0174186328769049
4.74025725	0.0174500402359656
4.74979995	0.0174191740194619
4.76329065	0.0174621263531646
4.77786805	0.0174780899628296
4.79501725	0.0175101309752
4.8070066	0.0174535233197413
4.81584045	0.0174680577203759
4.83309245	0.0174570726406318
4.8457339	0.0174743718794815
4.8546798	0.0175034149235429
4.8683698	0.0175122441845273
4.88523125	0.0174962464824241
4.90803835	0.0174420119096
4.9311168	0.0174681647853156
4.9450283	0.0174880525857382
4.9490242	0.0174774507579316
4.94964265	0.0174636339364441
4.9544828	0.0174685452050061
4.96482925	0.0174487828905351
4.978112	0.0174561814246068
4.9945898	0.0174588595259778
5.0078962	0.0174509254253082
5.02479795	0.0174243258539322
5.0441239	0.0174019135306234
5.05937575	0.0174105644901251
5.07544255	0.0174009579534641
5.0859859	0.0173541197466576
5.09693885	0.0173760346982985
5.1100588	0.0173605097077901
5.12276175	0.0173476137360987
5.1342788	0.01731522782087
5.14505795	0.017341197138531
5.159251	0.0173159587449952
5.1736996	0.0172990836366065
5.18517515	0.017317306493874
5.19782755	0.0172533503668737
5.2078588	0.0172719758700049
5.21687295	0.0172429971459794
5.22869325	0.0172308184885254
5.24064515	0.0172281507965671
5.25412105	0.0172352393047265
5.2660885	0.0171748299749905
5.2789862	0.0171826333145357
5.29740545	0.0171081656732898
5.313982	0.0171263887081155
5.32628275	0.0170431215422833
5.34295845	0.0171041878867132
5.35572145	0.0170611706885511
5.36243175	0.0170172489985505
5.36978055	0.0170266181817948
5.37634135	0.0170289640093352
5.3882575	0.017016289584615
5.40092635	0.0169822576221998
5.41295935	0.0169574321286141
5.4330163	0.0169594468558838
5.4507477	0.0168959473109703
5.4621956	0.0168827540427745
5.47496125	0.0168985074782917
5.48155735	0.0168214023593471
5.492347	0.0168246189946087
5.51048925	0.0168038811428049
5.52320245	0.0168125765323841
5.53823685	0.0167834505571623
5.55104945	0.0167025815918556
5.559453	0.0166980814401285
5.5731225	0.0166742231603172
5.5846505	0.0166126295731439
5.59292695	0.0166204900407931
5.60433005	0.0166064043891381
5.61988305	0.0165707356353562
5.6344068	0.016561740726193
5.648046	0.0165666070610158
5.663681	0.0164522522102616
5.67716145	0.0164784922224545
5.691484	0.0164412221161063
5.70696785	0.0164149755634907
5.71715405	0.0163868764281346
5.7269788	0.0163485618491277
5.7390671	0.0163263753392472
5.74812535	0.0163278640801095
5.76495055	0.0162882178423257
5.7808242	0.0162583968838589
5.7906642	0.0162153676471834
5.8040123	0.0162192907558366
5.8188727	0.0161820453203721
5.8336804	0.0161451607866922
5.8447659	0.0161277441080865
5.85593775	0.0161035452120407
5.8696883	0.0160614217125453
5.87859035	0.0160527049740052
5.8883295	0.0160369897103448
5.90234445	0.0159982259309285
5.9191358	0.0159910343187874
5.93761275	0.0159892940237617
5.9564571	0.0158727888679079
5.97571325	0.0158356014819805
5.98736335	0.0158322952971595
5.99138925	0.0158691106285754
5.99517295	0.0158287188552896
6.00261855	0.0158324128151232
6.0116701	0.0158064097170385
6.01695655	0.0157774039282133
6.0248027	0.0157755323899362
6.03631475	0.0157319215983417
6.05322695	0.0157186412530971
6.06936215	0.0156733928321187
6.0825021	0.0156508110046516
6.09741875	0.0156359873073986
6.11095975	0.0156201145294207
6.12819145	0.0155537174091399
6.1432123	0.015519943059778
6.15572645	0.0155390600205038
6.16911245	0.0154372214236859
6.1785016	0.0154407827884425
6.19185805	0.0154217369869682
6.2059443	0.0154248164583875
6.21232675	0.0154103365600799
6.2282357	0.01537193990502
6.24455975	0.0153183385898449
6.2550721	0.0152951382022336
6.26502775	0.0152654097433532
6.2778363	0.0152529473909464
6.2972715	0.0152106616765602
6.31680515	0.0152296880727658
6.32986355	0.015185669421287
6.33956645	0.0151265637256663
6.35490485	0.0151400630507167
6.36881515	0.0151132680952577
6.37939525	0.0150963276805016
6.38600615	0.0150475725809212
6.3904221	0.0150225431878571
6.4062848	0.015049071831007
6.4229703	0.0149602632393142
6.4334762	0.0149961105105386
6.44641135	0.014955832041354
6.45963785	0.0149241530063041
6.4736645	0.0149170818568143
6.49237845	0.014883696959203
6.509753	0.0148566181699661
6.5158222	0.0148102914458906
6.5235219	0.0148545031397376
6.53834105	0.0147940008359721
6.5491476	0.0147618709328962
6.55337405	0.0147488759366333
6.5584314	0.0147971678899759
6.57135655	0.0147370514072805
6.5876422	0.0147054705798617
6.60675475	0.0146721398567801
6.6276557	0.0146531512089059
6.64824795	0.0146007785014176
6.6696265	0.0145558461605459
6.69095375	0.0145606866473768
6.70776965	0.0144915210595721
6.71421935	0.0144787278643762
6.7183969	0.014418210359034
6.72560355	0.014439358088117
6.732007	0.0144454239655574
6.7380552	0.0144002765474103
6.74449775	0.0143697950470112
6.7560215	0.0143820725758026
6.7706814	0.014391695811328
6.78437425	0.0143422892927561
6.79662345	0.0143555546417842
6.8065593	0.0143366774988549
6.82366345	0.0142767775479845
6.8460822	0.0142902313495359
6.86382845	0.0142542256022387
6.8803697	0.0142190125283791
6.89774205	0.0141575008913046
6.91470025	0.0141349066120095
6.93259525	0.0141363941454809
6.9496026	0.0141120175850078
6.96553135	0.0141011511609247
6.9808269	0.0140533825996471
6.99677445	0.0140337667270157
7.01557065	0.014035397245643
7.0345042	0.0139574388059405
7.05470945	0.013943054073874
7.07683755	0.0138918173138982
7.09360455	0.0139146910470599
7.10852385	0.0138472003427293
7.12349035	0.0138668782882064
7.1294546	0.0138251941987023
7.63671705	0.0130539749925109
7.66228675	0.0130900169500444
7.67830825	0.0130512341223837
7.6897254	0.0130234731081695
7.70587185	0.0130102968876378
7.7228475	0.0129830383050529
7.73694685	0.0129817346093394
7.75394155	0.0129424884089939
7.7726288	0.0129276634697636
7.7888811	0.0129044796731184
7.80358195	0.0128924720302053
7.81849025	0.0128171276458762
7.83551195	0.0128397454806913
7.85475755	0.0128160439820177
7.87154435	0.0127847416029278
7.88641215	0.0127628263713736
7.9026487	0.0127504678747389
7.92052535	0.0127012370394311
7.93763425	0.0127115303218517
7.95592115	0.0127017626038048
7.97776745	0.0127031573021212
7.9971857	0.012634183583655
8.0135698	0.0126361319220009
8.031569	0.0125861926807965
8.050077	0.012568555766753
8.0693531	0.0124939702717981
8.0885968	0.0125082156281797
8.1064358	0.0124913377908055
8.12341405	0.0124761291075315
8.1576328	0.0124336294101817
8.19328595	0.0123902031845292
8.20934395	0.0124003894107519
8.2252555	0.0123438562870885
8.242156	0.0123701044115154
8.25734565	0.0122947147922794
8.2711811	0.0123067084086933
8.2878847	0.0122666072976746
8.30423165	0.012244942607343
8.31344605	0.0122509746379202
8.32125805	0.012265508036608
8.3284502	0.0122058628647727
8.3324175	0.0122302124402609
8.3372259	0.0122173003094686
8.3413906	0.0122130790283646
8.3459258	0.0122273170471215
8.3530383	0.0121700899069355
8.36169575	0.0122060941686124
8.37109135	0.0121606689846276
8.38542035	0.012148981560357
8.41137315	0.0121045213638206
8.44579745	0.0120977739843134
8.4823947	0.0120402933729344
8.52651165	0.012023027559822
8.5770588	0.011974762194135
8.62353945	0.0119022602618179
8.66494225	0.0118707959423135
8.70341445	0.0118067488633894
8.7355814	0.0117933405382493
8.7358165	0.0117464362293567
8.7428093	0.0117791517759171
8.747962	0.0117836661902492
8.7495842	0.0117506151989882
8.76752045	0.0117560813921674
8.7783141	0.0117399608789483
8.78504085	0.0117111719327858
8.78818035	0.0117341198279875
8.8073101	0.0117202375083628
8.81162115	0.0117384696204396
8.82942675	0.0116775337542829
8.83224535	0.011720547786224
8.83839795	0.0116524322256411
8.8483567	0.0116635380864917
8.8611908	0.0116058519785783
8.86708925	0.0116359021427389
8.8811922	0.0116429016776513
8.88244865	0.0116056286021288
8.88696525	0.0116151278336782
8.893785	0.0116534594207535
8.8966417	0.0116406173235869
8.90202285	0.0116301482787561
8.90928885	0.0116099022237232
8.90943955	0.0116075597773574
8.9143996	0.0115798442174942
8.9161453	0.0116275182570385
8.9626045	0.0115600003441308
9.0501628	0.011475776929233
9.14027405	0.0114179255173877
9.230782	0.0113230993958313
9.3138313	0.011266553269002
9.38528585	0.0111684890103881
9.4457693	0.0111538711267554
9.49412915	0.011028242475348
9.53809355	0.0109976243667096
9.58234025	0.0109687257528536
9.61904815	0.0109391006406456
9.6493402	0.0108789541166351
9.6776743	0.0108815565617759
9.70331955	0.010857683490674
9.727397	0.0108089246181756
9.75251725	0.0108299791520787
9.77721885	0.0107821548256586
10.1061263	0.0105025939896732
10.1280465	0.0104810731564041
10.1480427	0.0104465869036101
10.1677504	0.0104514537483042
10.1865411	0.0104443331708027
10.2135439	0.0104061675571269
10.2366953	0.0104096171119495
10.2529068	0.010409185306789
10.27007295	0.010332408496108
10.2812548	0.0103577113313617
10.29176335	0.0103794223597354
10.30240395	0.0103326911780594
10.31233885	0.0103727820993906
10.32466795	0.0103249967481273
10.33661985	0.0103118621551811
10.34726145	0.0103567945855456
10.35816435	0.0103226617620971
10.371357	0.0102822752084222
10.40011075	0.0102655922325323
10.4289031	0.0102401412565598
10.44896885	0.0102662648622692
10.47356175	0.0102459426831654
10.49310445	0.0101611294274602
10.51995085	0.0102237019641541
10.54832075	0.010186852242613
10.56533475	0.0101607727979407
10.5818958	0.0101888303784423
10.598238	0.0100746612788452
10.6122589	0.0101380260005438
10.6269569	0.0101141345379982
10.64411255	0.0100850613209479
10.6627998	0.0100970323295422
10.68086195	0.0100792274545896
10.70476915	0.0100355739241195
10.73039105	0.0100037798840795
10.74852085	0.0100273636242156
10.7654166	0.0100016055440972
10.78392555	0.00998361473154866
10.801734	0.00999592416824515
10.8189497	0.00994261227614397
10.83531045	0.00993244659543976
10.8527727	0.00993560659173566
10.87182665	0.00992848841608517
10.88672735	0.00990041967586304
10.9017954	0.0098649461210526
10.92016985	0.00984308751410699
10.93753385	0.00985757133832821
10.95259095	0.00979726798632471
10.9598513	0.0098276308297588
10.9927549	0.00981986948468423
11.00916195	0.00981264166727091
11.025569	0.00981801403205593
11.0336099	0.00981701375488513
11.04860545	0.00977327951937125
11.0629697	0.00974259480611831
11.0703793	0.00976719605120844
11.11461405	0.00974705435869816
11.13570835	0.00970395700942085
11.15334225	0.00967844953080999
11.1667738	0.00974022042008004
11.18310975	0.00968268029046106
11.20307685	0.00967562463915424
11.2233334	0.00963225777069754
11.2403846	0.00962060403732716
11.25697995	0.00963548639009217
11.28171685	0.00958931214928332
11.30722955	0.00957325215201107
11.3174782	0.00953264662099968
11.34521915	0.00953501009854108
11.36057855	0.00954522604377959
11.3784404	0.00953550196019387
11.3932781	0.00949671412395128
11.4072361	0.00950566590336175
11.4231749	0.0095008060318061
11.4377332	0.00949828002653415
11.4438801	0.00945461451600228
11.4799571	0.0094018441164971
11.4957061	0.00942130946673113
11.51252365	0.00943436032806444
11.52843235	0.00936901107450599
11.5418725	0.00939287519343912
11.55629495	0.00940225591540704
11.5812364	0.00935536018845196
11.61055425	0.00932616933533956
11.63046125	0.00931594509216758
11.65194515	0.00928989351809753
11.6656914	0.00930817413089314
11.6963172	0.00929569534828921
11.71748305	0.00926223535435558
11.74112655	0.00926530496825086
11.76007035	0.0092629442450047
11.7785497	0.00922174387053817
11.79943895	0.0092074571505575
11.81756255	0.00917680500410525
11.8344197	0.00916009381256294
11.85126685	0.00915911898860888
11.86559965	0.00912529937170877
11.8799448	0.00913103221833716
11.8954048	0.00907758932688848
11.9083829	0.00911666777216984
11.92269895	0.00912659163348007
11.9309978	0.0090669501199976
11.94053645	0.00906274102292276
11.95449875	0.00905467260016766
11.96427205	0.00907371981013432
11.97392325	0.00904838030335363
11.98546555	0.00908201773695724
12.00082825	0.00901437177354512
12.0188775	0.00908187810677692
12.0399661	0.00901095412014712
12.0612564	0.00899234943590235
12.084836	0.00897675471377968
12.11081265	0.0089813885768926
12.133626	0.00894957266789575
12.1568227	0.00894750145468125
12.17743255	0.00894890357788372
12.1910572	0.00887446009206363
12.20597455	0.00889363675647263
12.2227745	0.00886455177041701
12.23802425	0.00887210603213466
12.25310325	0.00881447941906987
12.26744795	0.00882972352344149
12.28346395	0.00881291649337016
12.3005347	0.00876191161499291
12.3157835	0.00876801676405437
12.33413695	0.00873054417418907
12.3531694	0.00875289483016428
12.3694911	0.00878065007271952
12.39432435	0.00875836070868238
12.4110003	0.00872457359559002
12.4110003	0.00872886889559002
12.44604115	0.00868599715402739
12.46345665	0.00873210882911992
12.48209045	0.00864807985769729
12.4901237	0.00867413065451834
12.53252745	0.00864412958899078
12.5499616	0.00863221505368972
12.56573775	0.00862427345230653
12.5825634	0.00862421099338606
12.5999832	0.00854638958913852
12.6153183	0.00863864263855121
12.63284685	0.00860836469761634
12.6521063	0.00857900369257468
12.67236565	0.00849930162184442
12.69174575	0.00850169095201595
12.7004328	0.00856024308702437
12.7170849	0.00853489044316698
12.74107935	0.00852277037094311
12.75844195	0.00850168305666693
12.77711775	0.00847817264878913
12.7927947	0.00846454913681616
12.80971715	0.00841116213859633
12.8272953	0.0084443892434048
12.8415847	0.00844317793840912
12.8553653	0.00838540029823644
12.87203075	0.00835182747697171
12.88781595	0.00839338801454237
12.894104	0.00837579960081345
12.9364915	0.00834753718396009
12.94979815	0.00834483112198682
12.9665833	0.00835051582055442
12.9853764	0.00829732813660167
13.00105	0.00826028470458041
13.01533315	0.00833618007537447
13.0403628	0.00827880244752104
13.05832	0.00832165888385356
13.08509495	0.00824567955758675
13.1025405	0.0082314982465539
13.1193018	0.00822488596496547
13.13476755	0.00817440910565944
13.1530466	0.00820963270406477
13.1725292	0.00817209934801216
13.19856595	0.0081618262563977
13.2256088	0.00816301320200398
13.2352247	0.00814746927247156
13.25071285	0.00813122791222315
13.27477695	0.00812081054393716
13.29278565	0.00813737536034742
13.3087015	0.00805763401043283
13.32300425	0.00811070304389565
13.3403163	0.00808361257969086
13.35696795	0.00803763584086728
13.37121105	0.00807386667080797
13.3840985	0.00805656685733262
13.3990822	0.00805549283888244
13.4170957	0.00803168136590338
13.4334302	0.00799636953551146
13.4488034	0.00800102838741442
13.46469975	0.00797067738285471
13.49014045	0.00798058016861419
13.5164523	0.00797224931368275
13.5356159	0.007953089489095
13.55424165	0.00792413736685543
13.5704484	0.00791739612808753
13.5873699	0.00792179304498876
13.6055722	0.00792581001536174
13.62270115	0.00788525459476011
13.6397443	0.00792160850922967
13.6554494	0.00784329526812817
13.6621103	0.00786851332901775
13.71031475	0.00781629301348964
13.72494985	0.00787972934518733
13.73984335	0.00782558246543519
13.75539585	0.00780489697598711
13.77189395	0.00779465348953069
13.7900486	0.00774255277239622
13.7988272	0.00773581062675604
13.84090135	0.00776400058851363
13.85921955	0.00774651206509261
13.87526225	0.00772971308325943
13.8900609	0.0077470220811812
13.90647985	0.00773142363084772
13.9228072	0.00770611290949665
13.93929145	0.00766337303653707
13.95708465	0.00770251265520949
13.9746785	0.00764548609012253
13.99145695	0.00768093612058412
14.00737095	0.00764205418733623
14.0237408	0.00764486825238851
14.0469575	0.00762990483196462
14.0710306	0.00764260990320015
14.0889578	0.00761854708147729
14.1057315	0.0076161182873944
14.12250805	0.00758229530559693
14.13954355	0.00759961854004795
14.1557813	0.00764094843566046
14.17192845	0.00754515454072611
14.18844415	0.00758120003448987
14.20515535	0.00757125111649958
14.222661	0.00753447194400973
14.23976705	0.0075213612815476
14.2565789	0.00754409598267446
14.2748451	0.00755565872044088
14.2921896	0.00751166077265314
14.31759075	0.00746638257723048
14.34314155	0.00746293878759948
14.35950085	0.00746939451828852
14.3737397	0.00746824909424359
14.38841345	0.00743762958048128
14.40520145	0.00742737114901988
14.42229745	0.00741074253395722
14.44753835	0.00743181434967464
14.4714656	0.00738689515122132
14.48923305	0.00741160480149185
14.5064154	0.0073595039207676
14.5206466	0.00738485870752709
14.53769305	0.00740612235631541
14.5559845	0.00733202157645651
14.5709486	0.00736122039346054
14.58874085	0.00732351581207609
14.60662795	0.00732638561682607
14.62202835	0.007337725194624
14.6391902	0.00729783316177006
14.65523865	0.00732437263192772
14.67287875	0.00727985798165391
14.69199705	0.00729220330485616
14.7088399	0.00726613561723368
14.7257447	0.00732549232372691
14.7434907	0.00727073789244992
14.77674435	0.00721814155566029
14.7926469	0.0072776336751887
14.80943585	0.00720283260670728
14.8266287	0.00720003289914294
14.84186745	0.00719335560419847
14.85764215	0.00723368148580914
14.8761706	0.00719515164484063
14.8934779	0.00715178323960251
14.91064645	0.00715539390690469
14.936471	0.00720167371270155
14.95906355	0.00720117587399577
14.9739013	0.00715941786347409
14.98989105	0.00713521280742859
15.00600815	0.00710253239719724
15.0244699	0.00712139956128482
15.04387765	0.00712823505221042
15.0696316	0.00707660929928768
15.085886	0.00710991940059417
15.0934887	0.00708759844640964
15.11900905	0.0070858518644495
15.1369267	0.00702270153667391
15.1525059	0.00710223779514633
15.1764288	0.00706946327013927
15.1929717	0.0070395992243451
15.20988605	0.00701263718676064
15.22679995	0.00707603394925204
15.2426734	0.00699861606152976
15.2601161	0.00699846064459687
15.2788706	0.00702492373449305
15.2950664	0.00695377217643714
15.3121796	0.00695421843361602
15.3285375	0.00695538018990452
15.352551	0.00698065250088172
15.3788376	0.00693735841072549
15.39478875	0.0069483187819456
15.41151715	0.00696211640061968
15.43035795	0.00691695179526029
15.44613695	0.00690715311141853
15.4626956	0.00692196562699991
15.4798341	0.00692253856386715
15.49341345	0.00690269030034718
15.50887775	0.00688091488577565
15.5362115	0.00687672506705871
15.5637765	0.00688347466933401
15.5729151	0.0068355536945868
15.5884724	0.00683036379386296
15.61289455	0.00683698544752631
15.62855435	0.00682400917448415
15.64566185	0.00682205832262214
15.6645336	0.00676254162307212
15.68146415	0.00681574812962496
15.6966581	0.00678334291850739
15.7116108	0.00679142068759656
15.72905065	0.00677351245809016
15.74774455	0.00679592860606249
15.7732558	0.00675003116285397
15.79985285	0.00674509756083313
15.81882195	0.00674326316688643
15.83380795	0.00678595724087822
15.8484125	0.00673933827737307
15.8649807	0.00673503001039661
15.88076355	0.00673408412502135
15.89632895	0.00667557421922739
15.9133096	0.00671830054968339
15.93131355	0.00666189975859167
15.9496069	0.00666037162702706
15.965641	0.00667862322741954
15.9819064	0.00666092597500836
15.9989376	0.00662774110319794
16.01555825	0.00662804818465709
16.041791	0.00661802481013934
16.0763712	0.00664631631312383
16.1023197	0.00659041698079501
16.111063	0.00662084278107477
16.11976435	0.00661982001862745
16.1431599	0.00659176311182627
16.1663914	0.00658239978654169
16.18390945	0.00659023215903844
16.2007418	0.00660161300212192
16.21712115	0.00655960440951218
16.23370075	0.00659377392856561
16.24897765	0.00653709126530397
16.2562027	0.00653750768229213
16.28225705	0.00649016443071125
16.2989988	0.00656779553089416
16.32353305	0.00652147668156466
16.349679	0.00650205258423269
16.3571682	0.00649720199952708
16.3758507	0.00651201314270759
16.4019299	0.00647075460254011
16.4093266	0.00644311964642007
16.42614655	0.00647124988248734
16.45228865	0.00641709632100376
16.4774208	0.00645893997449489
16.5020952	0.00647002384121407
16.51865865	0.00646120725880618
16.5365534	0.00639598224304929
16.55485725	0.00644565014155433
16.57045365	0.00639960907896554
16.58531	0.00637940720751693
16.6022911	0.00642364771769018
16.6119041	0.00640101674462839
16.65384675	0.00636331506632817
16.6620979	0.00638902861271444
16.67913435	0.00637703622998809
16.70284365	0.00637656882018534
16.7176256	0.00637421826285872
16.73530485	0.00632636290460921
16.75247765	0.00631592445130478
16.76789665	0.00631226377082629
16.78256035	0.00628345173400468
16.807724	0.00630759797943382
16.8346672	0.0063070536395716
16.8432941	0.00627593934353262
16.8503971	0.00629693402532389
16.8751793	0.00632058365691726
16.9007063	0.00627820088905661
16.916255	0.00627032050689949
16.93315125	0.00621396971026297
16.9502001	0.00627391859719697
16.9672861	0.00624141982357817
16.9831705	0.00625582470514727
16.99894145	0.0061891222554839
17.0159512	0.00622841195498867
17.04137425	0.00624228565465559
17.0678883	0.00620554542012152
17.07687	0.00619175447331767
17.09552575	0.00618885814637444
17.12127875	0.00623226833172916
17.13573835	0.00619948665173595
17.1535482	0.00615840573404168
17.17039775	0.0061759342371203
17.18482115	0.00612744683927015
17.20346545	0.00614227059854904
17.2211628	0.00616608458928945
17.23628905	0.00615338166074603
17.2528286	0.00616254379866982
17.2680216	0.00614890001332083
17.2843056	0.00610967573733696
17.3025465	0.00610126372273403
17.31822585	0.00613541123794849
17.34514905	0.00611167186330044
17.3650551	0.00612370141004886
17.87185095	0.00591437891870617
17.88885305	0.00592939991518769
17.9049711	0.00590744407523051
17.9205923	0.00589206518145899
17.93708515	0.0058771441029884
17.9537058	0.00590349477301831
17.97140695	0.00590861059864126
17.98869225	0.005847046761753
18.0148401	0.00585948521921935
18.0416813	0.00584037415252683
18.05019	0.00581682009694189
18.06761075	0.00584621578066602
18.0850315	0.00587464046439015
18.10073945	0.00584602177549872
18.125596	0.00583719566126329
18.14221475	0.00579487137378373
18.1589527	0.00582979375763519
18.1768551	0.0058668033458609
18.1930933	0.00582928795364123
18.2098999	0.00586473730894299
18.22564125	0.00579332085211914
18.248641	0.00579482509587495
18.2651024	0.00579032528621472
18.2812443	0.00579701111321336
18.30442905	0.00576894338848125
18.31922625	0.00578943379837565
18.3375225	0.00575637864393125
18.35641095	0.00574683863111631
18.3737621	0.00573263303963374
18.39156815	0.00575295004688005
18.40868185	0.00570378871649184
18.42546275	0.00574957837017273
18.44253445	0.00573417247371152
18.45996475	0.00573904389519749
18.47777275	0.00569477201015433
18.4957676	0.00569450256393837
18.5112772	0.00570351279074737
18.53485585	0.00569940432354286
18.5606537	0.00565879933131995
18.5784512	0.00565650330475853
18.59673505	0.00567699300128305
18.61343195	0.00566852312281792
18.6304846	0.00565703015103073
18.64763645	0.00568132397149218
18.6630907	0.00562471367944067
18.68008805	0.00566965118899069
18.70517445	0.00568631378360958
18.7301359	0.00566338408416127
18.7485304	0.00562945001820909
18.76466655	0.00562498982247155
18.7796545	0.00559810138661421
18.79637815	0.00560385011392176
18.8126364	0.00558563280098219
18.82850365	0.00563262534198196
18.8452778	0.00559287606897254
18.86177255	0.00561295579118219
18.8779259	0.0056235373634555
18.89456655	0.00558066716257115
18.90899085	0.00557203739797445
18.9318409	0.0055605758497986
18.95706845	0.00556624260254144
18.9743042	0.0055223152547535
18.99102975	0.00555179348957389
19.0070486	0.00556892728802799
19.023365	0.00554750294332689
19.04018685	0.00553142582156748
19.0580902	0.00554930535396068
19.07721995	0.00552603557844152
19.10356425	0.0055472686235851
19.1293154	0.00555871453863102
19.1467123	0.00549002134229968
19.1621189	0.00547586743636136
19.17896365	0.00551495524702922
19.1971273	0.00548313238469837
19.2121038	0.00550548089155613
19.2277765	0.00543001432443428
19.24487115	0.00549457068023643
19.26976875	0.00543126245933046
19.2950535	0.00548443767725499
19.3098173	0.00549085675410049
19.3268137	0.0054543276417376
19.34653855	0.00544494100759266
19.3624687	0.00547470402926562
19.37948705	0.0054148521438363
19.3967419	0.00542643842605108
19.4114561	0.0054542994160672
19.4284563	0.00543423582567914
19.44546415	0.00544698367952989
19.4708576	0.00542269782605025
19.4884872	0.00541202227538818
19.49733065	0.00540477091573581
19.51338195	0.00541687543800109
19.53735445	0.00541525566738029
19.5541191	0.00540262001484184
19.5730047	0.00542220952743977
19.5918903	0.0053792059400377
19.60712815	0.00538927825824339
19.6321669	0.00537671085358674
19.6508837	0.00536103879003954
19.66656495	0.00537347577236106
19.68118765	0.00534592053324638
19.69757655	0.00530450980780192
19.72397425	0.00532689576174971
19.75056175	0.00538032301328249
19.7592831	0.0053188138475441
19.76693825	0.00533633991613069
19.7913313	0.0053727029774876
19.81450175	0.0053482911687317
19.83089065	0.00528831904328725
19.84793185	0.00532676388999606
19.86303235	0.00531201341392725
19.87970065	0.00527498030421118
19.8961296	0.00528199281036988
19.91254425	0.00527133123383382
19.92981335	0.00528271489845421
19.94724655	0.00526822071204034
19.9659853	0.0052591246754267
19.98604105	0.00522144585482693
20.00384905	0.00523447936356988
20.01914885	0.00529513392246854
20.0443659	0.00527625172953402
20.0696173	0.0052926150611118
20.0849314	0.00527383267184527
20.09965135	0.00525646312889669
20.11770915	0.00523323838502685
20.1370325	0.00527348952853784
20.15160845	0.00526948706361633
20.1675062	0.00524173588997132
20.1853056	0.00526086320945006
20.2015486	0.0052227498872714
20.21909715	0.00523117449746605
20.23623085	0.00518560720390744
20.26270105	0.00519611125340608
20.289979	0.00522008243084661
20.2984543	0.00522696145221577
20.3139	0.0051725150399745
20.33837605	0.00518770336105429
20.35492135	0.00520992693465629
20.3710327	0.00521066973527114
20.3796291	0.00521810629560502
20.4054327	0.00516044852880398
20.4299612	0.00519571314000516
20.45461655	0.00516416131101374
20.4723263	0.00512999010552808
20.48864555	0.00512558355974134
20.50497815	0.00516111596234583
20.52264115	0.00511845378740021
20.53868385	0.00513502993917171
20.55516625	0.00517610678477304
20.57022	0.00511019495178671
20.58566855	0.00512255414987615
20.60373495	0.00509925543717969
20.6216583	0.00508260130595388
20.6374998	0.0050592355284132
20.6527109	0.00508517636579104
20.67019845	0.00508828155487215
20.69551755	0.0050900418318497
20.72192475	0.00507731825298518
20.7395763	0.00511450073653547
20.7559509	0.00503848809138207
20.78011225	0.00506424687173352
20.8045597	0.00507447868914368
20.82135675	0.00503869527529211
20.83814045	0.0050712955130493
20.8564539	0.00505457239586265
20.8744402	0.00506780039281875
20.89091775	0.00505511782083974
20.9071779	0.00508359786082661
20.9240894	0.00504674176183477
20.9414053	0.0050712613287169
20.9576035	0.00501653274414667
20.98133185	0.00502463685495452
21.00535585	0.00497869578886849
21.0205307	0.00497210365597515
21.03756425	0.00498047603363158
21.058094	0.00499045930287035
21.07804395	0.00497230983569833
21.0955	0.00500075958876621
21.1128969	0.0049461533932765
21.12784575	0.00497719631069561
21.143013	0.00501614544586588
21.16152095	0.00498826761918302
21.17749975	0.00495697766461404
21.193079	0.00497922203107312
21.21146775	0.00498367540349312
21.2297096	0.00494372755861621
21.24620055	0.00498463465618209
21.2621651	0.00494298174173237
21.27913095	0.00497818313490275
21.29448415	0.00495474655146416
21.3092356	0.00493828413937743
21.334075	0.00496448871844339
21.3609476	0.00493126974133558
21.37992	0.00495279436634468
21.395196	0.00495135815849956
21.4112425	0.00492383598841663
21.42789075	0.00495039254698185
21.44334315	0.00495585258039727
21.4609003	0.00490968545830326
21.47774695	0.00489768465057649
21.494071	0.00494935504680232
21.50985335	0.00491152766671954
21.5359144	0.00489601837935097
21.5638218	0.00492551535063552
21.5727654	0.00494342393304952
21.58056165	0.00488678269411835
21.5968561	0.00490546716596032
21.6219349	0.00487019445102275
21.64686965	0.00488901663076442
21.662858	0.00486088731632604
21.680172	0.00487010187247748
21.6976891	0.00488256178208707
21.7126856	0.00485716109973898
21.73020265	0.00483514960913846
21.7477226	0.0048738657307242
21.76354695	0.00483503422713203
21.78076555	0.00480516908239767
21.7975874	0.0048233448704574
21.8225174	0.00484881953023882
21.8391819	0.00483924165708909
21.855916	0.00480943927640952
21.8802242	0.00481757182328953
21.89574625	0.00485254644938521
21.91320135	0.00484318629846105
21.93145655	0.00480418790968294
21.9488268	0.00483285330220573
21.9669342	0.00479586169234877
21.98524475	0.00475755673616007
22.0017796	0.00478067606514297
22.015872	0.00480294793811261
22.0304937	0.00481692865563627
22.04789925	0.00479066880052939
22.06618885	0.00479960119326489
22.08342555	0.00477170421783316
22.10130025	0.0047864606862999
22.119854	0.00480700354947548
22.1374922	0.00473542804908331
22.15461445	0.00479680015318265
22.1709099	0.00475428141976593
22.186636	0.00475992749465864
22.21143345	0.00476284359607687
22.23718075	0.00477353238707496
22.25470925	0.0047706882836645
22.26999185	0.00475214982921714
22.2851181	0.0047232354003677
22.3034029	0.00473783797546885
22.3219061	0.00474260605293273
22.33728985	0.00470665067009246
22.36005785	0.00471543491567256
22.3859482	0.00468713033221089
22.4035788	0.00472932550389767
22.41881565	0.00468980778137294
22.43585875	0.00474368379468927
22.45370485	0.0047173812580847
22.4719925	0.00471437124365624
22.49789525	0.00468313090574996
22.5239773	0.00468953842655997
22.5423746	0.00469616721496611
22.5566988	0.0046968344395277
22.5718594	0.00466484473687405
22.5882292	0.004653408776606
22.6031437	0.00469543816982475
22.6197653	0.00465701493462509
22.63758945	0.00466837671738012
22.6537151	0.00468856016014842
22.6708946	0.00463550007457407
22.68763445	0.00465188747380387
22.70455075	0.00464675422127956
22.7389612	0.00462905633914902
22.7561998	0.00464439577069755
22.77422615	0.0045849528962994
22.79027175	0.00465925654497825
22.8066807	0.00467897182854033
22.82408525	0.00465627666975963
22.8391733	0.00465786880057019
22.8550272	0.00465592104497736
22.87240315	0.00458337378112535
22.89848805	0.00459411601240576
22.9158936	0.00460775195729888
22.93156435	0.00461409822884554
22.9546957	0.00462910280930888
22.97105885	0.00460539742460991
22.98801995	0.00457963263667283
23.00411415	0.00456873368328095
23.02224825	0.00453161193705677
23.0418596	0.0045583825346666
23.0586414	0.00461393841352163
23.07394405	0.00457295664141232
23.09053705	0.0045528977117374
23.1062622	0.00457608802518901
23.12198445	0.00457083242775748
23.146924	0.0045484866210731
23.1723709	0.0045497274183753
23.1882839	0.00457888693679168
23.20575045	0.00451534958538125
23.22515485	0.00453111890634769
23.2413368	0.00452938753408149
23.25895215	0.00455575144108872
23.27795315	0.00455104094817286
23.2955227	0.00452189998330153
23.3121872	0.00453591712195231
23.32811735	0.00452146050472934
23.3442745	0.00453073193939353
23.36097905	0.00454192372834423
23.3782196	0.00451561362879943
23.40349295	0.00455719137480199
23.4277668	0.00452936026987405
23.44341275	0.00451683898610335
23.45964715	0.00455754541067188
23.4772024	0.00448076199213541
23.4865303	0.004524056997943
23.51041885	0.00450779264705856
23.5356197	0.00449671662098262
23.5617027	0.0044729207054453
23.5790062	0.00445244754213969
23.59370805	0.00451040911534399
23.60904595	0.00446777897552112
23.62583825	0.00449483279378063
23.64303395	0.00451976202592244
23.66115375	0.00442580812603312
23.678565	0.00446020296709246
23.6950836	0.00444686375820871
23.7117977	0.00445953448299871
23.7366638	0.00448875620067066
23.7630081	0.00445845826574179
23.7812052	0.00444701005594444
23.7984705	0.00447635414928161
23.8149118	0.00442783055030589
23.8313751	0.00440188893389192
23.84879685	0.00445675441435574
23.8656273	0.00440518577578482
23.8816681	0.00446421227380993
23.89733885	0.00442477928310885
23.9139442	0.0044015309997811
23.9319229	0.00442475397037072
23.94850635	0.0043956489048565
23.97302815	0.00442304853043703
23.9971504	0.00439868565658356
24.012887	0.00444380637507437
24.03154945	0.0043541894994411
24.04967305	0.00440261697576966
24.06570815	0.00440252621489357
24.0834761	0.00438901166749608
24.10011005	0.00436215499362502
24.1158056	0.00438799604631233
24.135478	0.00438476900983866
24.1524248	0.00440696386056395
24.16733455	0.00436590309324866
24.19294835	0.00439864631773631
24.21862795	0.00437741709462428
24.23495865	0.00434303481839157
24.24947645	0.00434936664327529
24.2676115	0.00435545464612336
24.2854023	0.00436303815164909
24.29928685	0.00430624250985345
24.31343175	0.00433221477105817
24.3283377	0.00436970909494165
24.34647275	0.00435300389778971
24.36623955	0.00430628947995724
24.38472365	0.00433401209124499
24.4016876	0.00431850058169163
24.41724395	0.00430668601197583
24.44161415	0.00430599675614378
24.4585514	0.00431281258475017
24.4820051	0.00433958460619939
24.4995413	0.00430522382204243
24.51467325	0.00432826456936773
24.53216075	0.004269405172416
24.5529623	0.00427968455118276
24.5714302	0.00428970032494946
24.58765125	0.00426658759475482
24.60784435	0.00429336616428185
24.62851715	0.0043132701448489
24.6380272	0.0042597523712114
24.66762255	0.00435061281742382
24.69104	0.00428586145491389
24.70817375	0.00427529013863674
24.7235661	0.0042722728890782
24.7401209	0.00430872763188669
24.7560682	0.00426299076765577
24.77110195	0.00423751348753865
24.7890501	0.00429062505750496
24.8069429	0.00427377949927434
24.82346245	0.0042548462604398
24.83998965	0.00426276323932354
24.85491085	0.00424099399852777
24.8612976	0.00425668299097057
24.9027243	0.00426580343994154
24.91917705	0.00421680874639057
24.9368248	0.00428202332059615
24.9538403	0.00422699423043848
24.97177795	0.00427227227608559
24.98711205	0.0042322776916134
25.00182055	0.00422717943191803
25.01794435	0.00420282997999947
25.03390505	0.00419170714609762
25.05109885	0.00420867485617853
25.07046605	0.00421675668896005
25.0894003	0.00419350204231385
25.1060896	0.00421327036152678
25.12887955	0.0041911216090127
25.1542807	0.0042049614729594
25.17413045	0.00422052313174358
25.19043635	0.00416692061795595
25.20635605	0.00421620736289338
25.2234869	0.00418354948694824
25.24101545	0.00419602918626217
25.25924015	0.00420666214279659
25.2765007	0.00423337615013307
25.2850285	0.00419417585097337
25.32545375	0.00417075581323438
25.34251785	0.00422292264003367
25.3573017	0.00415565502837567
25.3731985	0.00415189470564039
25.39090825	0.00417408724042563
25.40821745	0.00413521129152966
25.4242058	0.00413787063933742
25.44105245	0.00411411232354159
25.45870115	0.00414149387791554
25.48322395	0.00415576924621529
25.50694275	0.00418598323858271
25.52197265	0.00413837575403683
25.5387392	0.00413832640153431
25.55765915	0.0041556801126296
25.57474235	0.00415823319587206
25.5920601	0.00409602217224254
25.60855295	0.00412447871091828
25.62416365	0.00412521794271753
25.6411724	0.00410550440594984
25.65834425	0.00411156705116544
25.6765461	0.00414012834017492
25.6935406	0.00407331666129649
25.7184172	0.00412577927512465
25.74493695	0.00409980334469061
25.7621441	0.00413009789422264
25.7884579	0.00406811105517758
25.8155918	0.00406853073964258
25.8243999	0.00402907186880854
25.83389945	0.00410169414130584
25.8522501	0.00407778597004011
25.8676434	0.00408177235939199
25.89000705	0.00406222984710186
25.91388895	0.00411440692145257
25.92869665	0.00407765038027465
25.94501115	0.00402213749190123
25.96173765	0.00403875092104536
25.9780121	0.00411992691431859
25.9957094	0.00404910661231233
26.0120039	0.00405766830589385
26.02808575	0.00402716175358346
26.04490185	0.00405145179131469
26.0706825	0.00404459400936292
26.0967922	0.00402119479849484
26.1133146	0.00404163358020943
26.1307306	0.00402588107066246
26.1468916	0.00402827077599155
26.1628027	0.00403299376787644
26.1812048	0.00402547976816271
26.1901875	0.00402105130755938
26.2065411	0.00405121163981666
26.23153305	0.00400243029058421
26.2466755	0.00399537718045275
26.26418975	0.00401968889071728
26.28400135	0.00400145677903717
26.3015299	0.00400612963584933
26.31867985	0.00399688826028863
26.33414365	0.00397963349617676
26.34797285	0.00397623051131302
26.3636999	0.00400742100410065
26.3892431	0.0040062485492304
26.4144754	0.00397614818235615
26.43048285	0.00398172188786789
26.44739915	0.00397191395175803
26.4654274	0.00400839763513308
26.48274515	0.00396442010577461
26.4994955	0.00398827292948442
26.51603985	0.00397848258264798
26.53083895	0.0039976698548852
26.54532335	0.00395683060274911
26.5720596	0.00396301943135068
26.5904903	0.00396105122473221
26.6156254	0.00395783804146429
26.6330023	0.00394867120464374
26.65049265	0.00398268233711188
26.66615675	0.0039514189249923
26.68256665	0.00392089534051051
26.70103265	0.00396255894879633
26.71827605	0.00396736817742275
26.73440365	0.00394845247403221
26.751709	0.00393804600431077
26.7763052	0.00396268966688087
26.79948615	0.00393526162270064
26.81737995	0.00394625146843034
26.8368769	0.00394212793253968
26.85204795	0.00393397271550348
26.86796	0.00390892781048069
26.8871603	0.00393373620897089
26.9036741	0.0039274433626918
26.9196882	0.00390748748984981
26.9377184	0.00392350567957226
26.95472435	0.00391468783528021
26.97118855	0.00391310072754921
26.98877145	0.0039206392612749
27.006012	0.00390576169935596
27.0204506	0.0039019138768695
27.0443773	0.0039386091537262
27.0700283	0.00390439045664476
27.0781956	0.00381008207424316
27.1036663	0.00388257213393899
27.12155915	0.00389646137119801
27.1395483	0.00387220593836468
27.15531445	0.00387109310672866
27.1718006	0.00388847284636476
27.18843075	0.00389416098025529
27.20645425	0.00391740159375974
27.2258644	0.00393146297783987
27.24307155	0.0039501050900971
27.25740815	0.00392009633001375
27.2729702	0.00389960772304906
27.2981815	0.00387154853281712
27.32337665	0.00388678522079901
27.3323231	0.00390461958946224
27.376996	0.00388651425271593
27.39402195	0.00386321972053633
27.4095955	0.00389331512908501
27.42784025	0.00385001744105329
27.44521615	0.00387885718095241
27.46186825	0.00382750004445325
27.47738645	0.00386993937833539
27.49189565	0.00381629685108756
27.5084009	0.00382969071648936
27.52602385	0.00383647598965623
27.54329015	0.00387401428170616
27.5608969	0.00384047123301941
27.5779619	0.00379416955351783
27.60307595	0.00380119843209671
27.6286564	0.00385422683984408
27.6371365	0.00382291717940627
28.1643753	0.00378686244439045
28.18169115	0.00378710040985446
28.1998434	0.00379571627533603
28.21606635	0.00376276408876848
28.23220825	0.00373969402777312
28.24941445	0.00375356925725922
28.26648425	0.00377200439319869
28.28197385	0.00374801862838763
28.29853535	0.00373539317041399
28.3081417	0.00377790054425271
28.34906385	0.00374811811286661
28.36693	0.00375977066263199
28.3853531	0.00377110241101021
28.4037533	0.00372379821010531
28.4200869	0.00372914386166777
28.43729595	0.00372387369728736
28.45383455	0.0037475042900306
28.4687481	0.00371454778550156
28.48639965	0.00378859237342599
28.50443075	0.00374029387818048
28.519618	0.00373517966268158
28.53463935	0.00370261949014906
28.55953695	0.00370554717230741
28.5767231	0.00373660835864388
28.6012144	0.00371839706640345
28.6191845	0.00371847163987977
28.63734815	0.00369074452989529
28.6449184	0.00371728842184047
28.6893549	0.00374280805369172
28.70476535	0.00370143131854183
28.7219858	0.00370943297869538
28.7390213	0.00366556784081777
28.7544775	0.00369737820412652
28.7720699	0.00371349396475416
28.79107	0.00371458885489485
28.8154221	0.00368455216308192
28.83775045	0.00374131711595391
28.8547497	0.00370647050006263
28.8724108	0.00365562090853963
28.8878851	0.00368778951080141
28.90577125	0.00366757440360882
28.9250879	0.00369104147499719
28.95164585	0.00371477603039701
28.97666075	0.00369100646499685
28.9923744	0.00365920908236409
29.00882145	0.00366517667302661
29.02564145	0.00367259895155823
29.04271605	0.00370082477136774
29.0584841	0.00361909847392811
29.07319835	0.00364677229440426
29.09127715	0.00364776843240411
29.10988905	0.0036691828319328
29.13409425	0.00363997461347106
29.157403	0.00361723983285863
29.1741953	0.00366381721986079
29.1928463	0.0036671906485881
29.20967865	0.00364089046792797
29.22643565	0.00363809183828792
29.2421846	0.00363554217773593
29.26574515	0.00362460362914931
29.29017065	0.00361310593862755
29.30845735	0.00365919816359391
29.32691095	0.00360029784004998
29.3427696	0.00366180334198104
29.359169	0.00365437823071894
29.3749218	0.00359466248288855
29.39121915	0.00363798213442138
29.4282274	0.00362090752123427
29.444149	0.00368030963117178
29.4597721	0.0036111047547721
29.47621725	0.00358949159468228
29.4944582	0.00361763526847635
29.51290325	0.00362353911668055
29.5289326	0.00365742168265771
29.5455151	0.00359673137641517
29.5697527	0.00358917956501315
29.5944986	0.00360070203319303
29.6116905	0.00360917744059836
29.62662505	0.0036457186890145
29.64298535	0.00361703004855378
29.6604824	0.00357029606426999
29.67693325	0.00363235902301475
29.6952171	0.00363104743856382
29.7282448	0.00358338617239668
29.7456961	0.00360454163694061
29.76420115	0.00359137688340354
29.78014275	0.0035400991594273
29.7968378	0.0035699813250851
29.8144951	0.00358912847031735
29.83092215	0.00357961195041948
29.848918	0.00357716131432662
29.86552815	0.00355351369944832
29.8721867	0.00356220590137648
29.91559315	0.00356542412983985
29.932621	0.00356037549517276
29.9505806	0.00354272553929859
29.96725365	0.00358955833226153
29.98552225	0.00356932649741983
30.00368595	0.00355452736304173
30.02758215	0.00352767714096641
30.05071735	0.00357329132919813
30.0678711	0.00358594920846285
30.08516215	0.0035000676564987
30.1005869	0.00354830335116537
30.11852455	0.00356449476495085
30.1285648	0.00353033431920794
30.1625996	0.00358491574391441
30.17834475	0.00354678326577901
30.20230675	0.00356846407251025
30.2198229	0.00353449946118984
30.23780445	0.00355494856091162
30.25405695	0.00350819987593747
30.27045725	0.00352628598028871
30.28807255	0.00348778336305905
30.3044796	0.00353885188062373
30.32862285	0.00351447864216029
30.3528757	0.00348149711824395
30.3691101	0.00352449279783822
30.3776131	0.00353533584285682
30.4123154	0.00350435447422563
30.438446	0.0034995132260924
30.4552803	0.00350691358001886
30.4736023	0.00352338304618736
30.4909334	0.00351919737262296
30.5074415	0.00351700558799772
30.52261445	0.00345311258975416
30.5472393	0.00348002429404516
30.57265665	0.00350669254969182
30.5894432	0.00343851361014543
30.60715675	0.00350982728524472
30.6230059	0.00345872671069416
30.6396065	0.00351153600714198
30.6588621	0.00350053570087598
30.6748428	0.00349128328384067
30.69159125	0.00345218666971175
[truncated: 13,752 more rows]
