# Supplementary material for: Kondo screening in a Majorana metal
Source: Nat Commun. 2023 Nov 16;14:7405. doi: 10.1038/s41467-023-43185-3 (PMC10654600; doi:10.1038/s41467-023-43185-3)
Supplement: Supplementary file 3 — Source Data [file 41467_2023_43185_MOESM3_ESM.zip › Source data/Figure3b_x0p05.dat]

2.002035	0.0120820332815763
2.199334	0.0122355981511686
2.393329	0.012434167850387
2.599466	0.0126641405236085
2.801195	0.0129384893876478
3.001476	0.0133887388620013
3.200612	0.0136310734908268
3.400478	0.0140784758979726
3.600557	0.0146177603342911
3.820457	0.0153208612379592
4.012902	0.0159267554623678
4.20962	0.016988866515656
4.397906	0.0179063799095578
4.602973	0.0188627167754554
4.80236	0.0194753846656373
5.002486	0.0197630937736361
5.196405	0.0197378620867837
5.401148	0.0195024235127548
5.599511	0.0191789982599239
5.800206	0.0188243220295397
6.002248	0.0184667512184925
6.201826	0.0181268043009401
6.401582	0.0177982547413448
6.599206	0.0174812374621218
6.799554	0.0171775534028486
6.998017	0.0168965773615995
7.20157	0.0166446187990469
7.401819	0.0163942108092232
7.604457	0.0161386573108693
7.80307	0.0158840837254976
8.002361	0.0156317898718481
8.201574	0.0153857053269336
8.401022	0.0151408322380657
8.601614	0.01491093434448
8.801344	0.0146866180584986
9.001289	0.0144699125216139
9.203936	0.0142571240662978
9.402802	0.0140553188091203
9.600628	0.013848437168755
9.801727	0.0136431960767815
10.00202	0.0134469447521857
10.20476	0.0132607430812727
10.40669	0.0130713593011148
10.61172	0.0128822896304831
10.81376	0.0126967368593295
11.01588	0.0125132585177673
11.21453	0.0123209754427395
11.42231	0.0121224743136759
11.6264	0.011932305739809
11.82493	0.0117516952193722
11.99957	0.0115892576801192
12.20399	0.0114108237098109
12.40764	0.01122806034137
12.60864	0.0110654343730994
12.80938	0.0109008792041981
13.01063	0.0107460378149532
13.21022	0.0105951196245774
13.41141	0.0104524745302266
13.61497	0.0103050823495446
13.81639	0.010163702321327
14.0192	0.0100288136945422
14.19401	0.00991381018230618
14.40052	0.0097844393969231
14.60045	0.0096572712816397
14.79975	0.00953699846043419
15.0003	0.00941574814833757
15.20539	0.00929581234831712
15.40411	0.00918369379855314
15.60238	0.00907881272918798
15.79314	0.00897535177359556
16.00036	0.00886644322356033
16.20008	0.00876709313378665
16.39981	0.00866523986423487
16.59894	0.00857454321104099
16.79971	0.00847705082052183
16.99006	0.00839107263794745
17.20117	0.00829932586020102
17.40716	0.00820476487949129
17.60328	0.00812315889725589
17.80116	0.0080410251893758
18.00257	0.00796152828283252
18.9997	0.00757969869382955
19.99769	0.0074580635815927
20.99732	0.00693379834688725
21.99694	0.00665477699275599
22.99277	0.00639869517356382
24.00078	0.0061654062615105
25.00274	0.00594798472244228
26.00449	0.00589880598203066
27.00243	0.00556770055069817
28.00269	0.0053913721641342
29.00329	0.00523295172223086
30.00089	0.00508297831589199
32.00693	0.00480598563489571
34.01409	0.00456027422312204
36.01724	0.00433669606786353
38.01481	0.00413598826031203
40.01797	0.00394938220464938
42.01947	0.0037775870306165
44.02292	0.00361811798240244
46.02703	0.00347081836313889
48.02856	0.00333080208536246
50.03011	0.00320178267028262
55.0525	0.00290482798839142
60.06829	0.00264958051768049
65.07639	0.00241998880813838
70.08916	0.00221845073812184
75.0962	0.00203750604697553
80.11714	0.00187615136663388
85.13362	0.00173108670475971
90.14506	0.00160275866427661
95.15038	0.00148483807450059
100.0461	0.00137969120407992
105.1565	0.00127853147487849
110.1867	0.00118902989149713
115.2213	0.00110700877328611
120.1225	0.00103490924092922
125.2235	9.65197343237541E-4
130.108	9.05057526354836E-4
135.1214	8.45448208917522E-4
140.2658	7.92707259618512E-4
145.2823	7.42871849668611E-4
150.1424	6.99832984477277E-4
155.2921	6.59266213664269E-4
160.3126	6.63271704459499E-4
165.3332	5.62198721958976E-4
170.3433	5.24169849753339E-4
175.1541	4.94361518889255E-4
180.1537	4.63947518806033E-4
185.1565	4.3662193359804E-4
190.1729	4.10821382253215E-4
195.3433	3.82837735872189E-4
200.3483	3.59369335847092E-4
210.4372	3.13909532637705E-4
220.1925	2.75533371085428E-4
230.1639	2.38801907536659E-4
240.1933	2.07652897726794E-4
250.4373	1.77231778645037E-4
260.1936	1.51729779805023E-4
270.4432	1.26003753096633E-4
280.1851	1.02841610785066E-4
290.4179	8.16646051470279E-5
300.1755	5.9571914207022E-5
