# Supplementary material for: Kondo screening in a Majorana metal
Source: Nat Commun. 2023 Nov 16;14:7405. doi: 10.1038/s41467-023-43185-3 (PMC10654600; doi:10.1038/s41467-023-43185-3)
Supplement: Supplementary file 3 — Source Data [file 41467_2023_43185_MOESM3_ESM.zip › Source data/Figure3b_x0p07.dat]

1.997829	0.0146801370146709
2.500548	0.015237399324804
2.997191	0.0159490350948498
3.499125	0.016987802766267
4.009587	0.0186022289256048
4.502609	0.0208495503376752
5.003548	0.0223749699551356
5.503745	0.0222491613214326
6.003415	0.0215874169882274
6.504314	0.0209040724283545
7.002252	0.0202574292029274
7.501279	0.0197142135435698
8.001574	0.0191443490997698
8.501324	0.0185864476818797
9.003569	0.0180603834945176
9.503283	0.0176739357208298
10.0018	0.017112227889241
10.50562	0.0166753233515255
11.00453	0.0162580875989487
11.52649	0.0158238793997852
12.00052	0.0154362654700727
12.5106	0.0150406811205725
13.01281	0.0146791798128701
13.51373	0.0143384902327729
14.01656	0.0140148201197616
14.50029	0.0137157910021939
15.00139	0.0134175779608948
15.50159	0.0131379789973657
16.00122	0.0128705634222087
16.50126	0.012618903144804
16.99273	0.0123838770352842
17.50178	0.0121522768134157
18.00345	0.0119385269415254
18.50916	0.0117345235976402
19.00703	0.0115418958325152
19.50243	0.0113605353258389
20.00222	0.0111868327718229
20.49855	0.0110223854768118
20.99838	0.0108627492493655
21.49697	0.0107144916651214
21.99764	0.0105692652777696
22.49759	0.0104303908244363
22.99705	0.0102951045249635
23.49426	0.0101663018152917
23.99791	0.0100408074040832
24.50375	0.00991956087939062
25.00567	0.00980211954276126
26.00115	0.00958173207631655
27.00396	0.00937075872677256
28.0032	0.0091697975471244
29.00532	0.00898004003747992
30.00625	0.00880010815024086
32.00091	0.00846185289537255
34.01266	0.00814546572638678
36.01252	0.00785242102215783
38.01469	0.00757683591997989
40.01923	0.00731608419859603
42.02364	0.00707038419654193
44.02409	0.00683393727341671
46.02802	0.00660880429068621
48.03163	0.006390346264445
50.03758	0.00618367053799052
55.03899	0.00569314653391684
60.05857	0.00525148918522014
65.06504	0.00484911507513887
70.09084	0.00447690758782847
75.10287	0.00414077986481616
80.11987	0.00383390148865825
85.13379	0.00355440486921519
90.14629	0.00330202308827866
95.00007	0.00307842800978245
100.1654	0.00285764002880611
105.1731	0.00266619984834823
110.1855	0.00248936680705209
115.21	0.00232828134264067
120.2299	0.00218139656534619
125.2305	0.00204611236733787
130.2326	0.00192272929302625
135.2618	0.00189436149437822
140.2828	0.00170398637338547
145.282	0.0016059213976187
150.2995	0.00151590084261919
155.3065	0.00143541478648605
160.1274	0.0014412660073111
165.0887	0.00128606239649582
170.3319	0.00120508260308826
175.162	0.00114005819963547
180.3297	0.00107428985241821
185.1633	0.00101452945350416
190.1629	9.6164098212989E-4
195.3493	9.0728940324346E-4
200.3633	8.58009204253184E-4
199.994	8.61036563621617E-4
210.3872	7.6722937324992E-4
220.3433	6.8615913529901E-4
230.4303	6.11999136804922E-4
240.4384	5.49325037690864E-4
250.4415	4.88610672367057E-4
260.1942	4.34740206286415E-4
270.4416	3.78705689276087E-4
280.4636	3.27545746592343E-4
290.1603	2.77096981322693E-4
300.2121	2.27708107920963E-4
