# Supplementary material for: Kondo screening in a Majorana metal
Source: Nat Commun. 2023 Nov 16;14:7405. doi: 10.1038/s41467-023-43185-3 (PMC10654600; doi:10.1038/s41467-023-43185-3)
Supplement: Supplementary file 3 — Source Data [file 41467_2023_43185_MOESM3_ESM.zip › Source data/Figure3c_x0p00.dat]

1.82950677360671	0.045112781954888
2.04004692355049	0.045112781954888
2.25240111770831	0.045112781954888
2.46235549915131	0.0676691729323302
2.69188048102624	0.0902255639097742
2.9138033297768	0.0902255639097742
3.12294358852496	0.112781954887218
3.34709503467285	0.135338345864662
3.58733510662711	0.157894736842104
3.80693353073027	0.18045112781955
4.00016663157352	0.203007518796992
4.24503650359099	0.225563909774435
4.50489606472506	0.293233082706767
4.68691423467852	0.315789473684211
4.78066290756463	0.338345864661655
4.9248135737772	0.383458646616541
5.07331079505364	0.428571428571429
5.2262856324665	0.496240601503759
5.38387309895471	0.563909774436091
5.5462122784836	0.676691729323307
5.65714881681523	0.766917293233083
5.82772804119793	0.924812030075188
6.00345071729691	1.08270676691729
6.06319460420067	1.30827067669173
6.24601727094612	1.62406015037594
6.37095146019207	2.18796992481203
6.56305387677147	2.95488721804511
6.76094873089904	2.45864661654135
6.89618269065087	2.03007518796992
7.03412162933362	1.69172932330827
7.1748196525213	1.46616541353383
7.31833194801931	1.19548872180451
7.39116099531488	1.01503759398496
7.61402564864007	0.924812030075188
7.92166671174833	0.902255639097745
8.24173786480872	0.902255639097745
8.66007365951033	0.924812030075188
9.00997979197567	0.947368421052632
9.37402371429716	0.947368421052632
9.65667735242969	0.947368421052632
10.0468507802439	0.924812030075188
10.3497920796647	0.947368421052632
10.6618679261094	0.947368421052632
11.0926555980808	0.969924812030075
11.4271309052604	0.992481203007519
11.8888386617348	1.01503759398496
12.492294735104	1.03759398496241
12.9970399264543	1.03759398496241
13.5221791057463	1.03759398496241
13.9299114986023	1.03759398496241
14.349938189802	1.08270676691729
14.9297405760781	1.08270676691729
15.3799149749082	1.08270676691729
16.1605718046945	1.03759398496241
18.1996659219262	1.03759398496241
20.0941200867677	1.03759398496241
22.4065570326643	1.03759398496241
24.2537887364601	1.03759398496241
26.514571317226	1.03759398496241
28.4176730980541	0.992481203007519
30.4573713316349	0.969924812030075
32.3218168177552	0.992481203007519
34.641737679742	0.969924812030075
36.7623288084082	1.01503759398496
39.0127317489572	1.03759398496241
40.9929478644645	1.01503759398496
43.0736761894049	0.969924812030075
45.2600185428004	0.969924812030075
47.088727935616	1.01503759398496
48.9913254564316	1.12781954887218
50.9707965197043	1.17293233082707
53.5579825014001	1.26315789473684
56.8365300041757	1.28571428571429
59.7214500704767	1.42105263157895
61.5222226790657	1.51127819548872
64.0079986487265	1.62406015037594
65.938022962624	1.71428571428571
66.5942112070259	1.82706766917293
69.9744136260778	1.89473684210526
72.0843424240426	1.93984962406015
74.9968757881446	1.96240601503759
78.0270886692089	1.96240601503759
81.1797358518101	2.1203007518797
82.8035104976189	2.21052631578947
85.3002732758697	2.34586466165413
87.8723205962056	2.45864661654135
91.4227596639851	2.54887218045113
93.2514174889285	2.6390977443609
95.1166525234534	2.72932330827068
97.0191963928216	2.79699248120301
100.939210600487	2.77443609022556
102.958218536657	2.77443609022556
105.01761110653	2.77443609022556
107.11819609229	2.72932330827068
111.446255550555	2.68421052631579
113.675427673801	2.66165413533835
117.103067092855	2.6390977443609
120.634059648356	2.57142857142857
125.508221106416	2.61654135338346
129.292653106216	2.6390977443609
131.878792735772	2.61654135338346
137.207292253752	2.52631578947368
138.572723126227	2.4812030075188
139.95174220846	2.39097744360902
142.751087245129	2.36842105263158
144.171687698664	2.30075187969925
147.055440998328	2.23308270676692
149.996875755608	2.05263157894737
152.997145727503	1.89473684210526
156.057427748707	1.80451127819549
159.178922193221	1.73684210526316
160.763005743299	1.3984962406015
160.763005743299	1.69172932330827
165.610470379127	3.76691729323308
167.258558067079	1.55639097744361
168.923046849848	1.21804511278195
172.301882192061	1.19548872180451
174.016560074454	1.08270676691729
175.748301730051	0.969924812030075
177.497276970547	0.924812030075188
179.263657297532	0.81203007518797
179.263657297532	0.563909774436091
179.263657297532	0.721804511278195
186.506719595009	0.428571428571429
190.237267365011	0.81203007518797
192.130430867393	0.654135338345863
192.130430867393	0.81203007518797
195.973465327376	0.112781954887218
197.923713126516	0.022556390977444
199.893368994355	-0.180451127819548
220.700829254343	0.135338345864662
