# Supplementary material for: Kondo screening in a Majorana metal
Source: Nat Commun. 2023 Nov 16;14:7405. doi: 10.1038/s41467-023-43185-3 (PMC10654600; doi:10.1038/s41467-023-43185-3)
Supplement: Supplementary file 3 — Source Data [file 41467_2023_43185_MOESM3_ESM.zip › Source data/Figure3c_x0p04.dat]

2.23108333333333	0.0463451401928859	2.04351710907017E-4
2.41146666666667	0.070521806859552	2.57318529145614E-4
2.60822666666667	0.101068473526219	3.19948212873684E-4
2.82099333333333	0.139948473526219	3.82220012694737E-4
3.05283333333333	0.189008473526219	4.85290577915789E-4
3.30506333333333	0.252868473526219	6.30591444164912E-4
3.57608	0.331941806859552	7.68376748366667E-4
3.86808	0.435281806859552	0.00142652525337193
4.18545333333333	0.550211806859552	0.00131629701001053
4.53243	0.679728473526219	0.00131128663531228
4.9107	0.759284922836865	9.791703696E-4
5.32017	0.767793862041409	9.5447638001579E-4
5.76468333333333	0.753774469238376	9.85254396019299E-4
6.24852666666667	0.756414373085632	0.00134492772257193
6.77862	0.788530892025032	0.00163552945507017
7.36487333333333	0.856008039273751	0.00165163423088596
7.98359333333333	0.96025546957677	0.00200021315632105
8.65472666666667	1.07331655578707	0.00235594975989649
9.38297333333333	1.19719783116585	0.00289814387902807
10.17486	1.31352538510533	0.0032435018493
11.0344833333333	1.29347558678396	0.00329539501581754
11.9692533333333	1.24039672826124	0.00409347612846667
12.98585	1.22733202334346	0.00517500129547368
14.0846866666667	1.25735636231196	0.0065299497674421
15.2864166666667	1.30010713896856	0.00783586814414912
16.57209	1.31343189841	0.00930498158245614
17.9968766666667	1.44039260246278	0.0116348058171404
19.5123033333333	1.37242416848289	0.0139002109485614
21.1917833333333	1.49227983037582	0.0173323176168596
22.9982633333333	1.51337355636909	0.0208037915149299
24.9542566666667	1.53600289738377	0.0246188339637368
27.0770633333333	1.65357025156279	0.0289850176293509
29.3788566666667	1.61192990963059	0.0347075813025614
31.8732133333333	1.77465062203302	0.042062095591772
34.58396	1.73776755123456	0.0484717963664562
37.5213433333333	1.83021220965109	0.0831579046345965
40.71553	1.87923791460216	0.0820269914884211
44.1771333333333	1.69334984838948	0.0699376731093684
47.9364466666667	1.8072382410544	0.0719776113793684
52.0100266666667	2.01463572664973	0.128863258399807
56.4448633333333	2.02102689857917	0.0963781361598246
61.2294533333333	2.02435438825004	0.0963673996426141
66.4294666666667	2.30845914876708	0.106101841913491
72.06454	2.36214748320549	0.158292052073859
78.1907066666667	2.42792350709594	0.141722027178947
84.8090533333333	2.7083329643391	0.245150476307017
91.98053	2.31901788936286	0.329933173879474
99.76151	2.29424369495462	0.368477270665263
108.22352	2.30852272600698	0.417364212363859
117.420116666667	2.05299893682578	0.479457070231404
127.379643333333	2.17335083022316	0.56241455987807
138.21281	1.40331397384068	0.595196725760878
149.959923333333	1.15105881183946	0.644298397803684
162.650266666667	0.383017272682324	0.710578497383333
176.409366666667	-0.742767697100874	0.710864804508947
191.33969	-1.31946257530176	0.716054121160702
207.539553333333	-4.77271330061774	0.780723743158772
225.101146666667	-2.2416615316786	0.854698346739299
244.110856666667	-5.72119753736045	0.854412039613684
264.7362	-10.3002126150119	0.974804185934386
