# Supplementary material for: Kondo screening in a Majorana metal
Source: Nat Commun. 2023 Nov 16;14:7405. doi: 10.1038/s41467-023-43185-3 (PMC10654600; doi:10.1038/s41467-023-43185-3)
Supplement: Supplementary file 3 — Source Data [file 41467_2023_43185_MOESM3_ESM.zip › Source data/Figure3d_x0p00.dat]

1.82950677360671	0
2.04004692355049	8.54363371972512E-4
2.25240111770831	0.00163079102209831
2.46235549915131	0.00249622406025397
2.69188048102624	0.00371094113014838
2.9138033297768	0.00495249508464162
3.12294358852496	0.0061696469022728
3.34709503467285	0.00765832210158858
3.58733510662711	0.00941852068258894
3.80693353073027	0.0111602022395415
4.00016663157352	0.0128056915116767
4.24503650359099	0.0150127428683795
4.50489606472506	0.0176782536406106
4.68691423467852	0.0197701980824291
4.78066290756463	0.0208938700270792
4.9248135737772	0.0227528009188367
5.07331079505364	0.0248443140739331
5.2262856324665	0.0272256914507265
5.38387309895471	0.0299559422225282
5.5462122784836	0.0331496303060544
5.65714881681523	0.035628769835182
5.82772804119793	0.0399836420204493
6.00345071729691	0.0451525521274026
6.06319460420067	0.0472058007028908
6.24601727094612	0.0547526337567316
6.37095146019207	0.0612935703209294
6.56305387677147	0.0745213966770409
6.76094873089904	0.0884953318418535
6.89618269065087	0.0962159723378192
7.03412162933362	0.102617219123522
7.1748196525213	0.108047533278429
7.31833194801931	0.112625883101364
7.39116099531488	0.114525824207078
7.61402564864007	0.119529797298769
7.92166671174833	0.125811772184228
8.24173786480872	0.132014675389618
8.66007365951033	0.139863980174019
9.00997979197567	0.146297956859611
9.37402371429716	0.152811005225271
9.65667735242969	0.157695232755386
10.0468507802439	0.16413228022098
10.3497920796647	0.168957498577784
10.6618679261094	0.173841726107899
11.0926555980808	0.180430775373626
11.4271309052604	0.185488575993769
11.8888386617348	0.192387770419765
12.492294735104	0.201206421377957
12.9970399264543	0.208339760064156
13.5221791057463	0.215473098750355
13.9299114986023	0.220822490807148
14.349938189802	0.226286446780658
14.9297405760781	0.233729930627126
15.3799149749082	0.239311904947258
16.1605718046945	0.248428557427518
18.1996659219262	0.269873363466598
20.0941200867677	0.287731199419491
22.4065570326643	0.307381556974859
24.2537887364601	0.321659427451531
26.514571317226	0.337726492911514
28.4176730980541	0.34995445188722
30.4573713316349	0.361770422390449
32.3218168177552	0.371888760342907
34.641737679742	0.383704730846137
36.7623288084082	0.393935956056421
39.0127317489572	0.404519663808629
40.9929478644645	0.413343113213442
43.0736761894049	0.421878157989427
45.2600185428004	0.430214535084034
47.088727935616	0.437034657829962
48.9913254564316	0.444392928436359
50.9707965197043	0.45229855924323
53.5579825014001	0.462757901026937
56.8365300041757	0.475901142677772
59.7214500704767	0.487518901423408
61.5222226790657	0.495074370552013
64.0079986487265	0.505844237921375
65.938022962624	0.514446327235006
66.5942112070259	0.51748840095642
69.9744136260778	0.533475415154048
72.0843424240426	0.543358434130995
74.9968757881446	0.556770676922651
78.0270886692089	0.570261991394376
81.1797358518101	0.584285312166567
82.8035104976189	0.591725801232857
85.3002732758697	0.603466023886609
87.8723205962056	0.615846711372019
91.4227596639851	0.633053626206974
93.2514174889285	0.64196701591711
95.1166525234534	0.65119048997332
97.0191963928216	0.660685671642206
100.939210600487	0.67983867067885
102.958218536657	0.689373764320586
105.01761110653	0.698908857962322
107.11819609229	0.708367198137267
111.446255550555	0.72697897853344
113.675427673801	0.736165611095707
117.103067092855	0.74983068267434
120.634059648356	0.763264899204586
125.508221106416	0.781095175140082
129.292653106216	0.794642228372093
131.878792735772	0.803673818761324
137.207292253752	0.82135823445669
138.572723126227	0.825660635724944
139.95174220846	0.82984695296456
142.751087245129	0.838025811402091
144.171687698664	0.842037618798295
147.055440998328	0.849829639422963
149.996875755608	0.857197213121098
152.997145727503	0.863982994860483
156.057427748707	0.870341259194427
159.178922193221	0.876427815915695
160.763005743299	0.879122980852786
160.763005743299	0.879122980852786
165.610470379127	0.893114755896946
167.258558067079	0.897697678876802
168.923046849848	0.900082774670252
172.301882192061	0.904230536608838
174.016560074454	0.906188327828644
175.748301730051	0.907952325833674
177.497276970547	0.90958038073802
179.263657297532	0.911073068242364
179.263657297532	0.911073068242364
179.263657297532	0.911073068242364
186.506719595009	0.915047379105811
190.237267365011	0.91717268421738
192.130430867393	0.91843301176422
192.130430867393	0.91843301176422
195.973465327376	0.920034092143612
197.923713126516	0.920150751872933
199.893368994355	0.920289909651544
220.700829254343	0.92170816866064
