# Supplementary material for: Kondo screening in a Majorana metal
Source: Nat Commun. 2023 Nov 16;14:7405. doi: 10.1038/s41467-023-43185-3 (PMC10654600; doi:10.1038/s41467-023-43185-3)
Supplement: Supplementary file 3 — Source Data [file 41467_2023_43185_MOESM3_ESM.zip › Source data/Figure3d_x0p04.dat]

2.23108333333333	0
2.41146666666667	7.31538752973855E-4
2.60822666666667	0.00181629858067084
2.82099333333333	0.00334063767754096
3.05283333333333	0.0054370370188725
3.30506333333333	0.00826794765193412
3.57608	0.0119889527079286
3.86808	0.0168509177874415
4.18545333333333	0.0231295760577496
4.53243	0.0310471542762966
4.9107	0.0403891565911972
5.32017	0.050314029514296
5.76468333333333	0.0602282895391395
6.24852666666667	0.0701071319906331
6.77862	0.0803100156418695
7.36487333333333	0.0913644106576476
7.98359333333333	0.103229279444995
8.65472666666667	0.116522973055617
9.38297333333333	0.131379831641099
10.17486	0.147861183417144
11.0344833333333	0.165029438223391
11.9692533333333	0.181768571764602
12.98585	0.198101209177218
14.0846866666667	0.214475629171664
15.2864166666667	0.231461242086688
16.57209	0.248589268890043
17.9968766666667	0.266991339053251
19.5123033333333	0.285468135158226
21.1917833333333	0.304635430033082
22.9982633333333	0.324588236222554
24.9542566666667	0.344786466438713
27.0770633333333	0.365892308741787
29.3788566666667	0.387529926249343
31.8732133333333	0.409887466249615
34.58396	0.433169292973811
37.5213433333333	0.456754142843393
40.71553	0.481341003056509
44.1771333333333	0.505054075253298
47.9364466666667	0.528229485640077
52.0100266666667	0.553475928065892
56.4448633333333	0.580279743916301
61.2294533333333	0.6069963430418
66.4294666666667	0.635587885620878
72.06454	0.666441988312245
78.1907066666667	0.698147521688501
84.8090533333333	0.731947520418547
91.98053	0.765176965706446
99.76151	0.795592123072108
108.22352	0.826006553729884
117.420116666667	0.854950284166155
127.379643333333	0.882847687055737
138.21281	0.90675291282995
149.959923333333	0.923734733451859
162.650266666667	0.934055836744535
176.409366666667	0.938010585341864
191.33969	0.951455775018558
207.539553333333	0.990720187618276
225.101146666667	1.03764594386906
244.110856666667	1.08911972477041
264.7362	1.19338095683046
