# Supplementary material for: Kondo screening in a Majorana metal
Source: Nat Commun. 2023 Nov 16;14:7405. doi: 10.1038/s41467-023-43185-3 (PMC10654600; doi:10.1038/s41467-023-43185-3)
Supplement: Supplementary file 3 — Source Data [file 41467_2023_43185_MOESM3_ESM.zip › Source data/Figure4a_0p2T.dat]

-0.2	0.0036377716162594
-0.1999423596858	0.00377739487360296
-0.199884719372	0.00417180289876588
-0.199827079057	0.00476573307807534
-0.199769438743	0.00550181778537916
-0.199711798429	0.00633236366223058
-0.199654158115	0.00721815603933612
-0.199596517801	0.00812456926244254
-0.199538877486	0.00901901315362181
-0.199481237172	0.00987007004130932
-0.199423596858	0.0106477616987234
-0.199365956544	0.0113244226024975
-0.199308316229	0.0118758129647556
-0.199250675915	0.012282234105396
-0.199193035601	0.0125295091025867
-0.199135395287	0.012609732793539
-0.199077754973	0.0125217420842702
-0.199020114658	0.0122712839910144
-0.19896247434	0.0118708640936743
-0.19890483403	0.0113392876693687
-0.19884719372	0.0107009089700092
-0.1987895534	0.00998459172638322
-0.19873191309	0.00922238886844213
-0.19867427277	0.00844789406999389
-0.19861663246	0.00769420638577978
-0.19855899214	0.00699141006330934
-0.19850135183	0.00636358508617019
-0.19844371152	0.00582569486154109
-0.1983860712	0.00538123232085806
-0.19832843089	0.00502189429061267
-0.19827079057	0.00473007740214165
-0.19821315026	0.00448357775626573
-0.19815550995	0.00426062313466303
-0.19809786963	0.00404340699320309
-0.19804022932	0.00381934783437921
-0.197982589	0.00358038825813222
-0.19792494869	0.00332113620735691
-0.19786730837	0.0030367113471251
-0.19780966806	0.00272102473301519
-0.19775202775	0.00236603531550033
-0.19769438743	0.00196235341479733
-0.19763674712	0.00150175679562556
-0.1975791068	9.85419126205285E-4
-0.19752146649	4.85268479658227E-4
-0.19746382617	5.99258064183571E-4
-0.19740618586	0.00130422950951496
-0.19734854555	0.00215029161885734
-0.19729090523	0.00307117895997831
-0.19723326492	0.0040378804926603
-0.1971756246	0.00502273113683622
-0.19711798429	0.00599582789260607
-0.19706034398	0.00692526880955547
-0.19700270366	0.00777826208068256
-0.19694506335	0.00852250134278489
-0.19688742303	0.00912760509031453
-0.19682978272	0.00956651233661066
-0.1967721424	0.00981675531624259
-0.19671450209	0.00986154026962915
-0.19665686178	0.00969060456763358
-0.19659922146	0.0093008028461885
-0.19654158115	0.0086964203468251
-0.19648394083	0.00788922207136296
-0.19642630052	0.00689832379208638
-0.1963686602	0.00575009250525001
-0.19631101989	0.00447885662768724
-0.19625337958	0.00313178142451693
-0.19619573926	0.00180134619726412
-0.19613809895	9.57066565017077E-4
-0.19608045863	0.00171029578381009
-0.19602281832	0.00298970024711366
-0.19596517801	0.00427077090801125
-0.19590753769	0.0054614916716409
-0.19584989738	0.0065224869303989
-0.19579225706	0.00742954458715937
-0.19573461675	0.00816752152321806
-0.19567697643	0.00872879199875464
-0.19561933612	0.00911253032219621
-0.19556169581	0.00932403716911048
-0.19550405549	0.00937391156073357
-0.19544641518	0.00927701934744263
-0.19538877486	0.00905128034152613
-0.19533113455	0.00871634184158953
-0.19527349423	0.00829221441465404
-0.19521585392	0.00779797925564872
-0.19515821361	0.00725070127907348
-0.19510057329	0.00666467641719218
-0.19504293298	0.00605112354755005
-0.19498529266	0.00541840921485486
-0.19492765235	0.00477281881733899
-0.19487001204	0.0041198765256459
-0.19481237172	0.0034662632951168
-0.19475473141	0.00282275330180753
-0.19469709109	0.00220968183472354
-0.19463945078	0.00166961077279461
-0.19458181046	0.00129429555082016
-0.19452417015	0.00122016738161586
-0.19446652984	0.00145395791129682
-0.19440888952	0.00183808470936568
-0.19435124921	0.00225002101033094
-0.19429360889	0.00263021877342142
-0.19423596858	0.00294871375125129
-0.19417832826	0.00318900635980037
-0.19412068795	0.00334240341484888
-0.19406304764	0.00340598765565738
-0.19400540732	0.00338175519768577
-0.19394776701	0.00327606744955407
-0.19389012669	0.00309910119494969
-0.19383248638	0.00286418145791903
-0.19377484606	0.00258694256385831
-0.19371720575	0.00228430293227106
-0.19365956544	0.00197324126107347
-0.19360192512	0.0016694003189694
-0.19354428481	0.00138564149035205
-0.19348664449	0.0011310094752675
-0.19342900418	9.11311119908371E-4
-0.19337136387	7.33794374014819E-4
-0.19331372355	6.18697042986642E-4
-0.19325608324	6.07496004635056E-4
-0.19319844292	7.28476515955171E-4
-0.19314080261	9.5994973190694E-4
-0.19308316229	0.00126501522166518
-0.19302552198	0.00161564183055859
-0.19296788167	0.00198972703064642
-0.19291024135	0.00236685084211427
-0.19285260104	0.00272688727514152
-0.19279496072	0.00305010761866765
-0.19273732041	0.00331786370913784
-0.19267968009	0.00351345854995727
-0.19262203978	0.00362303558044905
-0.19256439947	0.00363640708907947
-0.19250675915	0.00354780346165305
-0.19244911884	0.00335657413048879
-0.19239147852	0.00306798038967051
-0.19233383821	0.00269448700462578
-0.1922761979	0.00225869192648652
-0.19221855758	0.00180132373332344
-0.19216091727	0.00140318541565507
-0.19210327695	0.00121777503894334
-0.19204563664	0.00137571003681447
-0.19198799632	0.00178411383929262
-0.19193035601	0.00228490224216726
-0.1918727157	0.00278807811142073
-0.19181507538	0.00324749635824367
-0.19175743507	0.00363723471879868
-0.19169979475	0.00394314166303264
-0.19164215444	0.00416039696948141
-0.19158451412	0.00429316875584408
-0.19152687381	0.0043549617886204
-0.1914692335	0.00436890053494901
-0.19141159318	0.00436706054336139
-0.19135395287	0.00438755581191321
-0.19129631255	0.00446814928675184
-0.19123867224	0.00463698115152696
-0.19118103193	0.00490432976735028
-0.19112339161	0.00526035804160623
-0.1910657513	0.00567972361827177
-0.19100811098	0.00612919725690439
-0.19095047067	0.00657421859197793
-0.19089283035	0.00698295786902873
-0.19083519004	0.00732834947252523
-0.19077754973	0.00758896644223345
-0.19071990941	0.00774931615393418
-0.1906622691	0.00779987339162205
-0.19060462878	0.00773695125458892
-0.19054698847	0.00756246769326566
-0.19048934815	0.00728359601401651
-0.19043170784	0.00691232629105803
-0.19037406753	0.00646492384012767
-0.19031642721	0.00596129824876108
-0.1902587869	0.00542427022089713
-0.19020114658	0.00487867362749859
-0.19014350627	0.00435016383522045
-0.19008586596	0.00386346299326082
-0.19002822564	0.00343969580381011
-0.1899705853	0.00309272978631937
-0.189912945	0.0028254810262691
-0.1898553047	0.00262859443154065
-0.1897976644	0.00248383295240511
-0.1897400241	0.00237161135217665
-0.1896823838	0.00227927436007666
-0.1896247434	0.00220700711031661
-0.1895671031	0.00216980640186227
-0.1895094628	0.00219377656059439
-0.1894518225	0.00230511138671277
-0.1893941822	0.00251580634619211
-0.1893365419	0.00281679552246961
-0.1892789016	0.00318281142557879
-0.1892212612	0.0035815327335389
-0.1891636209	0.00397996869068937
-0.1891059806	0.00434731610032588
-0.1890483403	0.00465599052163971
-0.1889907	0.00488206863099859
-0.1889330597	0.00500564854190571
-0.1888754194	0.00501123610436712
-0.188817779	0.00488816314243623
-0.1887601387	0.00463101721754352
-0.1887024984	0.00424012556713976
-0.1886448581	0.00372227166213573
-0.1885872178	0.00309231020856723
-0.1885295775	0.00237823584354211
-0.1884719372	0.00164210447639637
-0.1884142968	0.00108487728337864
-0.1883566565	0.0012064227798173
-0.1882990162	0.00192369792133806
-0.1882413759	0.00280330150855826
-0.1881837356	0.00369413915890635
-0.1881260953	0.00453623767653369
-0.188068455	0.00529233835292614
-0.1880108146	0.0059344035509315
-0.1879531743	0.0064407048151596
-0.187895534	0.00679540197464121
-0.1878378937	0.00698881387506585
-0.1877802534	0.00701788883287509
-0.1877226131	0.00688675233685808
-0.1876649728	0.00660738369833371
-0.1876073324	0.00620059732020342
-0.1875496921	0.00569766839965814
-0.1874920518	0.0051430923124663
-0.1874344115	0.00459862751404898
-0.1873767712	0.00414631728486318
-0.1873191309	0.00388061816558574
-0.1872614906	0.00387415190118753
-0.1872038502	0.00413137846533862
-0.1871462099	0.00458706681140908
-0.1870885696	0.0051523471776775
-0.1870309293	0.00575111600115052
-0.186973289	0.00632904546293347
-0.1869156487	0.00685040499010824
-0.1868580084	0.00729332095187727
-0.186800368	0.0076461546970667
-0.1867427277	0.00790492975765954
-0.1866850874	0.00807135823851365
-0.1866274471	0.00815115173314612
-0.1865698068	0.00815244982726786
-0.1865121665	0.00808436604573819
-0.1864545262	0.00795568593369684
-0.1863968858	0.00777385009675268
-0.1863392455	0.00754431513846922
-0.1862816052	0.00727038082513487
-0.1862239649	0.00695349347782833
-0.1861663246	0.00659394651953249
-0.1861086843	0.00619182905343201
-0.186051044	0.0057480558845937
-0.1859934036	0.0052653003972169
-0.1859357633	0.00474869964814397
-0.185878123	0.00420626456315934
-0.1858204827	0.00364898475153067
-0.1857628424	0.0030906847120461
-0.1857052021	0.00254777686368749
-0.1856475618	0.00203921026722708
-0.1855899214	0.00158720534763438
-0.1855322811	0.00121964306148769
-0.1854746408	9.72761191506383E-4
-0.1854170005	8.80302846703966E-4
-0.1853593602	9.37307720935795E-4
-0.1853017199	0.00110092292878652
-0.1852440796	0.00133958207173409
-0.1851864392	0.00164597782059569
-0.1851287989	0.00202199806391553
-0.1850711586	0.00246652876961729
-0.1850135183	0.00297109086710399
-0.184955878	0.00352008458771607
-0.1848982377	0.00409264040478392
-0.1848405974	0.00466465125221779
-0.184782957	0.00521058773256467
-0.1847253167	0.00570507828358586
-0.1846676764	0.00612431251990981
-0.1846100361	0.00644729205906398
-0.1845523958	0.00665693701746084
-0.1844947555	0.00674103495982986
-0.1844371152	0.00669302398249895
-0.1843794748	0.00651262449755103
-0.1843218345	0.00620634733644055
-0.1842641942	0.0057879883484416
-0.1842065539	0.0052792940611279
-0.1841489136	0.00471114253726035
-0.1840912733	0.00412572408837535
-0.184033633	0.00357984137097049
-0.1839759926	0.00314661194496077
-0.1839183523	0.00290422682909982
-0.183860712	0.002897659368721
-0.1838030717	0.00310109690834733
-0.1837454314	0.00343802595672779
-0.1836877911	0.00383203572374817
-0.1836301508	0.0042314970943269
-0.1835725104	0.00460981760805939
-0.1835148701	0.00495936042202105
-0.1834572298	0.00528565663469756
-0.1833995895	0.00560227091986693
-0.1833419492	0.00592570901619486
-0.1832843089	0.00627032215497129
-0.1832266686	0.00664392998343297
-0.1831690282	0.00704514032488693
-0.1831113879	0.00746292860095732
-0.1830537476	0.00787823053425828
-0.1829961073	0.00826670343990045
-0.182938467	0.00860177867193678
-0.1828808267	0.0088573991416486
-0.1828231864	0.00901020455691192
-0.1827655461	0.00904112680528537
-0.1827079057	0.00893646677986266
-0.1826502654	0.00868852349332319
-0.1825926251	0.00829585444933448
-0.1825349848	0.00776321649816134
-0.1824773445	0.00710125400129279
-0.1824197042	0.00632599494432469
-0.1823620639	0.00545828061678414
-0.1823044235	0.00452336044676335
-0.1822467832	0.00355132674363582
-0.1821891429	0.00258076837192616
-0.1821315026	0.0016771197392987
-0.1820738623	0.00103118656823358
-0.182016222	0.00110232346631285
-0.1819585817	0.00170909466916976
-0.1819009413	0.00239554751087372
-0.181843301	0.00303143390869475
-0.1817856607	0.00357978952555621
-0.1817280204	0.00402746503862375
-0.1816703801	0.00437126898068967
-0.1816127398	0.00461408096297007
-0.1815550995	0.00476326132294982
-0.1814974591	0.00482974745334789
-0.1814398188	0.00482742356435419
-0.1813821785	0.00477264445633449
-0.1813245382	0.00468383459158205
-0.1812668979	0.00458102032063951
-0.1812092576	0.00448504867530791
-0.1811516173	0.00441617221254867
-0.1810939769	0.00439179918742184
-0.1810363366	0.00442366466357182
-0.1809786963	0.00451532340754991
-0.180921056	0.00466109839288494
-0.1808634157	0.0048469974814407
-0.1808057754	0.00505307038460864
-0.1807481351	0.00525618110946506
-0.1806904947	0.00543241709527536
-0.1806328544	0.00555890350402423
-0.1805752141	0.0056151181908435
-0.1805175738	0.00558390214835273
-0.1804599335	0.00545231362094188
-0.1804022932	0.00521243040456743
-0.1803446529	0.00486219476514924
-0.1802870125	0.00440650871805022
-0.1802293722	0.00385908327740544
-0.1801717319	0.00324647248089947
-0.1801140916	0.00261832528693329
-0.1800564513	0.00207340711691455
-0.179998811	0.00179671090382567
-0.1799411707	0.00196268005430933
-0.1798835303	0.00249034012406198
-0.17982589	0.00318250111598053
-0.1797682497	0.00391536287150812
-0.1797106094	0.00462665900686496
-0.1796529691	0.00528461431403538
-0.1795953288	0.0058750093041333
-0.1795376885	0.00639667106873306
-0.1794800481	0.00685961606145986
-0.1794224078	0.00728339324061159
-0.1793647675	0.00769443221075486
-0.1793071272	0.00812183635240861
-0.1792494869	0.00859185864109138
-0.1791918466	0.00912220072391827
-0.1791342063	0.00971780766784296
-0.1790765659	0.0103694645046026
-0.1790189256	0.0110552958302019
-0.1789612853	0.0117442240662104
-0.178903645	0.0124001070104196
-0.1788460047	0.0129856333872509
-0.1787883644	0.013465532644879
-0.1787307241	0.0138090647516131
-0.1786730837	0.0139918422596312
-0.1786154434	0.0139971406156089
-0.1785578031	0.0138167396048862
-0.1785001628	0.0134514103622787
-0.1784425225	0.0129110430010753
-0.1783848822	0.0122145120768166
-0.1783272419	0.0113892649373865
-0.1782696015	0.010470711928569
-0.1782119612	0.00950137114574345
-0.1781543209	0.00852962087589781
-0.1780966806	0.0076075875335954
-0.1780390403	0.00678711953311292
-0.1779814	0.00611238542513961
-0.1779237597	0.00560873948323658
-0.1778661193	0.00527187112564034
-0.177808479	0.0050658888617411
-0.1777508387	0.0049349847061698
-0.1776931984	0.00482192395043706
-0.1776355581	0.00468275503376808
-0.1775779178	0.00449395443706643
-0.1775202775	0.00425445642727467
-0.1774626371	0.00398576746986337
-0.1774049968	0.00373100228969308
-0.1773473565	0.00354973178322864
-0.1772897162	0.0035018494555149
-0.1772320759	0.00361983297920926
-0.1771744356	0.00388937414368468
-0.1771167953	0.00425884843180251
-0.1770591549	0.00466462321095176
-0.1770015146	0.00504892148342421
-0.1769438743	0.00536602697528554
-0.176886234	0.00558269315741563
-0.1768285937	0.00567703450209743
-0.1767709534	0.00563736511068568
-0.1767133131	0.00546122551672734
-0.1766556727	0.00515451283970396
-0.1765980324	0.00473063005219593
-0.1765403921	0.00420963729859515
-0.1764827518	0.00361751407991142
-0.1764251115	0.00298587721224455
-0.1763674712	0.00235307608564545
-0.1763098309	0.00176914507128358
-0.1762521905	0.0013092787209059
-0.1761945502	0.00108220015690738
-0.1761369099	0.00113461936558697
-0.1760792696	0.00134693885251428
-0.1760216293	0.00159077673275952
-0.175963989	0.00181553035621686
-0.1759063487	0.00202147767162647
-0.1758487083	0.00223625969717495
-0.175791068	0.00249887430811784
-0.1757334277	0.00284309878669978
-0.1756757874	0.00328402690105866
-0.1756181471	0.00381467662337796
-0.1755605068	0.00441156475419047
-0.1755028665	0.00504250514691252
-0.1754452261	0.00567244316746718
-0.1753875858	0.00626698091441331
-0.1753299455	0.00679451481908744
-0.1752723052	0.00722771890486485
-0.1752146649	0.00754475449974691
-0.1751570246	0.00773034557767585
-0.1750993843	0.00777681804826603
-0.1750417439	0.00768514124241365
-0.1749841036	0.00746609241865198
-0.1749264633	0.00714163849653453
-0.174868823	0.00674659525422191
-0.1748111827	0.00633018724761572
-0.1747535424	0.00595597223296106
-0.1746959021	0.00569628313018879
-0.1746382617	0.00561635329520958
-0.1745806214	0.00575032946425718
-0.1745229811	0.00608576263480684
-0.1744653408	0.00657146802213198
-0.1744077005	0.00714000397938555
-0.1743500602	0.00772624698582164
-0.1742924199	0.00827572326363223
-0.1742347795	0.00874625402706601
-0.1741771392	0.00910706989388649
-0.1741194989	0.0093374674303788
-0.1740618586	0.00942560941815404
-0.1740042183	0.00936753861601919
-0.173946578	0.00916633279003381
-0.1738889377	0.00883131977455647
-0.1738312973	0.00837728630648073
-0.173773657	0.00782366150892939
-0.1737160167	0.00719366434398386
-0.1736583764	0.00651339720968785
-0.1736007361	0.00581088470194299
-0.1735430958	0.00511498055152634
-0.1734854555	0.00445401313815787
-0.1734278151	0.00385389051947476
-0.1733701748	0.00333529962402023
-0.1733125345	0.00290995936078285
-0.1732548942	0.00257710567742853
-0.1731972539	0.00232321151877476
-0.1731396136	0.00212782579157298
-0.1730819733	0.00197476248944587
-0.1730243329	0.00186418596307831
-0.1729666926	0.00182001395877728
-0.1729090523	0.00188445482933488
-0.172851412	0.00209353311704445
-0.1727937717	0.00245188548647988
-0.1727361314	0.00293457933461787
-0.1726784911	0.00350527211883724
-0.1726208507	0.00412801226599203
-0.1725632104	0.00477051604176912
-0.1725055701	0.00540427383945757
-0.1724479298	0.00600427316935378
-0.1723902895	0.0065489925865903
-0.1723326492	0.007020647856338
-0.1722750089	0.00740557443873653
-0.1722173685	0.00769463191199166
-0.1721597282	0.00788357652946034
-0.1721020879	0.00797334305499284
-0.1720444476	0.00797020996928863
-0.1719868073	0.00788581246990976
-0.171929167	0.0077369558628411
-0.1718715267	0.00754512933518488
-0.1718138863	0.00733558268616772
-0.171756246	0.00713574945953553
-0.1716986057	0.00697285809573
-0.1716409654	0.00687078195956903
-0.1715833251	0.00684670120278474
-0.1715256848	0.00690866167903266
-0.1714680445	0.00705509953103044
-0.1714104042	0.00727658708926504
-0.1713527638	0.00755896515357232
-0.1712951235	0.00788653141910456
-0.1712374832	0.00824430328278689
-0.1711798429	0.00861906404027221
-0.1711222026	0.00899937816430739
-0.1710645623	0.00937498766493574
-0.171006922	0.00973596866594708
-0.1709492816	0.0100719579401628
-0.1708916413	0.0103716559501608
-0.170834001	0.0106227000234021
-0.1707763607	0.0108119349607577
-0.1707187204	0.0109260242536333
-0.1706610801	0.0109523317034347
-0.1706034398	0.0108799596700615
-0.1705457994	0.0107008813411148
-0.1704881591	0.0104110879495752
-0.1704305188	0.0100117571873785
-0.1703728785	0.00951045164995015
-0.1703152382	0.00892245352830261
-0.1702575979	0.00827235282716786
-0.1701999576	0.00759598074843376
-0.1701423172	0.00694240439423134
-0.1700846769	0.00637445526232501
-0.1700270366	0.00596371738527565
-0.1699693963	0.00577414830324567
-0.169911756	0.00583596245975511
-0.1698541157	0.00612877711214135
-0.1697964754	0.00659202319796206
-0.169738835	0.00715157158924906
-0.1696811947	0.00774006514439706
-0.1696235544	0.00830455012840219
-0.1695659141	0.00880667522337652
-0.1695082738	0.00922058536142821
-0.1694506335	0.0095306811553414
-0.1693929932	0.00972979236061068
-0.1693353528	0.00981770085329985
-0.1692777125	0.00979988088647514
-0.1692200722	0.00968632470755124
-0.1691624319	0.00949040573237704
-0.1691047916	0.00922773638941896
-0.1690471513	0.00891504134540345
-0.168989511	0.00856907673100694
-0.1689318706	0.00820565009860835
-0.1688742303	0.00783881768950277
-0.16881659	0.00748031689723391
-0.1687589497	0.00713930039103133
-0.1687013094	0.00682237771379146
-0.1686436691	0.00653392166383677
-0.1685860288	0.00627655069747495
-0.1685283884	0.00605164163055838
-0.1684707481	0.00585975364923057
-0.1684131078	0.00570087714523417
-0.1683554675	0.00557450096340305
-0.1682978272	0.00547956894800922
-0.1682401869	0.00541442775714202
-0.1681825466	0.00537685989366999
-0.1681249062	0.00536422999405154
-0.1680672659	0.00537370338526122
-0.1680096256	0.00540242347672523
-0.1679519853	0.00544753948199947
-0.167894345	0.00550599740824475
-0.1678367047	0.00557410424134458
-0.1677790644	0.00564694832675085
-0.167721424	0.00571783645137779
-0.1676637837	0.00577791316279708
-0.1676061434	0.005816094738242
-0.1675485031	0.00581937567976874
-0.1674908628	0.00577347775616264
-0.1674332225	0.00566375862243157
-0.1673755822	0.00547627148069225
-0.1673179418	0.00519887033904159
-0.1672603015	0.00482229648690359
-0.1672026612	0.00434122505280933
-0.1671450209	0.00375537416017955
-0.1670873806	0.00307112384651943
-0.1670297403	0.00230555958305112
-0.1669721	0.00150382655033665
-0.1669144596	8.59613638776947E-4
-0.1668568193	0.00105476566470687
-0.166799179	0.00189209014648469
-0.1667415387	0.00285048792833807
-0.1666838984	0.00380729208999185
-0.1666262581	0.00471252934281376
-0.1665686178	0.00553077868121514
-0.1665109774	0.00623261565218108
-0.1664533371	0.00679346022006208
-0.1663956968	0.00719404455056139
-0.1663380565	0.00742133972303064
-0.1662804162	0.00746965103056807
-0.1662227759	0.00734186652769745
-0.1661651356	0.00705100170206361
-0.1661074952	0.00662237013646406
-0.1660498549	0.0060969108627947
-0.1659922146	0.00553612428466421
-0.1659345743	0.00502741424475695
-0.165876934	0.00468195505356191
-0.1658192937	0.00460649210978568
-0.1657616534	0.00484584379983897
-0.165704013	0.00535233863127694
-0.1656463727	0.00602371305537428
-0.1655887324	0.00675591769682237
-0.1655310921	0.00746557932533951
-0.1654734518	0.00809108078461936
-0.1654158115	0.00858829080236165
-0.1653581712	0.00892687011017537
-0.1653005308	0.00908790728650236
-0.1652428905	0.0090624531571682
-0.1651852502	0.00885051541290249
-0.1651276099	0.00846022287651843
-0.1650699696	0.00790703205879594
-0.1650123293	0.00721291835352408
-0.164954689	0.00640562253156962
-0.1648970486	0.00551813495684016
-0.1648394083	0.00458889643185199
-0.164781768	0.0036639066638213
-0.1647241277	0.00280387201430105
-0.1646664874	0.00210287054935108
-0.1646088471	0.00170979690700712
-0.1645512068	0.00173382102455776
-0.1644935664	0.00205086909367948
-0.1644359261	0.00245607989286587
-0.1643782858	0.00283515065479449
-0.1643206455	0.0031422829198793
-0.1642630052	0.00336420598371751
-0.1642053649	0.00350420523113941
-0.1641477246	0.00357502921137032
-0.1640900842	0.00359455552016033
-0.1640324439	0.00358196286800296
-0.1639748036	0.00355382000393815
-0.1639171633	0.00352045326850852
-0.163859523	0.00348357324079716
-0.1638018827	0.00343608880009155
-0.1637442424	0.00336423786003903
-0.163686602	0.00325122972291724
-0.1636289617	0.00308129217658987
-0.1635713214	0.00284353602426394
-0.1635136811	0.00253599206803306
-0.1634560408	0.00217172454816964
-0.1633984005	0.00179222326002398
-0.1633407602	0.00149717555378923
-0.1632831198	0.00145978118534143
-0.1632254795	0.00177531503640725
-0.1631678392	0.00233759365731305
-0.1631101989	0.00301229972402033
-0.1630525586	0.00371578158327998
-0.1629949183	0.00439488004626809
-0.162937278	0.00501066003160828
-0.1628796376	0.00553243124992912
-0.1628219973	0.00593618861462744
-0.162764357	0.00620475966470068
-0.1627067167	0.00632867447286028
-0.1626490764	0.00630744374994201
-0.1625914361	0.00615122834147252
-0.1625337958	0.00588303481756167
-0.1624761554	0.00554153595003706
-0.1624185151	0.00518396493192261
-0.1623608748	0.00488621369712752
-0.1623032345	0.00473282374517912
-0.1622455942	0.00478960837073028
-0.1621879539	0.00507059348514792
-0.1621303136	0.00553129638277978
-0.1620726732	0.00609454434489108
-0.1620150329	0.00667961369032339
-0.1619573926	0.00721663981096888
-0.1618997523	0.00764988229884773
-0.161842112	0.00793701645053242
-0.1617844717	0.00804789886381326
-0.1617268314	0.00796371567393368
-0.161669191	0.00767652545002624
-0.1616115507	0.00718910027742297
-0.1615539104	0.00651509395370511
-0.1614962701	0.00567987340193134
-0.1614386298	0.00472330965289655
-0.1613809895	0.00370866819450329
-0.1613233492	0.00275174477499461
-0.1612657088	0.00210158743462622
-0.1612080685	0.00212653672838838
-0.1611504282	0.00276922754559541
-0.1610927879	0.00363508595369686
-0.1610351476	0.00449322742600766
-0.1609775073	0.00523887577203688
-0.160919867	0.00581657709956402
-0.1608622266	0.00619482311837435
-0.1608045863	0.00635905059695938
-0.160746946	0.00631066055738202
-0.1606893057	0.0060688985761841
-0.1606316654	0.00567544567571719
-0.1605740251	0.00520262866250378
-0.1605163848	0.00476431976733997
-0.1604587444	0.00451623284147716
-0.1604011041	0.00460884134932098
-0.1603434638	0.00509155689851227
-0.1602858235	0.00588329174566159
-0.1602281832	0.0068483226580646
-0.1601705429	0.00786256663151199
-0.1601129026	0.00882965760789444
-0.1600552623	0.00967684018230947
-0.1599976219	0.0103493448962319
-0.1599399816	0.0108069600071753
-0.1598823413	0.0110222912600941
-0.159824701	0.0109798766802852
-0.1597670607	0.0106756177068224
-0.1597094204	0.0101161913878262
-0.1596517801	0.0093183032869106
-0.1595941397	0.00830770088422772
-0.1595364994	0.00711795330716836
-0.1594788591	0.0057890337412719
-0.1594212188	0.00436589533597457
-0.1593635785	0.00289778687400709
-0.1593059382	0.00144444353035416
-0.1592482979	3.7133554364489E-4
-0.1591906575	0.00143114989809268
-0.1591330172	0.00262904012272178
-0.1590753769	0.00368495266489965
-0.1590177366	0.00456436556120161
-0.1589600963	0.00525032548487163
-0.158902456	0.00573698984225757
-0.1588448157	0.00602886280295134
-0.1587871753	0.00614044264994088
-0.158729535	0.0060956073975334
-0.1586718947	0.00592649401700414
-0.1586142544	0.00567159787793596
-0.1585566141	0.00537265876562759
-0.1584989738	0.00506984343282828
-0.1584413335	0.00479514523210849
-0.1583836931	0.00456529035596944
-0.1583260528	0.00437725825490542
-0.1582684125	0.00420957470059248
-0.1582107722	0.00402950933970035
-0.1581531319	0.00380285245654892
-0.1580954916	0.00350278922967962
-0.1580378513	0.0031172042033033
-0.1579802109	0.0026574512447951
-0.1579225706	0.00217723836828698
-0.1578649303	0.00181670613062488
-0.15780729	0.00181929923639097
-0.1577496497	0.00229119357855008
-0.1576920094	0.00306848963761818
-0.1576343691	0.0039809265061098
-0.1575767287	0.0049294255767274
-0.1575190884	0.00585280155958924
-0.1574614481	0.00670816403934437
-0.1574038078	0.00746443024168066
-0.1573461675	0.00810084720705898
-0.1572885272	0.00860722221363115
-0.1572308869	0.00898459066452646
-0.1571732465	0.00924569000586599
-0.1571156062	0.0094147323347756
-0.1570579659	0.00952589357308616
-0.1570003256	0.00961986239161071
-0.1569426853	0.00973803793612158
-0.156885045	0.00991483040704166
-0.1568274047	0.0101699201133197
-0.1567697643	0.0105032548487163
-0.156712124	0.0108948231905394
-0.1566544837	0.011308946091697
-0.1565968434	0.0117009422690127
-0.1565392031	0.0120237854884386
-0.1564815628	0.0122333881787507
-0.1564239225	0.0122922386517924
-0.1563662821	0.0121716420326207
-0.1563086418	0.0118529919103009
-0.1562510015	0.0113283820911156
-0.1561933612	0.0106008321658064
-0.1561357209	0.00968436374676675
-0.1560780806	0.00860428960236042
-0.1560204403	0.00739847948296854
-0.1559627999	0.00612143866127697
-0.1559051596	0.00485622008888669
-0.1558475193	0.0037463497281956
-0.155789879	0.0030516307645678
-0.1557322387	0.00306249902319487
-0.1556745984	0.00370219116720739
-0.1556169581	0.00462166711512074
-0.1555593177	0.00557935306118872
-0.1555016774	0.00645625657346038
-0.1554440371	0.00719225256933255
-0.1553863968	0.00775559999546391
-0.1553287565	0.00813105818665793
-0.1552711162	0.00831481120083629
-0.1552134759	0.0083118155998099
-0.1551558355	0.00813399771546156
-0.1550981952	0.00779873122549611
-0.1550405549	0.00732741085300088
-0.1549829146	0.00674410813825581
-0.1549252743	0.0060743885818439
-0.154867634	0.00534451013867025
-0.1548099937	0.00458139438288081
-0.1547523533	0.00381426261264187
-0.154694713	0.00307998927833946
-0.1546370727	0.00243674004818562
-0.1545794324	0.00198937505090211
-0.1545217921	0.00188366272542549
-0.1544641518	0.00216305248768298
-0.1544065115	0.00270086974316468
-0.1543488711	0.00336358113771251
-0.1542912308	0.00407596375872553
-0.1542335905	0.00479740115195995
-0.1541759502	0.00550163536251068
-0.1541183099	0.00616798986390708
-0.1540606696	0.00677818420431361
-0.1540030293	0.00731553599539793
-0.1539453889	0.00776520051051599
-0.1538877486	0.00811483971632961
-0.1538301083	0.00835544071694919
-0.153772468	0.00848210916712285
-0.1537148277	0.00849476518017029
-0.1536571874	0.00839866027696936
-0.1535995471	0.00820470379866371
-0.1535419067	0.00792951900981341
-0.1534842664	0.00759515734552304
-0.1534266261	0.00722829498793298
-0.1533689858	0.00685863289549783
-0.1533113455	0.00651614932592714
-0.1532537052	0.00622701426496316
-0.1531960649	0.00600864865840068
-0.1531384245	0.00586544259323979
-0.1530807842	0.00578726402810725
-0.1530231439	0.00575187911533929
-0.1529655036	0.00573028777349255
-0.1529078633	0.0056926411779806
-0.152850223	0.00561290029164978
-0.1527925827	0.00547168169245535
-0.1527349423	0.00525768428627246
-0.152677302	0.00496835489521123
-0.1526196617	0.0046104090519681
-0.1525620214	0.00420074498014946
-0.1525043811	0.00376822603940829
-0.1524467408	0.00335637672822343
-0.1523891005	0.00302480154103252
-0.1523314601	0.00284099552679951
-0.1522738198	0.00285171457908719
-0.1522161795	0.00304978885545243
-0.1521585392	0.00337885330809619
-0.1521008989	0.0037691804115262
-0.1520432586	0.00416209409494237
-0.1519856183	0.00451488866483368
-0.1519279779	0.00479828677142966
-0.1518703376	0.0049934380344722
-0.1518126973	0.00509000534021169
-0.151755057	0.0050852377270492
-0.1516974167	0.00498374573582035
-0.1516397764	0.00479784472973684
-0.1515821361	0.00454843397776699
-0.1515244957	0.00426632321270434
-0.1514668554	0.0039933839725608
-0.1514092151	0.00378136519728371
-0.1513515748	0.00368407778770906
-0.1512939345	0.00374041883548334
-0.1512362942	0.00395698977009255
-0.1511786539	0.00430679488329369
-0.1511210135	0.00474474737602822
-0.1510633732	0.00522424189097102
-0.1510057329	0.00570555142840353
-0.1509480926	0.00615776296676595
-0.1508904523	0.00655814376097295
-0.150832812	0.00689100301134331
-0.1507751717	0.0071466941409218
-0.1507175313	0.00732082207301245
-0.150659891	0.00741356807584338
-0.1506022507	0.00742905530830444
-0.1505446104	0.00737467523162395
-0.1504869701	0.00726035248489947
-0.1504293298	0.00709773379147814
-0.1503716895	0.00689930695804841
-0.1503140491	0.0066775075541315
-0.1502564088	0.0064438601792373
-0.1501987685	0.00620826874048324
-0.1501411282	0.00597854751396651
-0.1500834879	0.00576027600028454
-0.1500258476	0.00555700935774161
-0.1499682073	0.00537078190802259
-0.1499105669	0.00520275463170581
-0.1498529266	0.00505381429259205
-0.1497952863	0.00492492103600107
-0.149737646	0.00481708106915574
-0.1496800057	0.00473092500095361
-0.1496223654	0.00466602307837431
-0.1495647251	0.00462017776306986
-0.1495070847	0.00458896594738758
-0.1494494444	0.00456575084098025
-0.1493918041	0.00454221043526849
-0.1493341638	0.00450929150442423
-0.1492765235	0.0044583836375089
-0.1492188832	0.00438253280673485
-0.1491612429	0.00427755094592881
-0.1491036025	0.00414296720924455
-0.1490459622	0.00398279492040713
-0.1489883219	0.00380608348049843
-0.1489306816	0.00362711996610306
-0.1488730413	0.00346493601539795
-0.148815401	0.0033415058881504
-0.1487577607	0.0032780345546748
-0.1487001204	0.00328971470073681
-0.14864248	0.00338121060949547
-0.1485848397	0.00354584749056442
-0.1485271994	0.00376909438050967
-0.1484695591	0.00403384028230957
-0.1484119188	0.00432462444806644
-0.1483542785	0.00462977174203272
-0.1482966382	0.00494176628017142
-0.1482389978	0.00525653021291775
-0.1481813575	0.00557211600218145
-0.1481237172	0.00588716335790037
-0.1480660769	0.00619940867980276
-0.1480084366	0.00650448723143014
-0.1479507963	0.00679521840744166
-0.147893156	0.0070614586509883
-0.1478355156	0.00729049203143508
-0.1477778753	0.00746783677096574
-0.147720235	0.0075783151735208
-0.1476625947	0.00760721654352221
-0.1476049544	0.00754143476436574
-0.1475473141	0.00737048446441697
-0.1474896738	0.0070873505952068
-0.1474320334	0.0066891335454985
-0.1473743931	0.00617750702835776
-0.1473167528	0.00555901295774532
-0.1472591125	0.00484531726321367
-0.1472014722	0.00405371645743965
-0.1471438319	0.00320885468954092
-0.1470861916	0.00234923999921649
-0.1470285512	0.00155579074823788
-0.1469709109	0.00107690687309987
-0.1469132706	0.00131036837151379
-0.1468556303	0.00197537620141876
-0.14679799	0.00271691193496076
-0.1467403497	0.00342401846806028
-0.1466827094	0.00405627116110429
-0.146625069	0.00459420555072737
-0.1465674287	0.0050283129260958
-0.1465097884	0.00535591491331434
-0.1464521481	0.00557989188648648
-0.1463945078	0.00570780274000283
-0.1463368675	0.00575095162984704
-0.1462792272	0.00572326501367527
-0.1462215868	0.00563994670097598
-0.1461639465	0.00551598004740211
-0.1461063062	0.00536463401508661
-0.1460486659	0.00519622499610824
-0.1459910256	0.00501742661590373
-0.1459333853	0.00483138543441797
-0.145875745	0.0046387262770374
-0.1458181046	0.00443933317457028
-0.1457604643	0.00423459138617669
-0.145702824	0.00402967755636862
-0.1456451837	0.00383540346948811
-0.1455875434	0.00366891200918764
-0.1455299031	0.0035521808682277
-0.1454722628	0.00350730029618587
-0.1454146224	0.00354898480307712
-0.1453569821	0.00367778972968013
-0.1452993418	0.00387855619438783
-0.1452417015	0.00412481158227998
-0.1451840612	0.00438546234583747
-0.1451264209	0.00463015617541874
-0.1450687806	0.00483231675496573
-0.1450111402	0.00497049982525755
-0.1449534999	0.00502887748337885
-0.1448958596	0.00499734997664946
-0.1448382193	0.00487148496029377
-0.144780579	0.0046523531673744
-0.1447229387	0.00434629184153798
-0.1446652984	0.00396462624188272
-0.144607658	0.00352344656025419
-0.1445500177	0.00304363520993321
-0.1444923774	0.00255154286756997
-0.1444347371	0.00208105165056871
-0.1443770968	0.00167759864700891
-0.1443194565	0.00139994594839789
-0.1442618162	0.00129819482288126
-0.1442041758	0.00135976298944638
-0.1441465355	0.00150906096810409
-0.1440888952	0.00167176568223266
-0.1440312549	0.00180299359071504
-0.1439736146	0.00188103350622011
-0.1439159743	0.0018982875755542
-0.143858334	0.00185596861440063
-0.1438006936	0.00176119924865902
-0.1437430533	0.00162518241771383
-0.143685413	0.00146177133172302
-0.1436277727	0.00128609731556424
-0.1435701324	0.00111304146705306
-0.1435124921	9.55421771568837E-4
-0.1434548518	8.22086388748854E-4
-0.1433972114	7.16969438112823E-4
-0.1433395711	6.4114942902003E-4
-0.1432819308	5.98980491732466E-4
-0.1432242905	6.04213809498773E-4
-0.1431666502	6.75590685145036E-4
-0.1431090099	8.21157945523655E-4
-0.1430513696	0.00103266622955281
-0.1429937292	0.00129409220009505
-0.1429360889	0.0015884752149229
-0.1428784486	0.00189984778334823
-0.1428208083	0.00221366847800874
-0.142763168	0.00251730567763472
-0.1427055277	0.00280075716572904
-0.1426478874	0.0030574618118163
-0.142590247	0.00328502005672171
-0.1425326067	0.00348561677898637
-0.1424749664	0.00366589873803994
-0.1424173261	0.00383605135675398
-0.1423596858	0.00400790493598447
-0.1423020455	0.00419219793010096
-0.1422444052	0.00439555712944034
-0.1421867648	0.00461810158567174
-0.1421291245	0.00485246944584479
-0.1420714842	0.00508449535514985
-0.1420138439	0.00529513731457455
-0.1419562036	0.00546299483813901
-0.1418985633	0.00556687678028534
-0.141840923	0.00558818585379985
-0.1417832826	0.00551312270425021
-0.1417256423	0.0053349192318755
-0.141668002	0.00505647231595084
-0.1416103617	0.0046940353752942
-0.1415527214	0.00428294724015179
-0.1414950811	0.00388595186180604
-0.1414374408	0.00359977938121586
-0.1413798004	0.0035402714538881
-0.1413221601	0.00378332424054045
-0.1412645198	0.004309699082164
-0.1412068795	0.00503131697042987
-0.1411492392	0.00585090242361075
-0.1410915989	0.00668848065822748
-0.1410339586	0.00748251980672145
-0.1409763182	0.00818566331511682
-0.1409186779	0.00876163142436229
-0.1408610376	0.00918379789051329
-0.1408033973	0.00943485045860872
-0.140745757	0.0095070658629545
-0.1406881167	0.00940296194119788
-0.1406304764	0.00913627619203731
-0.140572836	0.00873332303435364
-0.1405151957	0.00823481338640555
-0.1404575554	0.007697876379254
-0.1403999151	0.0071968980483485
-0.1403422748	0.00681916244243551
-0.1402846345	0.00664887501945878
-0.1402269942	0.00673865922542188
-0.1401693538	0.0070856692223394
-0.1401117135	0.00763515394345767
-0.1400540732	0.00830709715164655
-0.1399964329	0.00902162853776138
-0.1399387926	0.00971135714572902
-0.1398811523	0.0103240328082812
-0.139823512	0.0108213128054771
-0.1397658716	0.0111767519347958
-0.1397082313	0.0113739789422463
-0.139650591	0.0114052130981578
-0.1395929507	0.0112700370825125
-0.1395353104	0.0109743248188916
-0.1394776701	0.0105292711641971
-0.1394200298	0.00995052103146498
-0.1393623894	0.00925739664680067
-0.1393047491	0.00847231355908614
-0.1392471088	0.00762044862932848
-0.1391894685	0.00672984371117908
-0.1391318282	0.00583218839400865
-0.1390741879	0.0049646814481252
-0.1390165476	0.00417332566322233
-0.1389589072	0.0035166780481217
-0.1389012669	0.00306316074552654
-0.1388436266	0.00286527714977026
-0.1387859863	0.00291324569406773
-0.138728346	0.00312828137967153
-0.1386707057	0.00341369402442683
-0.1386130654	0.00369500365464294
-0.138555425	0.00392578101626909
-0.1384977847	0.00408127556832533
-0.1384401444	0.00415306044645407
-0.1383825041	0.00414685840913238
-0.1383248638	0.00408280946681388
-0.1382672235	0.00399689227514668
-0.1382095832	0.00394101977424719
-0.1381519428	0.00397702993508241
-0.1380943025	0.00416022338167359
-0.1380366622	0.00451803289487927
-0.1379790219	0.00504070702134744
-0.1379213816	0.00569092600095464
-0.1378637413	0.00642010624753221
-0.137806101	0.00717952205105366
-0.1377484606	0.00792497414945789
-0.1376908203	0.00861807242069322
-0.13763318	0.00922642985198954
-0.1375755397	0.00972370131309414
-0.1375178994	0.0100896895666903
-0.1374602591	0.0103105073304199
-0.1374026188	0.0103787193595045
-0.1373449784	0.0102933917251461
-0.1372873381	0.0100600154948613
-0.1372296978	0.00969026122707343
-0.1371720575	0.00920157714595582
-0.1371144172	0.00861662531610857
-0.1370567769	0.00796256888924628
-0.1369991366	0.00727019263937386
-0.1369414963	0.0065727929925701
-0.1368838559	0.00590463076766059
-0.1368262156	0.00529857111192898
-0.1367685753	0.0047824438994267
-0.136710935	0.00437408176709461
-0.1366532947	0.00407648491390197
-0.1365956544	0.00387625458376761
-0.1365380141	0.00374774805953408
-0.1364803737	0.00366146103243405
-0.1364227334	0.00359216172387807
-0.1363650931	0.00352356293150818
-0.1363074528	0.00344925944253551
-0.1362498125	0.00337115001149486
-0.1361921722	0.00329648782112147
-0.1361345319	0.00323433378797298
-0.1360768915	0.00319214713623416
-0.1360192512	0.00317345556026346
-0.1359616109	0.00317749482215961
-0.1359039706	0.00320106210418774
-0.1358463303	0.00324188768235844
-0.13578869	0.0033022412909704
-0.1357310497	0.00339139794989479
-0.1356734093	0.00352571285125036
-0.135615769	0.00372546004686603
-0.1355581287	0.00400884432870549
-0.1355004884	0.00438558408823102
-0.1354428481	0.00485323639508907
-0.1353852078	0.00539755064695943
-0.1353275675	0.00599550951083455
-0.1352699271	0.00661894900922578
-0.1352122868	0.00723755522428374
-0.1351546465	0.00782103690828547
-0.1350970062	0.00834068240276536
-0.1350393659	0.00877054063973262
-0.1349817256	0.0090883635343954
-0.1349240853	0.00927636031583538
-0.1348664449	0.00932178509462381
-0.1348088046	0.00921733474982964
-0.1347511643	0.00896135327974565
-0.134693524	0.00855782174002241
-0.1346358837	0.00801615552180982
-0.1345782434	0.0073507895678243
-0.1345206031	0.00658060919650433
-0.1344629627	0.0057282380909671
-0.1344053224	0.00481928321575589
-0.1343476821	0.00388167545533552
-0.1342900418	0.00294554149024896
-0.1342324015	0.0020452079847505
-0.1341747612	0.00123207190935248
-0.1341171209	6.65042342311693E-4
-0.1340594805	7.71552294383809E-4
-0.1340018402	0.00124697615152181
-0.1339441999	0.00170261322949818
-0.1338865596	0.00206384963283467
-0.1338289193	0.00231636177975441
-0.133771279	0.00246302430208691
-0.1337136387	0.00251738748184276
-0.1336559983	0.00250300938454576
-0.133598358	0.00245400813815272
-0.1335407177	0.00241438963339137
-0.1334830774	0.00243233671374919
-0.1334254371	0.00254665696562574
-0.1333677968	0.00277176766161615
-0.1333101565	0.00309497571646981
-0.1332525161	0.00348762114187747
-0.1331948758	0.00391783309054958
-0.1331372355	0.00435737400760207
-0.1330795952	0.00478358030266011
-0.1330219549	0.00517921115382593
-0.1329643146	0.00553173957911297
-0.1329066743	0.00583262006455677
-0.1328490339	0.006076643347055
-0.1327913936	0.00626137760966764
-0.1327337533	0.00638668728524462
-0.132676113	0.00645432864363778
-0.1326184727	0.00646762832745188
-0.1325608324	0.00643124564045942
-0.1325031921	0.00635103583611942
-0.1324455517	0.00623397902472064
-0.1323879114	0.00608816487439678
-0.1323302711	0.00592277064203159
-0.1322726308	0.00574795949274175
-0.1322149905	0.00557460619031566
-0.1321573502	0.00541375912758673
-0.1320997099	0.00527577654203767
-0.1320420695	0.00516918819503938
-0.1319844292	0.00509947526750028
-0.1319267889	0.00506810713206921
-0.1318691486	0.00507219612597539
-0.1318115083	0.00510493838653442
-0.131753868	0.0051567338007565
-0.1316962277	0.00521663845014273
-0.1316385873	0.00527378100389794
-0.131580947	0.00531848876132862
-0.1315233067	0.00534302001342269
-0.1314656664	0.00534191971331929
-0.1314080261	0.00531205168252751
-0.1313503858	0.00525237708492483
-0.1312927455	0.00516353918921566
-0.1312351051	0.00504731538898494
-0.1311774648	0.0049059919340123
-0.1311198245	0.00474174333169416
-0.1310621842	0.0045560946454584
-0.1310045439	0.00434955012324755
-0.1309469036	0.00412146457882946
-0.1308892633	0.00387019386617924
-0.1308316229	0.00359352702425466
-0.1307739826	0.00328937673131622
-0.1307163423	0.00295672025435078
-0.130658702	0.00259687854317376
-0.1306010617	0.00221551230465186
-0.1305434214	0.00182651190362052
-0.1304857811	0.00146097884636994
-0.1304281407	0.0011864351303455
-0.1303705004	0.00111491995352573
-0.1303128601	0.00130314840530763
-0.1302552198	0.00167025982501013
-0.1301975795	0.0021182285548748
-0.1301399392	0.00259032970137083
-0.1300822989	0.00305525332500343
-0.1300246585	0.00349335041582517
-0.1299670182	0.00389103592890302
-0.1299093779	0.0042387698647112
-0.1298517376	0.00453037551585105
-0.1297940973	0.00476284424004561
-0.129736457	0.00493627703739901
-0.1296788167	0.00505380046783553
-0.1296211763	0.00512136923852499
-0.129563536	0.00514738447153038
-0.1295058957	0.00514207457945833
-0.1294482554	0.0051166050892836
-0.1293906151	0.005081926445285
-0.1293329748	0.00504745748191493
-0.1292753345	0.00501980389670505
-0.1292176941	0.00500179037297977
-0.1291600538	0.00499206966192749
-0.1291024135	0.00498543018085586
-0.1290447732	0.00497371356052944
-0.1289871329	0.00494708577019152
-0.1289294926	0.00489536563439756
-0.1288718523	0.00480917998884535
-0.1288142119	0.0046808301658043
-0.1287565716	0.00450485034520654
-0.1286989313	0.00427828563740787
-0.128641291	0.0040007508358256
-0.1285836507	0.00367431790135866
-0.1285260104	0.00330328244668293
-0.1284683701	0.00289384900396805
-0.1284107297	0.00245378711730631
-0.1283530894	0.00199213964138107
-0.1282954491	0.00151919722597652
-0.1282378088	0.00104763192539374
-0.1281801685	6.00624325385902E-4
-0.1281225282	2.95794667829555E-4
-0.1280648879	4.88842697775977E-4
-0.1280072475	8.68790248237369E-4
-0.1279496072	0.00124945885511222
-0.1278919669	0.00160579667607905
-0.1278343266	0.00193097894946283
-0.1277766863	0.00222234188901226
-0.127719046	0.0024788950194794
-0.1276614057	0.00270051084588747
-0.1276037653	0.00288756228614669
-0.127546125	0.00304079015545377
-0.1274884847	0.0031613813828674
-0.1274308444	0.00325126198068245
-0.1273732041	0.00331359690061536
-0.1273155638	0.00335345794170922
-0.1272579235	0.00337855374077705
-0.1272002831	0.00339981941218496
-0.1271426428	0.00343151399125154
-0.1270850025	0.00349037171172341
-0.1270273622	0.00359343908601968
-0.1269697219	0.00375481075753686
-0.1269120816	0.00398233712612075
-0.1268544413	0.00427577508842793
-0.1267968009	0.00462712332693127
-0.1267391606	0.00502261706455368
-0.1266815203	0.00544525860335939
-0.12662388	0.00587705705882171
-0.1265662397	0.00630070711413105
-0.1265085994	0.00670079640288289
-0.1264509591	0.00706468621101671
-0.1263933187	0.00738318886926688
-0.1263356784	0.00765106517635585
-0.1262780381	0.00786733731684259
-0.1262203978	0.00803534655190366
-0.1261627575	0.00816245588912978
-0.1261051172	0.0082593235250758
-0.1260474769	0.00833864156560986
-0.1259898365	0.00841337864265839
-0.1259321962	0.00849466993264942
-0.1258745559	0.00858970104092891
-0.1258169156	0.00870005653614076
-0.1257592753	0.00882094194942469
-0.125701635	0.00894150706340934
-0.1256439947	0.00904614173829045
-0.1255863544	0.0091164046354687
-0.125528714	0.00913317690018237
-0.1254710737	0.0090787015862903
-0.1254134334	0.00893833250343557
-0.1253557931	0.00870194069272236
-0.1252981528	0.00836500972681415
-0.1252405125	0.00792952361806559
-0.1251828722	0.00740476793275045
-0.1251252318	0.0068082338847772
-0.1250675915	0.00616684730602815
-0.1250099512	0.00551869797803915
-0.1249523109	0.00491490038649524
-0.1248946706	0.00441921082392868
-0.1248370303	0.00409884052457786
-0.12477939	0.00399951726754358
-0.1247217496	0.00411655102737219
-0.1246641093	0.00439423253013663
-0.124606469	0.00475637490347928
-0.1245488287	0.00513473652034693
-0.1244911884	0.00547944605097531
-0.1244335481	0.00575863533879932
-0.1243759078	0.00595540345917882
-0.1243182674	0.00606513947952524
-0.1242606271	0.00609358729235803
-0.1242029868	0.00605531085083593
-0.1241453465	0.00597207165162026
-0.1240877062	0.00587059847484379
-0.1240300659	0.00577928038070142
-0.1239724256	0.00572365136458904
-0.1239147852	0.00572132709415164
-0.1238571449	0.00577802798765772
-0.1237995046	0.00588647744997675
-0.1237418643	0.00602872492652054
-0.123684224	0.00618066161923878
-0.1236265837	0.00631679500700516
-0.1235689434	0.00641393224116726
-0.123511303	0.00645342228187864
-0.1234536627	0.00642218549709845
-0.1233960224	0.0063129195494016
-0.1233383821	0.00612377906575161
-0.1232807418	0.00585773315230222
-0.1232231015	0.00552170471309764
-0.1231654612	0.00512556844903964
-0.1231078208	0.00468106481553074
-0.1230501805	0.00420069044401077
-0.1229925402	0.00369666045016541
-0.1229348999	0.00318006584542871
-0.1228772596	0.00266045625820233
-0.1228196193	0.00214629116112491
-0.122761979	0.00164747138914576
-0.1227043386	0.00118433667457389
-0.1226466983	8.20974849458608E-4
-0.122589058	7.34300552887168E-4
-0.1225314177	0.00101013395683913
-0.1224737774	0.00146491968548421
-0.1224161371	0.00198512974755644
-0.1223584968	0.00253234396117934
-0.1223008564	0.00308894092674322
-0.1222432161	0.00364274431210754
-0.1221855758	0.00418329447762317
-0.1221279355	0.00470115989810299
-0.1220702952	0.00518812459600474
-0.1220126549	0.00563757633770757
-0.1219550146	0.0060448293348756
-0.1218973742	0.00640724668788318
-0.1218397339	0.00672410061247486
-0.1217820936	0.00699614540839733
-0.1217244533	0.00722494068550586
-0.121666813	0.0074119950020567
-0.1216091727	0.00755787214213623
-0.1215515324	0.00766140919732907
-0.121493892	0.00771921117444451
-0.1214362517	0.00772552727373946
-0.1213786114	0.00767256434284984
-0.1213209711	0.007551199640412
-0.1212633308	0.00735200777526575
-0.1212056905	0.00706648433658179
-0.1211480502	0.00668838233853849
-0.1210904098	0.00621514133519725
-0.1210327695	0.0056495425974666
-0.1209751292	0.00500201811548259
-0.1209174889	0.00429477946884481
-0.1208598486	0.00357071901105053
-0.1208022083	0.0029134719004865
-0.120744568	0.00247987012357745
-0.1206869276	0.00247057148512524
-0.1206292873	0.00292453870571001
-0.120571647	0.00367484098437215
-0.1205140067	0.00455661618207854
-0.1204563664	0.00547228810545165
-0.1203987261	0.00636582295445665
-0.1203410858	0.00720220026000027
-0.1202834454	0.00795832974054612
-0.1202258051	0.0086193036900038
-0.1201681648	0.0091767244399221
-0.1201105245	0.00962776692553291
-0.1200528842	0.00997440976743275
-0.1199952439	0.0102225857964802
-0.1199376036	0.0103811796713192
-0.1198799632	0.0104608532586116
-0.1198223229	0.010472768837906
-0.1197646826	0.0104273233271375
-0.1197070423	0.0103330549825309
-0.119649402	0.0101958712122384
-0.1195917617	0.0100187376997296
-0.1195341214	0.00980187872358631
-0.119476481	0.00954345314788984
-0.1194188407	0.00924057060883568
-0.1193612004	0.00889047744379118
-0.1193035601	0.00849171044506231
-0.1192459198	0.00804505535572717
-0.1191882795	0.00755419754040984
-0.1191306392	0.00702598232575498
-0.1190729988	0.00647026445388088
-0.1190153585	0.00589931895806078
-0.1189577182	0.00532680307917843
-0.1189000779	0.0047662757384286
-0.1188424376	0.00422932182404312
-0.1187847973	0.00372346029222711
-0.118727157	0.00325024386623079
-0.1186695166	0.00280421170537289
-0.1186118763	0.00237341293135354
-0.118554236	0.0019419418782906
-0.1184965957	0.0014947514172695
-0.1184389554	0.00102762728518277
-0.1183813151	5.92377167399142E-4
-0.1183236748	5.49469315947748E-4
-0.1182660344	0.00106392701435775
-0.1182083941	0.00175025072190796
-0.1181507538	0.00250431746836852
-0.1180931135	0.00329237155914594
-0.1180354732	0.00408924000952578
-0.1179778329	0.00487051907270008
-0.1179201926	0.00561172471311826
-0.1178625522	0.00628879539051071
-0.1178049119	0.00687889849370979
-0.1177472716	0.0073612718569813
-0.1176896313	0.00771799603917117
-0.117631991	0.00793465223160024
-0.1175743507	0.00800084878438019
-0.1175167104	0.00791060295938449
-0.11745907	0.00766258977586575
-0.1174014297	0.00726028488689164
-0.1173437894	0.00671206753821396
-0.1172861491	0.00603140637258389
-0.1172285088	0.00523746477058224
-0.1171708685	0.00435697613090323
-0.1171132282	0.00343013331972507
-0.1170555878	0.0025303807014234
-0.1169979475	0.00183172329043638
-0.1169403072	0.00169732120342392
-0.1168826669	0.00223925913325684
-0.1168250266	0.00309296002367013
-0.1167673863	0.00401812914240118
-0.116709746	0.00491880349361185
-0.1166521056	0.00574851905001964
-0.1165944653	0.0064790976279357
-0.116536825	0.00709155287788957
-0.1164791847	0.00757323647756338
-0.1164215444	0.00791696361542641
-0.1163639041	0.0081208708462586
-0.1163062638	0.00818858978205132
-0.1162486234	0.00812957114388778
-0.1161909831	0.00795950647371801
-0.1161333428	0.00770077288739473
-0.1160757025	0.00738275412655065
-0.1160180622	0.00704168770277083
-0.1159604219	0.00671928846318398
-0.1159027816	0.00645903249384793
-0.1158451412	0.00629917244244582
-0.1157875009	0.00626343996230924
-0.1157298606	0.00635354138509421
-0.1156722203	0.00654831896733914
-0.11561458	0.00681028933019519
-0.1155569397	0.00709520673732653
-0.1154992994	0.00735995609273824
-0.115441659	0.00756710472897395
-0.1153840187	0.00768675963583468
-0.1153263784	0.00769695234737356
-0.1152687381	0.00758336083851633
-0.1152110978	0.00733880641114063
-0.1151534575	0.00696267382749879
-0.1150958172	0.0064603259797175
-0.1150381768	0.00584255584799572
-0.1149805365	0.00512518325276624
-0.1149228962	0.00432910248361081
-0.1148652559	0.00348168025946419
-0.1148076156	0.0026226779305958
-0.1147499753	0.001827677884204
-0.114692335	0.00129547593348034
-0.1146346946	0.00137792859580268
-0.1145770543	0.0019642174064097
-0.114519414	0.00269987140192928
-0.1144617737	0.00344027879410185
-0.1144041334	0.00413377033378385
-0.1143464931	0.00475618057338203
-0.1142888528	0.00529359496246903
-0.1142312125	0.00573698447111801
-0.1141735721	0.00608002107218667
-0.1141159318	0.00631794908035988
-0.1140582915	0.00644692874941108
-0.1140006512	0.00646368259142535
-0.1139430109	0.00636539434576737
-0.1138853706	0.00614983346374584
-0.1138277303	0.00581567074811417
-0.1137700899	0.00536293459065422
-0.1137124496	0.00479354604489283
-0.1136548093	0.00411187021842291
-0.113597169	0.00332523288168338
-0.1135395287	0.00244443201487837
-0.1134818884	0.0014847807884338
-0.1134242481	4.78529345906542E-4
-0.1133666077	6.45532218074452E-4
-0.1133089674	0.00172287826069924
-0.1132513271	0.00280661874909149
-0.1131936868	0.00386123396003501
-0.1131360465	0.00485877863791612
-0.1130784062	0.00577278761112125
-0.1130207659	0.0065786712769807
-0.1129631255	0.00725461169547598
-0.1129054852	0.00778250737371894
-0.1128478449	0.00814886816378161
-0.1127902046	0.00834561208825989
-0.1127325643	0.00837076204202272
-0.112674924	0.00822906875161727
-0.1126172837	0.00793259448721081
-0.1125596433	0.00750138976431935
-0.112502003	0.00696441588084111
-0.1124443627	0.00636091554733562
-0.1123867224	0.00574224673427498
-0.1123290821	0.00517320344660149
-0.1122714418	0.00472898554534592
-0.1122138015	0.00447999225772398
-0.1121561611	0.00446174292963189
-0.1120985208	0.00465140764062643
-0.1120408805	0.00497927653533663
-0.1119832402	0.00536251636341893
-0.1119255999	0.00572902193713602
-0.1118679596	0.00602418850947269
-0.1118103193	0.00620936596841852
-0.1117526789	0.00625864623571777
-0.1116950386	0.00615617107852688
-0.1116373983	0.00589423949921598
-0.111579758	0.00547203271343579
-0.1115221177	0.00489481643795509
-0.1114644774	0.00417370586979987
-0.1114068371	0.0033266884295757
-0.1113491967	0.00238444517984039
-0.1112915564	0.00142541525300542
-0.1112339161	8.72570557289234E-4
-0.1111762758	0.00153844950355619
-0.1111186355	0.00266939619525381
-0.1110609952	0.00388122957858719
-0.1110033549	0.00509291221949713
-0.1109457145	0.00626380019979402
-0.1108880742	0.00736204456911811
-0.1108304339	0.00835913221560022
-0.1107727936	0.00922880635959419
-0.1107151533	0.00994709222380642
-0.110657513	0.0104926957656657
-0.1105998727	0.010847535719109
-0.1105422323	0.0109973248426029
-0.110484592	0.0109321314764242
-0.1104269517	0.0106468891205042
-0.1103693114	0.0101418022080435
-0.1103116711	0.0094226407037533
-0.1102540308	0.00850090308340524
-0.1101963905	0.00739388545761387
-0.1101387501	0.00612480371629249
-0.1100811098	0.00472352702425466
-0.1100234695	0.00323073177395028
-0.1099658292	0.00172830720444042
-0.1099081889	8.18813411147847E-4
-0.1098505486	0.00193425567449039
-0.1097929083	0.00345990687619266
-0.1097352679	0.00496714474963376
-0.1096776276	0.00638532774776056
-0.1096199873	0.00767592325352913
-0.109562347	0.00881034752613147
-0.1095047067	0.00976683407921039
-0.1094470664	0.0105299740515196
-0.1093894261	0.0110907183409467
-0.1093317857	0.0114463595323294
-0.1092741454	0.0116003562890271
-0.1092165051	0.0115619750123454
-0.1091588648	0.011345748191493
-0.1091012245	0.010970787701843
-0.1090435842	0.0104600030515495
-0.1089859439	0.00983929296834327
-0.1089283035	0.00913678621318166
-0.1088706632	0.00838223672395539
-0.1088130229	0.00760665659449133
-0.1087553826	0.0068422439095298
-0.1086977423	0.00612253205415676
-0.108640102	0.00548232835291583
-0.1085824617	0.00495636367666358
-0.1085248213	0.00457490661330579
-0.108467181	0.00435552750054382
-0.1084095407	0.00429445994274221
-0.1083519004	0.0043649540257258
-0.1082942601	0.00452548309843618
-0.1082366198	0.00473143963035013
-0.1081789795	0.00494303864230788
-0.1081213391	0.00512808744132726
-0.1080636988	0.00526187005347428
-0.1080060585	0.00532625311984858
-0.1079484182	0.00530897582368642
-0.1078907779	0.00520336641584167
-0.1078331376	0.00500845480253072
-0.1077754973	0.00472941606125367
-0.1077178569	0.00437834396736491
-0.1076602166	0.00397546875821521
-0.1076025763	0.00355097341337465
-0.107544936	0.0031471809146195
-0.1074872957	0.00281886210191969
-0.1074296554	0.00262443227261059
-0.1073720151	0.00260021172186775
-0.1073143747	0.00273358050884589
-0.1072567344	0.00297023040229938
-0.1071990941	0.00324731278073483
-0.1071414538	0.00351610197536286
-0.1070838135	0.00374767048213452
-0.1070261732	0.00393204835262717
-0.1069685329	0.00407676142965096
-0.1069108925	0.00420533899519484
-0.1068532522	0.00435405811758569
-0.1067956119	0.00456468970586568
-0.1067379716	0.00487292668342957
-0.1066803313	0.00529660400680825
-0.106622691	0.00583016559810886
-0.1065650507	0.00644761850269949
-0.1065074103	0.00711012788672978
-0.10644977	0.00777338770452341
-0.1063921297	0.00839273820900846
-0.1063344894	0.00892625793428653
-0.1062768491	0.00933663326457038
-0.1062192088	0.00959242117775379
-0.1061615685	0.00966898711235785
-0.1061039281	0.00954923464869552
-0.1060462878	0.00922417163316663
-0.1059886475	0.00869333334364262
-0.1059310072	0.00796514279911629
-0.1058733669	0.00705745606954234
-0.1058157266	0.0059989459989134
-0.1057580863	0.00483340784887407
-0.1057004459	0.00363445379840598
-0.1056428056	0.00256048241286847
-0.1055851653	0.0020138440864372
-0.105527525	0.00243133721787342
-0.1054698847	0.00344323675591418
-0.1054122444	0.00460276220903321
-0.1053546041	0.00573130127969204
-0.1052969637	0.00675049567061409
-0.1052393234	0.00761600900619485
-0.1051816831	0.00829972568012957
-0.1051240428	0.00878440795299789
-0.1050664025	0.00906178644514066
-0.1050087622	0.00913164300169382
-0.1049511219	0.00900112021764971
-0.1048934815	0.00868399323092086
-0.1048358412	0.00819980945341181
-0.1047782009	0.00757288008544339
-0.1047205606	0.006831140990867
-0.1046629203	0.00600491223186828
-0.10460528	0.00512559341813754
-0.1045476397	0.00422433838591586
-0.1044899993	0.00333074478427297
-0.104432359	0.0024716005480418
-0.1043747187	0.00166974461829342
-0.1043170784	9.43274239457979E-4
-0.1042594381	3.08675520284042E-4
-0.1042017978	2.68844252416755E-4
-0.1041441575	7.27300455979852E-4
-0.1040865171	0.00111905828768896
-0.1040288768	0.00145827464770582
-0.1039712365	0.00176981792764735
-0.1039135962	0.00208032387662255
-0.1038559559	0.00241229636319213
-0.1037983156	0.00277933230859001
-0.1037406753	0.00318429482916993
-0.1036830349	0.00362062835116325
-0.1036253946	0.00407538499524226
-0.1035677543	0.00453239255916759
-0.103510114	0.00497477507708771
-0.1034524737	0.00538670120278475
-0.1033948334	0.00575451332424054
-0.1033371931	0.00606741152310466
-0.1032795527	0.00631781850290567
-0.1032219124	0.00650150238299215
-0.1031642721	0.0066175034407252
-0.1031066318	0.00666789246174481
-0.1030489915	0.00665738328596215
-0.1029913512	0.0065928204874438
-0.1029337109	0.00648257481708744
-0.1028760706	0.00633587082048538
-0.1028184302	0.00616211196094017
-0.1027607899	0.00597025509304649
-0.1027031496	0.0057683195652779
-0.1026455093	0.00556310347742627
-0.102587869	0.00536017825791573
-0.1025302287	0.00516417402492168
-0.1024725884	0.00497931954569025
-0.102414948	0.00481012014445376
-0.1023573077	0.0046619820948269
-0.1022996674	0.00454154525932501
-0.1022420271	0.00445646722316209
-0.1021843868	0.00441450542732518
-0.1021267465	0.00442195832160652
-0.1020691062	0.00448187449677783
-0.1020114658	0.0045927012295889
-0.1019538255	0.0047479430700444
-0.1018961852	0.0049369598834638
-0.1018385449	0.00514655146036233
-0.1017809046	0.00536278558019132
-0.1017232643	0.00557266174501211
-0.101665624	0.00576543380972558
-0.1016079836	0.00593356170470279
-0.1015503433	0.00607331439516948
-0.101492703	0.00618502559280989
-0.1014350627	0.00627294292055971
-0.1013774224	0.00634459799443092
-0.1013197821	0.00640961474187087
-0.1012621418	0.00647796697728554
-0.1012045014	0.00655786877099873
-0.1011468611	0.00665367873575127
-0.1010892208	0.00676433456116965
-0.1010315805	0.00688278125028995
-0.1009739402	0.00699653329539515
-0.1009162999	0.00708920709196607
-0.1008586596	0.00714262858002947
-0.1008010192	0.00713910837021481
-0.1007433789	0.00706363467385018
-0.1006857386	0.0069058934390654
-0.1006280983	0.00666217163110477
-0.100570458	0.00633732137868183
-0.1005128177	0.00594698735771893
-0.1004551774	0.00552028372194198
-0.100397537	0.00510254689953289
-0.1003398967	0.004755956676244
-0.1002822564	0.00455210243515715
-0.1002246161	0.00454967599966598
-0.1001669758	0.00476479637607874
-0.1001093355	0.00516125945490665
-0.1000516952	0.00567090850609124
-0.099994055	0.006220477330389
-0.099936415	0.00674609137741379
-0.099878774	0.00719687193491952
-0.099821134	0.00753430600443918
-0.099763494	0.00773094931025702
-0.099705853	0.00776949034999005
-0.099648213	0.00764224660025423
-0.099590573	0.00735099311442589
-0.099532932	0.00690707400729279
-0.099475292	0.00633195196077522
-0.099417652	0.00565860812227641
-0.099360011	0.00493467631409929
-0.099302371	0.00422852568920174
-0.099244731	0.0036374444097365
-0.09918709	0.00328372810693619
-0.09912945	0.00326144932108177
-0.09907181	0.00355241361073568
-0.099014169	0.00404032268074503
-0.098956529	0.00460262702332683
-0.098898889	0.00515389221019816
-0.098841249	0.00564307440523135
-0.098783608	0.0060428034668077
-0.098725968	0.00634186239367257
-0.098668328	0.00654057342327157
-0.098610687	0.00664755465727284
-0.098553047	0.00667685851222527
-0.098495407	0.00664502990209268
-0.098437766	0.00656802308043616
-0.098380126	0.00645824902912271
-0.098322486	0.00632229346628192
-0.098264845	0.00615991518547957
-0.098207205	0.00596473742756436
-0.098149565	0.00572661624393427
-0.098091924	0.00543533050034072
-0.098034284	0.00508518933524674
-0.097976644	0.00468054519643835
-0.097919004	0.00424282966271099
-0.097861363	0.0038199872783374
-0.097803723	0.00349590435660243
-0.097746083	0.00338320651876961
-0.097688442	0.00357018518575792
-0.097630802	0.00405316803419385
-0.097573162	0.00474809284339468
-0.097515521	0.00555370691103805
-0.097457881	0.00638469098421751
-0.097400241	0.00717460927279307
-0.0973426	0.00787155188819782
-0.09728496	0.00843481175753789
-0.09722732	0.00883332529208793
-0.097169679	0.00904518007750523
-0.097112039	0.00905758415214861
-0.097054399	0.00886693435766429
-0.096996759	0.00847880710186299
-0.096939118	0.007907792471951
-0.096881478	0.00717722389404525
-0.096823838	0.0063189829474051
-0.096766197	0.00537385008644339
-0.096708557	0.00439359155009438
-0.096650917	0.00344769712133724
-0.096593276	0.00264070623784148
-0.096535636	0.00213494725252294
-0.096477996	0.00207840516330429
-0.096420355	0.00238855375108634
-0.096362715	0.00283556811914239
-0.096305075	0.00326388689060504
-0.096247434	0.00360293205456913
-0.096189794	0.00382802930724671
-0.096132154	0.00394047942317466
-0.096074513	0.00395929560752124
-0.096016873	0.00391664445014892
-0.095959233	0.00385290888959679
-0.095901593	0.00380885709160525
-0.095843952	0.00381453413869499
-0.095786312	0.00387864529757247
-0.095728672	0.00398498246905409
-0.095671031	0.004098396555048
-0.095613391	0.00417565108830009
-0.095555751	0.00417501587115038
-0.09549811	0.00406222395074634
-0.09544047	0.00381354059127896
-0.09538283	0.00341752723456416
-0.095325189	0.00287731023434045
-0.095267549	0.00221753913148364
-0.095209909	0.00151603005776295
-0.095152268	0.00106654182117714
-0.095094628	0.00142683440910764
-0.095036988	0.00231525917037028
-0.094979348	0.00334026386625141
-0.094921707	0.00437198446596337
-0.094864067	0.00534615618160431
-0.094806427	0.00621701857424595
-0.094748786	0.00694877579255236
-0.094691146	0.0075145097159894
-0.094633506	0.00789684549159329
-0.094575865	0.00808899309174546
-0.094518225	0.00809577004718562
-0.094460585	0.00793443562312951
-0.094402944	0.0076352146239326
-0.094345304	0.00724122137239317
-0.094287664	0.00680702259486865
-0.094230023	0.00639425232397147
-0.094172383	0.00606198104327943
-0.094114743	0.00585119930020546
-0.094057102	0.00576884955551501
-0.093999462	0.00578249143555818
-0.093941822	0.00583098054740263
-0.093884182	0.0058432755600779
-0.093826541	0.00575411351970466
-0.093768901	0.00551255930160753
-0.093711261	0.00508552884075138
-0.09365362	0.00445976545336645
-0.09359598	0.00364643158395009
-0.09353834	0.00270004307220935
-0.093480699	0.001813085487717
-0.093423059	0.00164002560827382
-0.093365419	0.00257702175981625
-0.093307778	0.00397514500530413
-0.093250138	0.0054938283750808
-0.093192498	0.00700454075725851
-0.093134857	0.00842771449248917
-0.093077217	0.00969976725749202
-0.093019577	0.0107666047078399
-0.092961937	0.0115829471989146
-0.092904296	0.0121131325908583
-0.092846656	0.0123322282806477
-0.092789016	0.0122271059042329
-0.092731375	0.0117974066983574
-0.092673735	0.0110565577902658
-0.092616095	0.0100333446941698
-0.092558454	0.00877534204674438
-0.092500814	0.00735773321415795
-0.092443174	0.00590735522407755
-0.092385533	0.00466488053080467
-0.092327893	0.00406790828650339
-0.092270253	0.00449661245011593
-0.092212612	0.00572591919166927
-0.092154972	0.00730237917771049
-0.092097332	0.00895018354658098
-0.092039691	0.0105264484808747
-0.091982051	0.0119489400504537
-0.091924411	0.0131655658407895
-0.091866771	0.0141427281883796
-0.09180913	0.0148604533612921
-0.09175149	0.0153099480514928
-0.09169385	0.0154919913319498
-0.091636209	0.0154155912531869
-0.091578569	0.0150966846357574
-0.091520929	0.0145568687184214
-0.091463288	0.0138221654867685
-0.091405648	0.0129219408473617
-0.091348008	0.0118880780289464
-0.091290367	0.0107545677882142
-0.091232727	0.00955776134820758
-0.091175087	0.00833766069861928
-0.091117446	0.00714087731018279
-0.091059806	0.00602613565580996
-0.091002166	0.00507234551788198
-0.090944526	0.00438255354902428
-0.090886885	0.00405849750360567
-0.090829245	0.00412658397585977
-0.090771605	0.00449524254148716
-0.090713964	0.0050205028664978
-0.090656324	0.00558109780525547
-0.090598684	0.00609540116020738
-0.090541043	0.00651157527997452
-0.090483403	0.00679709333720963
-0.090425763	0.00693250739433752
-0.090368122	0.00690829835907047
-0.090310482	0.00672339857051399
-0.090252842	0.00638455426242708
-0.090195201	0.0059061623671777
-0.090137561	0.00531051932012301
-0.090079921	0.00462879894721541
-0.09002228	0.00390365124087757
-0.08996464	0.00319535779933794
-0.089907	0.00259356052944384
-0.08984936	0.00222308636400656
-0.089791719	0.0021840783134828
-0.089734079	0.00243034733025498
-0.089676439	0.00280807718358473
-0.089618798	0.00318697877008121
-0.089561158	0.00348951374176674
-0.089503518	0.00367293532261373
-0.089445877	0.00371514481973693
-0.089388237	0.00360796234841479
-0.089330597	0.00335442113857849
-0.089272956	0.00296856343150869
-0.089215316	0.00247871605022273
-0.089157676	0.00194049150566135
-0.089100035	0.00148078234101272
-0.089042395	0.00136709499700515
-0.088984755	0.00176339525092294
-0.088927115	0.0024634636633646
-0.088869474	0.00327576020181464
-0.088811834	0.00411402051960878
-0.088754194	0.00493567868626669
-0.088696553	0.0057157410677743
-0.088638913	0.00643842740044062
-0.088581273	0.00709404382891116
-0.088523632	0.00767738495606697
-0.088465992	0.00818659041916538
-0.088408352	0.00862214258983772
-0.088350711	0.00898599015050531
-0.088293071	0.00928084218643524
-0.088235431	0.00950974269045638
-0.08817779	0.00967596992368033
-0.08812015	0.00978328758070885
-0.08806251	0.00983648632627456
-0.088004869	0.00984208654854283
-0.087947229	0.00980901822579199
-0.087889589	0.0097490425350954
-0.087831949	0.00967664124396004
-0.087774308	0.00960813808055472
-0.087716668	0.00955992509270628
-0.087659028	0.00954589955247377
-0.087601387	0.00957457279852866
-0.087543747	0.0096466299655979
-0.087486107	0.0097537194986799
-0.087428466	0.00987892164837283
-0.087370826	0.00999872710178052
-0.087313186	0.0100859281813693
-0.087255545	0.0101127149615618
-0.087197905	0.0100534589726381
-0.087140265	0.00988694447107677
-0.087082624	0.00959801833816324
-0.087024984	0.00917875299871443
-0.086967344	0.00862923908168978
-0.086909704	0.0079582145239325
-0.086852063	0.00718377579770701
-0.086794423	0.00633465491201537
-0.086736783	0.00545289468339658
-0.086679142	0.00459930651474898
-0.086621502	0.00386227397141647
-0.086563862	0.00336081673280076
-0.086506221	0.00320472671621311
-0.086448581	0.00339842069940278
-0.086390941	0.00382226431161269
-0.0863333	0.00433314001354641
-0.08627566	0.00482826310130217
-0.08621802	0.00524553175828016
-0.086160379	0.00555000887629781
-0.086102739	0.00572444635509934
-0.086045099	0.00576406390109681
-0.085987458	0.00567364716870842
-0.085929818	0.00546575886160707
-0.085872178	0.00515951548403658
-0.085814538	0.00477973096879481
-0.085756897	0.0043564142643446
-0.085699257	0.00392459468514916
-0.085641617	0.00352415091149578
-0.085583976	0.00319830058587689
-0.085526336	0.00298789981226785
-0.085468696	0.00291969083473282
-0.085411055	0.00299477643791385
-0.085353415	0.00318996860821506
-0.085295775	0.0034721738476019
-0.085238134	0.00381194409478773
-0.085180494	0.00418852716343007
-0.085122854	0.00458896556594388
-0.085065213	0.00500539891278238
-0.085007573	0.00543268285843594
-0.084949933	0.00586692733703849
-0.084892293	0.00630491131434156
-0.084834652	0.00674412733415189
-0.084777012	0.00718312751868816
[truncated: 84,746 more rows]
