# Supplementary material for: Kondo screening in a Majorana metal
Source: Nat Commun. 2023 Nov 16;14:7405. doi: 10.1038/s41467-023-43185-3 (PMC10654600; doi:10.1038/s41467-023-43185-3)
Supplement: Supplementary file 3 — Source Data [file 41467_2023_43185_MOESM3_ESM.zip › Source data/Figure4a_0p5T.dat]

-0.5	1.0025643938093
-0.4999423596858	1.00257273664462
-0.499884719372	1.00259757347335
-0.499827079057	1.00263834032802
-0.499769438743	1.00269413548456
-0.499711798429	1.00276377455003
-0.499654158115	1.00284586107519
-0.499596517801	1.00293886667143
-0.499538877486	1.00304121376624
-0.499481237172	1.00315135332953
-0.499423596858	1.00326783079226
-0.499365956544	1.00338932900581
-0.499308316229	1.00351468503507
-0.499250675915	1.00364287766565
-0.499193035601	1.00377297992557
-0.499135395287	1.00390408736481
-0.499077754973	1.00403522413363
-0.499020114658	1.00416524059143
-0.49896247434	1.00429271639672
-0.49890483403	1.00441588367005
-0.49884719372	1.00453258297048
-0.4987895534	1.00464026035099
-0.49873191309	1.0047360110467
-0.49867427277	1.00481666881925
-0.49861663246	1.00487893519943
-0.49855899214	1.00491954593096
-0.49850135183	1.00493545668567
-0.49844371152	1.00492405160664
-0.4983860712	1.00488335941702
-0.49832843089	1.00481227773591
-0.49827079057	1.00471080767117
-0.49821315026	1.00458029214413
-0.49815550995	1.00442367721725
-0.49809786963	1.0042457889466
-0.49804022932	1.0040536301908
-0.497982589	1.00385665568508
-0.49792494869	1.00366693033643
-0.49786730837	1.00349894642396
-0.49780966806	1.00336873365335
-0.49775202775	1.00329189161177
-0.49769438743	1.00328058371975
-0.49763674712	1.00334046612449
-0.4975791068	1.00346918199351
-0.49752146649	1.00365735205839
-0.49746382617	1.00389132981631
-0.49740618586	1.00415613964784
-0.49734854555	1.00443753959565
-0.49729090523	1.00472305230198
-0.49723326492	1.00500227923737
-0.4971756246	1.00526684062758
-0.49711798429	1.00551016505903
-0.49706034398	1.00572723638733
-0.49700270366	1.00591434886741
-0.49694506335	1.00606887741492
-0.49688742303	1.00618907719713
-0.49682978272	1.00627390504623
-0.4967721424	1.0063228803333
-0.49671450209	1.00633598135269
-0.49665686178	1.00631359476791
-0.49659922146	1.00625651502849
-0.49654158115	1.00616601071142
-0.49648394083	1.00604395478406
-0.49642630052	1.0058930179578
-0.4963686602	1.00571692500113
-0.49631101989	1.0055207642599
-0.49625337958	1.00531132111365
-0.49619573926	1.00509739565916
-0.49613809895	1.00489000631198
-0.49608045863	1.0047023225466
-0.49602281832	1.00454907750325
-0.49596517801	1.00444522018318
-0.49590753769	1.00440375198434
-0.49584989738	1.00443317919758
-0.49579225706	1.00453555181728
-0.49573461675	1.00470603372901
-0.49567697643	1.00493420061604
-0.49561933612	1.00520633698107
-0.49556169581	1.00550775012136
-0.49550405549	1.00582449133159
-0.49544641518	1.00614439469852
-0.49538877486	1.00645758654921
-0.49533113455	1.00675668739076
-0.49527349423	1.00703685488421
-0.49521585392	1.00729575283857
-0.49515821361	1.00753347790151
-0.49510057329	1.00775245479208
-0.49504293298	1.00795726628542
-0.49498529266	1.00815440179768
-0.49492765235	1.00835187834641
-0.49487001204	1.00855870454244
-0.49481237172	1.00878417356053
-0.49475473141	1.00903700892278
-0.49469709109	1.00932442936339
-0.49463945078	1.00965124844569
-0.49458181046	1.01001912952972
-0.49452417015	1.01042612524545
-0.49446652984	1.01086652381862
-0.49440888952	1.01133102937768
-0.49435124921	1.01180717242204
-0.49429360889	1.01227990080132
-0.49423596858	1.0127322551119
-0.49417832826	1.01314606934141
-0.49412068795	1.01350268762108
-0.49406304764	1.01378365501598
-0.49400540732	1.01397138765913
-0.49394776701	1.01404983523252
-0.49389012669	1.01400509353539
-0.49383248638	1.01382600078426
-0.49377484606	1.01350468060356
-0.49371720575	1.01303703514738
-0.49365956544	1.01242318934339
-0.49360192512	1.01166787528225
-0.49354428481	1.01078082004732
-0.49348664449	1.0097771714162
-0.49342900418	1.00867818369468
-0.49337136387	1.00751252385943
-0.49331372355	1.00631915719748
-0.49325608324	1.00515397415732
-0.49319844292	1.0041046777464
-0.49314080261	1.00331629508584
-0.49308316229	1.00298331023314
-0.49302552198	1.00318344472352
-0.49296788167	1.00374375472487
-0.49291024135	1.00443514312745
-0.49285260104	1.00511191185967
-0.49279496072	1.0056961376799
-0.49273732041	1.00614661956248
-0.49267968009	1.00644347056911
-0.49262203978	1.00658211713754
-0.49256439947	1.00657163034241
-0.49250675915	1.00643526729709
-0.49244911884	1.00621230498093
-0.49239147852	1.00596012507343
-0.49233383821	1.00575384517717
-0.4922761979	1.00567779516528
-0.49221855758	1.00580364263984
-0.49216091727	1.00616262697942
-0.49210327695	1.00673432850289
-0.49204563664	1.00746157894277
-0.49198799632	1.00827447722075
-0.49193035601	1.00910640281226
-0.4918727157	1.00990016844097
-0.49181507538	1.01060901390239
-0.49175743507	1.01119598537603
-0.49169979475	1.01163312676295
-0.49164215444	1.0119008459658
-0.49158451412	1.01198743925994
-0.49152687381	1.01188867518371
-0.4914692335	1.01160735479893
-0.49141159318	1.01115278594513
-0.49135395287	1.01054015221641
-0.49129631255	1.00978974295806
-0.49123867224	1.00892608438521
-0.49118103193	1.0079769566485
-0.49112339161	1.00697235441263
-0.4910657513	1.00594342093333
-0.49100811098	1.0049214313911
-0.49095047067	1.0039369536893
-0.49089283035	1.00301948751962
-0.49083519004	1.00219845710696
-0.49077754973	1.00150839089675
-0.49071990941	1.00100653941927
-0.4906622691	1.00079422206074
-0.49060462878	1.00088789050973
-0.49054698847	1.00112534194464
-0.49048934815	1.00141011353111
-0.49043170784	1.00173791445152
-0.49037406753	1.00213289034792
-0.49031642721	1.00261643134008
-0.4902587869	1.00319634727266
-0.49020114658	1.00386708057032
-0.49014350627	1.00461402517795
-0.49008586596	1.00541766666618
-0.49002822564	1.00625635101903
-0.4899705853	1.00710789964096
-0.489912945	1.00795051729089
-0.4898553047	1.00876328849835
-0.4897976644	1.0095264398095
-0.4897400241	1.01022145277603
-0.4896823838	1.01083109539838
-0.4896247434	1.0113394194581
-0.4895671031	1.01173176266077
-0.4895094628	1.01199480732423
-0.4894518225	1.01211671173489
-0.4893941822	1.01208735675229
-0.4893365419	1.01189870309928
-0.4892789016	1.01154528011055
-0.4892212612	1.01102480808225
-0.4891636209	1.01033898674484
-0.4891059806	1.00949453251253
-0.4890483403	1.00850472831514
-0.4889907	1.00739214487818
-0.4889330597	1.00619440504842
-0.4888754194	1.00497834767499
-0.488817779	1.00387731729148
-0.4887601387	1.00316745549908
-0.4887024984	1.00321791385385
-0.4886448581	1.00401929355376
-0.4885872178	1.00520806767377
-0.4885295775	1.00651862890071
-0.4884719372	1.007815163215
-0.4884142968	1.00902080927468
-0.4883566565	1.01008471990402
-0.4882990162	1.01097029045317
-0.4882413759	1.01165111249758
-0.4881837356	1.01210973900761
-0.4881260953	1.01233751815241
-0.488068455	1.01233483115815
-0.4880108146	1.01211150281998
-0.4879531743	1.0116873087929
-0.487895534	1.01109265536147
-0.4878378937	1.01036950601825
-0.4877802534	1.0095726032038
-0.4877226131	1.00877060497349
-0.4876649728	1.00804547133588
-0.4876073324	1.00748596177534
-0.4875496921	1.00716950947307
-0.4874920518	1.00713399090667
-0.4874344115	1.0073584672382
-0.4873767712	1.00777328772575
-0.4873191309	1.00829064538183
-0.4872614906	1.00883044989993
-0.4872038502	1.00933158564833
-0.4871462099	1.00975335768232
-0.4870885696	1.0100733245918
-0.4870309293	1.01028457771681
-0.486973289	1.01039326109298
-0.4869156487	1.01041631563986
-0.4868580084	1.01037910167246
-0.486800368	1.01031256856808
-0.4867427277	1.01024972383261
-0.4866850874	1.01022140499157
-0.4866274471	1.01025186669913
-0.4865698068	1.01035515544529
-0.4865121665	1.01053340973794
-0.4864545262	1.01077762367765
-0.4863968858	1.0110704881654
-0.4863392455	1.01139018898042
-0.4862816052	1.01171396699986
-0.4862239649	1.01202073132973
-0.4861663246	1.01229253861169
-0.4861086843	1.01251508602807
-0.486051044	1.01267752243814
-0.4859934036	1.01277184653869
-0.4859357633	1.01279216086951
-0.485878123	1.01273394507556
-0.4858204827	1.01259350209986
-0.4857628424	1.0123676507769
-0.4857052021	1.01205370192581
-0.4856475618	1.01164969622316
-0.4855899214	1.01115484518154
-0.4855322811	1.01057010128324
-0.4854746408	1.00989876085464
-0.4854170005	1.00914700376241
-0.4853593602	1.00832432410054
-0.4853017199	1.00744379304866
-0.4852440796	1.00652219726908
-0.4851864392	1.00558011774104
-0.4851287989	1.00464219142358
-0.4850711586	1.00373809808206
-0.4850135183	1.00290550372669
-0.484955878	1.00219744947864
-0.4848982377	1.00169404407016
-0.4848405974	1.00148496083802
-0.484782957	1.00155960625192
-0.4847253167	1.00177860432334
-0.4846676764	1.00201882713773
-0.4846100361	1.00222471752792
-0.4845523958	1.00238438357602
-0.4844947555	1.00250986422681
-0.4844371152	1.00262611387513
-0.4843794748	1.00276170174214
-0.4843218345	1.00293878032994
-0.4842641942	1.00316480379652
-0.4842065539	1.00343004562702
-0.4841489136	1.00371139289239
-0.4840912733	1.00397891633637
-0.484033633	1.0042018183753
-0.4839759926	1.00435270632379
-0.4839183523	1.00441068290386
-0.483860712	1.00436416544096
-0.4838030717	1.00421442006306
-0.4837454314	1.00398103531065
-0.4836877911	1.00371073255422
-0.4836301508	1.00348849764649
-0.4835725104	1.00343743216078
-0.4835148701	1.00367533508164
-0.4834572298	1.00423954877354
-0.4833995895	1.00507572913584
-0.4833419492	1.00609555082602
-0.4832843089	1.00721777173953
-0.4832266686	1.00837644635472
-0.4831690282	1.00951798456845
-0.4831113879	1.01059783582144
-0.4830537476	1.01157864496492
-0.4829961073	1.01242949738847
-0.482938467	1.01312573438368
-0.4828808267	1.01364896509751
-0.4828231864	1.01398709476864
-0.4827655461	1.01413424547046
-0.4827079057	1.01409051058532
-0.4826502654	1.01386154325748
-0.4825926251	1.01345796656545
-0.4825349848	1.012894650239
-0.4824773445	1.01218988413944
-0.4824197042	1.01136452672534
-0.4823620639	1.01044118178359
-0.4823044235	1.00944350992789
-0.4822467832	1.00839578428186
-0.4821891429	1.00732287805923
-0.4821315026	1.00625098789062
-0.4820738623	1.00520970929902
-0.482016222	1.00423675154556
-0.4819585817	1.00338756762785
-0.4819009413	1.00274992574312
-0.481843301	1.00243876869724
-0.4817856607	1.00250703901037
-0.4817280204	1.0028571000019
-0.4816703801	1.00333520617437
-0.4816127398	1.00383226850846
-0.4815550995	1.00428631766611
-0.4814974591	1.00466214245835
-0.4814398188	1.00493894142394
-0.4813821785	1.0051049255609
-0.4813245382	1.00515542245812
-0.4812668979	1.00509272762126
-0.4812092576	1.00492703022025
-0.4811516173	1.00467828400124
-0.4810939769	1.00437908948581
-0.4810363366	1.00407820064811
-0.4809786963	1.00384199394458
-0.480921056	1.00374629701005
-0.4808634157	1.00385050296138
-0.4808057754	1.00416664491244
-0.4807481351	1.00465627699538
-0.4806904947	1.00525668346946
-0.4806328544	1.00590561992254
-0.4805752141	1.00655114767266
-0.4805175738	1.00715250556489
-0.4804599335	1.00767851722384
-0.4804022932	1.00810603091559
-0.4803446529	1.00841883177332
-0.4802870125	1.00860691033634
-0.4802293722	1.00866590865558
-0.4801717319	1.00859661034961
-0.4801140916	1.00840441493184
-0.4800564513	1.00809876710831
-0.479998811	1.00769255555053
-0.4799411707	1.0072015275577
-0.4798835303	1.00664379539561
-0.47982589	1.00603954361316
-0.4797682497	1.00541111155005
-0.4797106094	1.00478367976828
-0.4796529691	1.00418680446124
-0.4795953288	1.00365672836762
-0.4795376885	1.00323790018032
-0.4794800481	1.00297837719407
-0.4794224078	1.00291210094213
-0.4793647675	1.00303598041974
-0.4793071272	1.00330920015685
-0.4792494869	1.00367727946332
-0.4791918466	1.00409257919495
-0.4791342063	1.00451980832278
-0.4790765659	1.00493389922988
-0.4790189256	1.00531681513184
-0.4789612853	1.00565530865295
-0.478903645	1.00593969236017
-0.4788460047	1.00616330470833
-0.4787883644	1.00632236769257
-0.4787307241	1.00641604721303
-0.4786730837	1.00644657951857
-0.4786154434	1.00641938587195
-0.4785578031	1.0063431305822
-0.4785001628	1.00622966891983
-0.4784425225	1.00609384402556
-0.4783848822	1.00595305405126
-0.4783272419	1.00582648106333
-0.4782696015	1.00573386048335
-0.4782119612	1.00569377161999
-0.4781543209	1.00572161368053
-0.4780966806	1.00582777133136
-0.4780390403	1.00601657813372
-0.4779814	1.00628644183575
-0.4779237597	1.00663095993131
-0.4778661193	1.00704043248003
-0.477808479	1.00750320244841
-0.4777508387	1.00800652938715
-0.4776931984	1.00853702064295
-0.4776355581	1.00908079974111
-0.4775779178	1.00962358342675
-0.4775202775	1.0101508077149
-0.4774626371	1.01064785701687
-0.4774049968	1.01110040682394
-0.4773473565	1.01149484293663
-0.4772897162	1.01181873608777
-0.4772320759	1.01206130133222
-0.4771744356	1.01221380864639
-0.4771167953	1.01226991415414
-0.4770591549	1.01222587625019
-0.4770015146	1.0120806436034
-0.4769438743	1.01183582253275
-0.476886234	1.01149551957224
-0.4768285937	1.01106608947269
-0.4767709534	1.01055580935485
-0.4767133131	1.00997453120057
-0.4766556727	1.00933334838199
-0.4765980324	1.00864433283236
-0.4765403921	1.00792039714459
-0.4764827518	1.00717535320125
-0.4764251115	1.00642422930421
-0.4763674712	1.00568392997345
-0.4763098309	1.00497432966908
-0.4762521905	1.00431976316223
-0.4761945502	1.00375043068701
-0.4761369099	1.00330175334586
-0.4760792696	1.00300734389509
-0.4760216293	1.00288257353895
-0.475963989	1.00290875088375
-0.4759063487	1.00303708008927
-0.4758487083	1.00320971819119
-0.475791068	1.0033766575364
-0.4757334277	1.00350077568852
-0.4756757874	1.00355660504346
-0.4756181471	1.00352795847504
-0.4755605068	1.00340618466262
-0.4755028665	1.0031892955217
-0.4754452261	1.00288195283653
-0.4753875858	1.00249672518976
-0.4753299455	1.00205832190228
-0.4752723052	1.00161656298788
-0.4752146649	1.00128138626845
-0.4751570246	1.00124357603459
-0.4750993843	1.00157111669585
-0.4750417439	1.00210976358497
-0.4749841036	1.00272720870499
-0.4749264633	1.00335899219676
-0.474868823	1.00397199410493
-0.4748111827	1.00454715348609
-0.4747535424	1.00507354826625
-0.4746959021	1.00554619734489
-0.4746382617	1.0059649489575
-0.4745806214	1.00633354361608
-0.4745229811	1.00665853588281
-0.4744653408	1.00694799003494
-0.4744077005	1.00721005123929
-0.4743500602	1.00745156840336
-0.4742924199	1.00767704176549
-0.4742347795	1.00788812437955
-0.4741771392	1.0080838180925
-0.4741194989	1.0082613490438
-0.4740618586	1.00841755179687
-0.4740042183	1.00855051755328
-0.473946578	1.00866119662331
-0.4738889377	1.00875467467059
-0.4738312973	1.00884080908517
-0.473773657	1.00893395369076
-0.4737160167	1.00905152948191
-0.4736583764	1.00921140920441
-0.4736007361	1.00942845338974
-0.4735430958	1.00971098042703
-0.4734854555	1.01005821375312
-0.4734278151	1.01045948575577
-0.4733701748	1.01089532598539
-0.4733125345	1.01133991037862
-0.4732548942	1.01176405769996
-0.4731972539	1.01213812519588
-0.4731396136	1.01243443477158
-0.4730819733	1.01262913254723
-0.4730243329	1.0127035257297
-0.4729666926	1.01264496999258
-0.4729090523	1.0124473983997
-0.472851412	1.01211152128945
-0.4727937717	1.01164477946697
-0.4727361314	1.0110610597714
-0.4726784911	1.01038023121092
-0.4726208507	1.00962753246734
-0.4725632104	1.00883284475005
-0.4725055701	1.00802984622382
-0.4724479298	1.00725493303907
-0.4723902895	1.00654561674468
-0.4723326492	1.00593780201663
-0.4722750089	1.00546133312536
-0.4722173685	1.00513405299149
-0.4721597282	1.00495686470932
-0.4721020879	1.00491376465203
-0.4720444476	1.0049782434034
-0.4719868073	1.00512230362523
-0.471929167	1.00532292441512
-0.4718715267	1.00556393383645
-0.4718138863	1.00583442095228
-0.471756246	1.00612573830498
-0.4716986057	1.00642867034404
-0.4716409654	1.00673162140651
-0.4715833251	1.00702006276995
-0.4715256848	1.00727706004545
-0.4714680445	1.00748450532583
-0.4714104042	1.00762465451015
-0.4713527638	1.00768167668372
-0.4712951235	1.00764301115019
-0.4712374832	1.00750045517692
-0.4711798429	1.00725093185539
-0.4711222026	1.00689695495753
-0.4710645623	1.00644679673526
-0.471006922	1.00591440915922
-0.4709492816	1.00531912145388
-0.4708916413	1.00468516387098
-0.470834001	1.0040410230657
-0.4707763607	1.0034184998914
-0.4707187204	1.00285096491676
-0.4706610801	1.00236940305861
-0.4706034398	1.00199395338464
-0.4705457994	1.00172110603982
-0.4704881591	1.00151621037701
-0.4704305188	1.00132423693252
-0.4703728785	1.00109358764397
-0.4703152382	1.00080136591997
-0.4702575979	1.00052626105654
-0.4701999576	1.00066843112288
-0.4701423172	1.00127497464129
-0.4700846769	1.00208681723098
-0.4700270366	1.00302771089378
-0.4699693963	1.00406222065111
-0.469911756	1.00515995093273
-0.4698541157	1.00629018451976
-0.4697964754	1.00742139993324
-0.469738835	1.00852185930842
-0.4696811947	1.0095604726114
-0.4696235544	1.01050770402786
-0.4695659141	1.01133641749162
-0.4695082738	1.01202263525934
-0.4694506335	1.01254615813189
-0.4693929932	1.0128910455002
-0.4693353528	1.01304594113385
-0.4692777125	1.01300423942087
-0.4692200722	1.01276411354569
-0.4691624319	1.01232839494925
-0.4691047916	1.01170433767203
-0.4690471513	1.01090328053913
-0.468989511	1.00994022797476
-0.4689318706	1.00883339051045
-0.4688742303	1.00760370156138
-0.46881659	1.00627440464025
-0.4687589497	1.00487087475601
-0.4687013094	1.00342145598304
-0.4686436691	1.00196449671063
-0.4685860288	1.0006605736993
-0.4685283884	1.00117884774715
-0.4684707481	1.00252732863263
-0.4684131078	1.00385340392159
-0.4683554675	1.00509842690274
-0.4682978272	1.00623741386624
-0.4682401869	1.0072521977064
-0.4681825466	1.00812839633409
-0.4681249062	1.00885486098336
-0.4680672659	1.00942359202737
-0.4680096256	1.0098297471126
-0.4679519853	1.01007165309761
-0.467894345	1.01015077079054
-0.4678367047	1.01007161400123
-0.4677790644	1.00984161270385
-0.467721424	1.00947090341503
-0.4676637837	1.00897207019856
-0.4676061434	1.00835981171929
-0.4675485031	1.00765055679544
-0.4674908628	1.00686202831791
-0.4674332225	1.00601275018695
-0.4673755822	1.00512152706207
-0.4673179418	1.00420689749372
-0.4672603015	1.00328661887734
-0.4672026612	1.00237734132948
-0.4671450209	1.00149533630614
-0.4670873806	1.00066727762221
-0.4670297403	1.00032241286332
-0.4669721	1.00100326314547
-0.4669144596	1.00171855981877
-0.4668568193	1.00240481601231
-0.466799179	1.0030653443674
-0.4667415387	1.00371072494486
-0.4666838984	1.00435379106614
-0.4666262581	1.00500713679506
-0.4665686178	1.00568101000442
-0.4665109774	1.00638161526945
-0.4664533371	1.00711005227428
-0.4663956968	1.00786198694746
-0.4663380565	1.00862799469969
-0.4662804162	1.00939439886763
-0.4662227759	1.01014439431951
-0.4661651356	1.0108592991223
-0.4661074952	1.01151981335195
-0.4660498549	1.01210722577504
-0.4659922146	1.01260452596731
-0.4659345743	1.01299741223358
-0.465876934	1.01327517347744
-0.4658192937	1.01343142347561
-0.4657616534	1.01346467863562
-0.465704013	1.01337873917816
-0.4656463727	1.01318284343809
-0.4655887324	1.01289153640614
-0.4655310921	1.01252418858975
-0.4654734518	1.01210404678155
-0.4654158115	1.01165673520438
-0.4653581712	1.01120810076429
-0.4653005308	1.01078144999176
-0.4652428905	1.01039445362006
-0.4651852502	1.01005629461936
-0.4651276099	1.00976588036099
-0.4650699696	1.00951180468719
-0.4650123293	1.00927422461031
-0.464954689	1.00902814312599
-0.4648970486	1.00874717519173
-0.4648394083	1.00840693739185
-0.464781768	1.00798756182607
-0.4647241277	1.0074752262765
-0.4646664874	1.00686281953128
-0.4646088471	1.0061499446499
-0.4645512068	1.00534245403406
-0.4644935664	1.00445165774777
-0.4644359261	1.00349333077258
-0.4643782858	1.00248664188036
-0.4643206455	1.00145342551498
-0.4642630052	1.00042522019193
-0.4642053649	1.00063336090537
-0.4641477246	1.00161868576685
-0.4640900842	1.00255957969204
-0.4640324439	1.00343852559122
-0.4639748036	1.00424660052449
-0.4639171633	1.00497997572876
-0.463859523	1.00563942125111
-0.4638018827	1.00622963253484
-0.4637442424	1.00675812972943
-0.463686602	1.00723376612434
-0.4636289617	1.00766498448244
-0.4635713214	1.0080580808954
-0.4635136811	1.00841577224099
-0.4634560408	1.0087363440948
-0.4633984005	1.00901352863059
-0.4633407602	1.00923711057045
-0.4632831198	1.00939410997424
-0.4632254795	1.0094703093308
-0.4631678392	1.00945190544565
-0.4631101989	1.00932710876287
-0.4630525586	1.00908759815276
-0.4629949183	1.00872980037814
-0.462937278	1.00825608365634
-0.4628796376	1.00767601867064
-0.4628219973	1.00700803481648
-0.462764357	1.00628203608762
-0.4627067167	1.00554382261147
-0.4626490764	1.00486183029955
-0.4625914361	1.0043327783795
-0.4625337958	1.00406961152891
-0.4624761554	1.00414776993194
-0.4624185151	1.00454527019797
-0.4623608748	1.0051626243555
-0.4623032345	1.00589083654885
-0.4622455942	1.00664591546319
-0.4621879539	1.00737000482509
-0.4621303136	1.00802412576148
-0.4620726732	1.0085822130709
-0.4620150329	1.00902743281676
-0.4619573926	1.00934998844018
-0.4618997523	1.00954572995217
-0.461842112	1.00961516618877
-0.4617844717	1.00956266216908
-0.4617268314	1.00939572282386
-0.461669191	1.00912432392561
-0.4616115507	1.00876026860176
-0.4615539104	1.00831658947488
-0.4614962701	1.00780700500148
-0.4614386298	1.00724546499474
-0.4613809895	1.00664583073978
-0.4613233492	1.00602175174235
-0.4612657088	1.00538684708534
-0.4612080685	1.00475537069404
-0.4611504282	1.00414364466608
-0.4610927879	1.0035727349245
-0.4610351476	1.00307272681951
-0.4609775073	1.00268738539673
-0.460919867	1.00247174363736
-0.4608622266	1.00246859531456
-0.4608045863	1.00267379536645
-0.460746946	1.00303750447888
-0.4606893057	1.00349924754773
-0.4606316654	1.00400997811944
-0.4605740251	1.00453377387948
-0.4605163848	1.00504334612251
-0.4604587444	1.00551629171848
-0.4604011041	1.00593305849734
-0.4603434638	1.00627617498327
-0.4602858235	1.0065302767359
-0.4602281832	1.00668264122146
-0.4601705429	1.00672409096541
-0.4601129026	1.00665024952004
-0.4600552623	1.00646322230272
-0.4599976219	1.00617392834079
-0.4599399816	1.00580546403264
-0.4598823413	1.00539787367875
-0.459824701	1.00501382443363
-0.4597670607	1.004740800193
-0.4597094204	1.00467765080605
-0.4596517801	1.00489538465912
-0.4595941397	1.00539750711738
-0.4595364994	1.00612507360819
-0.4594788591	1.00699509506601
-0.4594212188	1.00792913260554
-0.4593635785	1.00886210795382
-0.4593059382	1.00974187873999
-0.4592482979	1.01052713427318
-0.4591906575	1.01118589120652
-0.4591330172	1.01169480827176
-0.4590753769	1.01203904831945
-0.4590177366	1.01221241518549
-0.4589600963	1.0122175925988
-0.458902456	1.01206633754958
-0.4588448157	1.01177952262182
-0.4587871753	1.01138687313501
-0.458729535	1.01092615044964
-0.4586718947	1.01044137620135
-0.4586142544	1.00997946859826
-0.4585566141	1.00958477398589
-0.4584989738	1.00929162819954
-0.4584413335	1.00911671581654
-0.4583836931	1.00905446138977
-0.4583260528	1.00907820126036
-0.4582684125	1.00914683433018
-0.4582107722	1.009213779069
-0.4581531319	1.00923484061884
-0.4580954916	1.00917338174948
-0.4580378513	1.00900297721419
-0.4579802109	1.00870835270417
-0.4579225706	1.00828543700628
-0.4578649303	1.00774108173942
-0.45780729	1.00709285613494
-0.4577496497	1.00636929461791
-0.4576920094	1.00561103017943
-0.4576343691	1.00487315284178
-0.4575767287	1.00422777469872
-0.4575190884	1.00376032637169
-0.4574614481	1.00354410788968
-0.4574038078	1.00359187978956
-0.4573461675	1.0038372297838
-0.4572885272	1.00417817000657
-0.4572308869	1.00452537782235
-0.4571732465	1.00481720644551
-0.4571156062	1.00501617963344
-0.4570579659	1.00510274467673
-0.4570003256	1.00507072713146
-0.4569426853	1.00492453274577
-0.456885045	1.00467746888106
-0.4568274047	1.00435077660689
-0.4567697643	1.00397313478047
-0.456712124	1.00358035768378
-0.4566544837	1.00321446035478
-0.4565968434	1.00291986027636
-0.4565392031	1.00273328269657
-0.4564815628	1.00266802439369
-0.4564239225	1.00270457800836
-0.4563662821	1.00279960428398
-0.4563086418	1.00290491669789
-0.4562510015	1.00298060341372
-0.4561933612	1.00299894349392
-0.4561357209	1.00294363979726
-0.4560780806	1.0028079905743
-0.4560204403	1.00259339281367
-0.4559627999	1.00230863656838
-0.4559051596	1.0019705597109
-0.4558475193	1.0016077577453
-0.455789879	1.00127186922246
-0.4557322387	1.00105916059691
-0.4556745984	1.00108563253921
-0.4556169581	1.0013427115483
-0.4555593177	1.001716483075
-0.4555016774	1.00212349562753
-0.4554440371	1.0025216494387
-0.4553863968	1.0028895902606
-0.4553287565	1.0032165062821
-0.4552711162	1.00349814026884
-0.4552134759	1.00373506760234
-0.4551558355	1.00393169862259
-0.4550981952	1.00409542747272
-0.4550405549	1.00423568553507
-0.4549829146	1.00436281597441
-0.4549252743	1.00448679645829
-0.454867634	1.00461594865575
-0.4548099937	1.00475585673115
-0.4547523533	1.00490872028595
-0.454694713	1.00507326696764
-0.4546370727	1.00524520560586
-0.4545794324	1.00541803486021
-0.4545217921	1.00558398911366
-0.4544641518	1.00573493300991
-0.4544065115	1.00586308463448
-0.4543488711	1.00596153862189
-0.4542912308	1.00602459948076
-0.4542335905	1.00604795921848
-0.4541759502	1.00602875814326
-0.4541183099	1.00596556586982
-0.4540606696	1.0058583155903
-0.4540030293	1.00570821018168
-0.4539453889	1.00551763468353
-0.4538877486	1.00529009013159
-0.4538301083	1.00503018482588
-0.453772468	1.00474371255268
-0.4537148277	1.00443786487404
-0.4536571874	1.00412162110038
-0.4535995471	1.00380635074206
-0.4535419067	1.00350659688016
-0.4534842664	1.00324077507628
-0.4534266261	1.00303104357599
-0.4533689858	1.00290095380884
-0.4533113455	1.00286979291455
-0.4532537052	1.00294536043161
-0.4531960649	1.0031204172613
-0.4531384245	1.00337597004069
-0.4530807842	1.00368812493349
-0.4530231439	1.00403351135646
-0.4529655036	1.00439170637772
-0.4529078633	1.00474567132218
-0.452850223	1.00508143494797
-0.4527925827	1.00538767035424
-0.4527349423	1.00565538467369
-0.452677302	1.00587772792009
-0.4526196617	1.00604988215692
-0.4525620214	1.00616898063694
-0.4525043811	1.00623401004669
-0.4524467408	1.00624567743008
-0.4523891005	1.00620623425467
-0.4523314601	1.00611925974895
-0.4522738198	1.00598944692178
-0.4522161795	1.0058224282905
-0.4521585392	1.00562472366497
-0.4521008989	1.00540387651841
-0.4520432586	1.00516886614664
-0.4519856183	1.00493083969755
-0.4519279779	1.00470410700047
-0.4518703376	1.00450711973959
-0.4518126973	1.00436276384591
-0.451755057	1.00429684519029
-0.4516974167	1.00433381097877
-0.4516397764	1.00449037078879
-0.4515821361	1.00477017091911
-0.4515244957	1.00516285569762
-0.4514668554	1.00564752678219
-0.4514092151	1.00619766386733
-0.4513515748	1.00678498452617
-0.4512939345	1.00738164451156
-0.4512362942	1.00796130437888
-0.4511786539	1.00849967201023
-0.4511210135	1.00897490545877
-0.4510633732	1.00936802195928
-0.4510057329	1.00966334320704
-0.4509480926	1.00984896229867
-0.4508904523	1.00991718320926
-0.450832812	1.00986491595444
-0.4507751717	1.00969398955097
-0.4507175313	1.00941137346082
-0.450659891	1.00902929982201
-0.4506022507	1.00856528735548
-0.4505446104	1.0080420425308
-0.4504869701	1.00748717820923
-0.4504293298	1.00693255445724
-0.4503716895	1.00641285246145
-0.4503140491	1.00596273116355
-0.4502564088	1.00561198865301
-0.4501987685	1.00537917546287
-0.4501411282	1.00526622753452
-0.4500834879	1.00525783092346
-0.4500258476	1.00532688975316
-0.4499682073	1.00544314808957
-0.4499105669	1.00558065046932
-0.4498529266	1.00572191506668
-0.4497952863	1.00585904761974
-0.449737646	1.0059928339191
-0.4496800057	1.00613057956522
-0.4496223654	1.00628314173386
-0.4495647251	1.00646151930694
-0.4495070847	1.00667355005926
-0.4494494444	1.00692140894202
-0.4493918041	1.00720048708668
-0.4493341638	1.00749978613609
-0.4492765235	1.00780348172077
-0.4492188832	1.00809303034853
-0.4491612429	1.0083492890931
-0.4491036025	1.00855431453782
-0.4490459622	1.00869274932689
-0.4489883219	1.00875282776747
-0.4489306816	1.00872709925845
-0.4488730413	1.00861295770973
-0.448815401	1.00841308740417
-0.4487577607	1.00813589744562
-0.4487001204	1.00779601915169
-0.44864248	1.00741487032742
-0.4485848397	1.00702114723534
-0.4485271994	1.00665076921619
-0.4484695591	1.00634522620361
-0.4484119188	1.00614681723098
-0.4483542785	1.0060900329156
-0.4482966382	1.00619150408821
-0.4482389978	1.00644438125823
-0.4481813575	1.00682123241064
-0.4481237172	1.00728297492555
-0.4480660769	1.00778791308125
-0.4480084366	1.00829742749604
-0.4479507963	1.00877839499298
-0.447893156	1.00920372833992
-0.4478355156	1.00955217375586
-0.4477778753	1.00980795461205
-0.447720235	1.00996047930239
-0.4476625947	1.01000416313774
-0.4476049544	1.00993832187313
-0.4475473141	1.00976710982701
-0.4474896738	1.00949944817543
-0.4474320334	1.00914888595723
-0.4473743931	1.00873336005843
-0.4473167528	1.00827472430637
-0.4472591125	1.00779793502012
-0.4472014722	1.00732965096057
-0.4471438319	1.00689600463267
-0.4470861916	1.00651940002653
-0.4470285512	1.00621466343147
-0.4469709109	1.00598559563672
-0.4469132706	1.00582349864504
-0.4468556303	1.00570871683112
-0.44679799	1.00561473484578
-0.4467403497	1.00551314693796
-0.4466827094	1.00537781512164
-0.446625069	1.00518747096562
-0.4465674287	1.00492685535068
-0.4465097884	1.00458684944686
-0.4464521481	1.00416402144616
-0.4463945078	1.00365988456218
-0.4463368675	1.00308004167657
-0.4462792272	1.00243334800298
-0.4462215868	1.00173131695911
-0.4461639465	1.00098915185052
-0.4461063062	1.00026331387455
-0.4460486659	1.00063672834284
-0.4459910256	1.00143131791101
-0.4459333853	1.00223436380917
-0.445875745	1.00302837938067
-0.4458181046	1.00380432083522
-0.4457604643	1.00455536598557
-0.445702824	1.00527591983638
-0.4456451837	1.00596109061701
-0.4455875434	1.00660625561045
-0.4455299031	1.00720670714303
-0.4454722628	1.00775741172338
-0.4454146224	1.00825292582912
-0.4453569821	1.00868748013475
-0.4452993418	1.00905522492081
-0.4452417015	1.00935061402601
-0.4451840612	1.00956888006799
-0.4451264209	1.00970654807528
-0.4450687806	1.0097619432738
-0.4450111402	1.00973562827534
-0.4449534999	1.00963074296243
-0.4448958596	1.00945320224432
-0.4448382193	1.00921172852068
-0.444780579	1.00891769430479
-0.4447229387	1.00858474583708
-0.4446652984	1.008228195444
-0.444607658	1.00786416131557
-0.4445500177	1.00750845426438
-0.4444923774	1.00717527229711
-0.4444347371	1.00687583530249
-0.4443770968	1.00661720941928
-0.4443194565	1.00640162766018
-0.4442618162	1.00622655943102
-0.4442041758	1.00608557667162
-0.4441465355	1.00596980489711
-0.4440888952	1.00586955559572
-0.4440312549	1.00577574846537
-0.4439736146	1.00568087641783
-0.4439159743	1.00557944164479
-0.443858334	1.00546795179862
-0.4438006936	1.00534460830004
-0.4437430533	1.00520884802703
-0.443685413	1.00506086972684
-0.4436277727	1.00490125827081
-0.4435701324	1.00473076357477
-0.4435124921	1.00455025211481
-0.4434548518	1.004360822438
-0.4433972114	1.00416401710212
-0.4433395711	1.00396206420728
-0.4432819308	1.00375807245513
-0.4432242905	1.00355611657194
-0.4431666502	1.00336117551534
-0.4431090099	1.00317892792534
-0.4430513696	1.00301544209377
-0.4429937292	1.00287685307662
-0.4429360889	1.00276913089999
-0.4428784486	1.00269801936452
-0.4428208083	1.00266910750339
-0.442763168	1.00268784047161
-0.4427055277	1.00275918769324
-0.4426478874	1.00288681365954
-0.442590247	1.00307192827374
-0.4425326067	1.00331225833349
-0.4424749664	1.00360155146451
-0.4424173261	1.00392970862846
-0.4423596858	1.00428338087484
-0.4423020455	1.00464678724543
-0.4422444052	1.00500259638162
-0.4421867648	1.00533280298602
-0.4421291245	1.00561958263666
-0.4420714842	1.00584611603258
-0.4420138439	1.0059973759652
-0.4419562036	1.00606084574714
-0.4418985633	1.00602715344236
-0.441840923	1.00589058565854
-0.4417832826	1.00564945785477
-0.4417256423	1.00530632128129
-0.441668002	1.0048679982274
-0.4416103617	1.00434544659816
-0.4415527214	1.00375348641466
-0.4414950811	1.00311046157636
-0.4414374408	1.00243808201785
-0.4413798004	1.00176228330445
-0.4413221601	1.0011193540307
-0.4412645198	1.00059916092053
-0.4412068795	1.00053607942455
-0.4411492392	1.00090533564287
-0.4410915989	1.00130117247889
-0.4410339586	1.00162574958783
-0.4409763182	1.00185552945567
-0.4409186779	1.00198360778546
-0.4408610376	1.00201129437884
-0.4408033973	1.00194618107659
-0.440745757	1.00180141911699
-0.4406881167	1.00159529684532
-0.4406304764	1.00135103497537
-0.440572836	1.0010970232348
-0.4405151957	1.00086762777388
-0.4404575554	1.00070208629484
-0.4403999151	1.00063011225851
-0.4403422748	1.00064423570511
-0.4402846345	1.00071357840486
-0.4402269942	1.00083375205722
-0.4401693538	1.00103903084124
-0.4401117135	1.00137318520781
-0.4400540732	1.00185960203908
-0.4399964329	1.00249878741452
-0.4399387926	1.00327822010883
-0.4398811523	1.00417844941013
-0.439823512	1.00517521546013
-0.4397658716	1.00624029691092
-0.4397082313	1.00734224802732
-0.439650591	1.00844730646052
-0.4395929507	1.00952047172218
-0.4395353104	1.01052671287192
-0.4394776701	1.01143221543243
-0.4394200298	1.01220563795468
-0.4393623894	1.01281928935549
-0.4393047491	1.0132502128435
-0.4392471088	1.01348110147712
-0.4391894685	1.01350106064604
-0.4391318282	1.01330616520189
-0.4390741879	1.01289986893529
-0.4390165476	1.01229327389187
-0.4389589072	1.01150538024219
-0.4389012669	1.01056349348467
-0.4388436266	1.0095041346828
-0.4387859863	1.00837506213584
-0.438728346	1.00723943826285
-0.4386707057	1.00618318568449
-0.4386130654	1.0053233382216
-0.438555425	1.00480008686627
-0.4384977847	1.00471543063599
-0.4384401444	1.00504354922835
-0.4383825041	1.0056442847855
-0.4383248638	1.0063638978013
-0.4382672235	1.00708962173304
-0.4382095832	1.00774963202463
-0.4381519428	1.00830012807636
-0.4380943025	1.00871543621911
-0.4380366622	1.00898217034477
-0.4379790219	1.00909594371404
-0.4379213816	1.00905953562479
-0.4378637413	1.00888191669934
-0.437806101	1.00857791104043
-0.4377484606	1.00816843685905
-0.4376908203	1.00768137908766
-0.43763318	1.007153130072
-0.4375755397	1.00663052820931
-0.4375178994	1.00617192776353
-0.4374602591	1.00584406221893
-0.4374026188	1.00570975677736
-0.4373449784	1.00580652187983
-0.4372873381	1.00612961240355
-0.4372296978	1.00663576372783
-0.4371720575	1.00726312435769
-0.4371144172	1.00794961093124
-0.4370567769	1.00864161053182
-0.4369991366	1.00929573689098
-0.4369414963	1.00987792846033
-0.4368838559	1.01036213143789
-0.4368262156	1.01072928700854
-0.4367685753	1.01096667483969
-0.436710935	1.01106749271498
-0.4366532947	1.01103056329692
-0.4365956544	1.01086005938801
-0.4365380141	1.01056520516854
-0.4364803737	1.01015992113668
-0.4364227334	1.00966241133708
-0.4363650931	1.00909473216355
-0.4363074528	1.00848235422312
-0.4362498125	1.00785374456448
-0.4361921722	1.007239914504
-0.4361345319	1.00667373686765
-0.4360768915	1.0061885558829
-0.4360192512	1.00581541754556
-0.4359616109	1.00557852117429
-0.4359039706	1.00548992078683
-0.4358463303	1.00554630649988
-0.43578869	1.00573046371923
-0.4357310497	1.00601668131202
-0.4356734093	1.00637667951901
-0.435615769	1.00678335374645
-0.4355581287	1.00721200295337
-0.4355004884	1.00764007163297
-0.4354428481	1.00804645045095
-0.4353852078	1.00841094453766
-0.4353275675	1.00871411825416
-0.4352699271	1.00893750793371
-0.4352122868	1.00906410590717
-0.4351546465	1.00907899791107
-0.4350970062	1.008970039213
-0.4350393659	1.00872847805457
-0.4349817256	1.00834947426884
-0.4349240853	1.00783245059381
-0.4348664449	1.00718126590933
-0.4348088046	1.00640419302125
-0.4347511643	1.00551370192581
-0.434693524	1.0045260710178
-0.4346358837	1.0034608356159
-0.4345782434	1.00234011704133
-0.4345206031	1.00118790279404
-0.4344629627	1.00004007080425
-0.4344053224	1.00111276116076
-0.4343476821	1.00221092723438
-0.4342900418	1.00324394484232
-0.4342324015	1.00419117952411
-0.4341747612	1.00503487241198
-0.4341171209	1.00576053879244
-0.4340594805	1.00635728456538
-0.4340018402	1.00681797574917
-0.4339441999	1.00713927420965
-0.4338865596	1.00732154270354
-0.4338289193	1.00736864340515
-0.433771279	1.00728766143292
-0.4337136387	1.00708859212212
-0.4336559983	1.00678403907014
-0.433598358	1.00638900072449
-0.4335407177	1.00592082363334
-0.4334830774	1.00539946969156
-0.4334254371	1.00484828397209
-0.4333677968	1.00429551581129
-0.4333101565	1.00377672396527
-0.4332525161	1.00333722847184
-0.4331948758	1.00303056514824
-0.4331372355	1.00290448876599
-0.4330795952	1.002974087117
-0.4330219549	1.00320838120283
-0.4329643146	1.00354990303165
-0.4329066743	1.00394197987746
-0.4328490339	1.00434030935995
-0.4327913936	1.00471265891833
-0.4327337533	1.00503550506781
-0.432676113	1.00529118545708
-0.4326184727	1.00546608316071
-0.4325608324	1.00554959249093
-0.4325031921	1.00553357475324
-0.4324455517	1.00541210804129
-0.4323879114	1.00518141163883
-0.4323302711	1.00483989497039
-0.4322726308	1.0043883085203
-0.4322149905	1.00383006508775
-0.4321573502	1.00317198207864
-0.4320997099	1.00242651021797
-0.4320420695	1.00162124717747
-0.4319844292	1.00086780854144
-0.4319267889	1.000827228087
-0.4318691486	1.00166053287405
-0.4318115083	1.00268014685195
-0.431753868	1.00374389918615
-0.4316962277	1.00480990896462
-0.4316385873	1.00585050277188
-0.431580947	1.00684142453976
-0.4315233067	1.00775989779839
-0.4314656664	1.00858447051518
-0.4314080261	1.00929534916333
-0.4313503858	1.00987490152289
-0.4312927455	1.01030819159559
-0.4312351051	1.01058349284326
-0.4311774648	1.01069273772334
-0.4311198245	1.01063186753003
-0.4310621842	1.01040106143321
-0.4310045439	1.01000484086665
-0.4309469036	1.00945201948405
-0.4308892633	1.00875551965971
-0.4308316229	1.00793208081085
-0.4307739826	1.00700188913363
-0.4307163423	1.00598826796619
-0.430658702	1.00491770771592
-0.4306010617	1.00382112733729
-0.4305434214	1.00273978324978
-0.4304857811	1.00175306397841
-0.4304281407	1.00112169517651
-0.4303705004	1.00135188430124
-0.4303128601	1.00209724836989
-0.4302552198	1.00291352046729
-0.4301975795	1.00368356252287
-0.4301399392	1.00437146074983
-0.4300822989	1.00496207904699
-0.4300246585	1.00544826414693
-0.4299670182	1.00582694644437
-0.4299093779	1.00609743628616
-0.4298517376	1.00626046460845
-0.4297940973	1.00631763395467
-0.429736457	1.00627120771665
-0.4296788167	1.00612428564556
-0.4296211763	1.0058814282424
-0.429563536	1.0055498439206
-0.4295058957	1.00514136296514
-0.4294482554	1.00467564044741
-0.4293906151	1.00418533633529
-0.4293329748	1.0037239139384
-0.4292753345	1.00337324827951
-0.4292176941	1.00323526531457
-0.4291600538	1.00338305843903
-0.4291024135	1.00380411800635
-0.4290447732	1.00441658256523
-0.4289871329	1.00512722092079
-0.4289294926	1.00585963139781
-0.4288718523	1.00655537204973
-0.4288142119	1.00716905820288
-0.4287565716	1.00766483786372
-0.4286989313	1.0080148135779
-0.428641291	1.0081987676914
-0.4285836507	1.00820468637618
-0.4285260104	1.00802990106371
-0.4284683701	1.00768294740356
-0.4284107297	1.00718661819221
-0.4283530894	1.00658317825005
-0.4282954491	1.0059430635994
-0.4282378088	1.00537649606339
-0.4281801685	1.005035919953
-0.4281225282	1.00507390070219
-0.4280648879	1.00554908148286
-0.4280072475	1.00638834744175
-0.4279496072	1.00745852863788
-0.4278919669	1.00863721401114
-0.4278343266	1.00983151526902
-0.4277766863	1.01097336409634
-0.427719046	1.01201252044834
-0.4276614057	1.01291200496504
-0.4276037653	1.01364559928105
-0.427546125	1.01419650587393
-0.4274884847	1.0145565431773
-0.4274308444	1.01472553422245
-0.4273732041	1.01471068284555
-0.4273155638	1.01452585556497
-0.4272579235	1.01419071590692
-0.4272002831	1.01372969781209
-0.4271426428	1.013170818196
-0.4270850025	1.01254433348834
-0.4270273622	1.01188123542814
-0.4269697219	1.01121163709171
-0.4269120816	1.01056306013
-0.4268544413	1.00995876218118
-0.4267968009	1.00941629020244
-0.4267391606	1.00894655077209
-0.4266815203	1.00855366669242
-0.42662388	1.00823578508361
-0.4265662397	1.00798667339653
-0.4265085994	1.00779767165163
-0.4264509591	1.00765943399169
-0.4263933187	1.00756303380335
-0.4263356784	1.00750026402448
-0.4262780381	1.00746328574323
-0.4262203978	1.00744393966737
-0.4261627575	1.00743307817673
-0.4261051172	1.00742020250817
-0.4260474769	1.00739352692504
-0.4259898365	1.00734044565793
-0.4259321962	1.00724828612953
-0.4258745559	1.007105170285
-0.4258169156	1.00690085459557
-0.4257592753	1.00662744586347
-0.425701635	1.00627995893568
-0.4256439947	1.00585672338217
-0.4255863544	1.00535971534861
-0.425528714	1.00479495072136
-0.4254710737	1.0041732736149
-0.4254134334	1.0035122929109
-0.4253557931	1.00284154901552
-0.4252981528	1.00221664810488
-0.4252405125	1.0017528433652
-0.4251828722	1.00163957870078
-0.4251252318	1.00195059510464
-0.4250675915	1.00252377112436
-0.4250099512	1.00319929845174
-0.4249523109	1.00389518844835
-0.4248946706	1.00456952568306
-0.4248370303	1.00519708941876
-0.42477939	1.00576035686745
-0.4247217496	1.00624606788368
-0.4246641093	1.00664383667859
-0.424606469	1.00694557455791
-0.4245488287	1.00714526185975
-0.4244911884	1.00723887457234
-0.4244335481	1.00722437628736
-0.4243759078	1.00710172789385
-0.4243182674	1.00687289198058
-0.4242606271	1.00654180019738
-0.4242029868	1.00611429357563
-0.4241453465	1.0055980133295
-0.4240877062	1.00500226620525
-0.4240300659	1.00433787407234
-0.4239724256	1.00361707339828
-0.4239147852	1.00285362476804
-0.4238571449	1.00206378089117
-0.4237995046	1.00127187872687
-0.4237418643	1.0005649257402
-0.423684224	1.00061145226
-0.4236265837	1.00130503802786
-0.4235689434	1.00203600671723
-0.423511303	1.00273251916554
-0.4234536627	1.00337274270879
-0.4233960224	1.00394200078134
-0.4233383821	1.00442790267304
-0.4232807418	1.00481939438511
-0.4232231015	1.00510661118052
-0.4231654612	1.00528099787608
-0.4231078208	1.00533555624879
-0.4230501805	1.00526517564946
-0.4229925402	1.00506700780033
-0.4229348999	1.00474087404172
-0.4228772596	1.00428968972168
-0.4228196193	1.00371993285685
-0.422761979	1.00304231751742
-0.4227043386	1.00227342469428
-0.4226466983	1.0014429322067
-0.422589058	1.00066150434769
-0.4225314177	1.00074469591412
-0.4224737774	1.00160665345475
-0.4224161371	1.00254166182942
-0.4223584968	1.00345148786365
-0.4223008564	1.00429570560804
-0.4222432161	1.00504231705095
-0.4221855758	1.00566277989554
-0.4221279355	1.00613166185858
-0.4220702952	1.00642717099346
-0.4220126549	1.00653186569329
-0.4219550146	1.00643335467939
-0.4218973742	1.00612491503607
-0.4218397339	1.00560602544909
-0.4217820936	1.00488289619342
-0.4217244533	1.00396937009929
-0.421666813	1.00289000432947
-0.4216091727	1.00169849338991
-0.4215515324	1.00073403745206
-0.421493892	1.00151347272656
-0.4214362517	1.00296387102276
-0.4213786114	1.00449866557725
-0.4213209711	1.00603234334844
-0.4212633308	1.00751629045025
-0.4212056905	1.00890947744669
-0.4211480502	1.0101750363194
-0.4210904098	1.01128020336824
-0.4210327695	1.01219693290204
-0.4209751292	1.01290259829125
-0.4209174889	1.01338064743723
-0.4208598486	1.01362111109815
-0.4208022083	1.01362099596645
-0.420744568	1.01338453892656
-0.4206869276	1.01292338832386
-0.4206292873	1.01225679739124
-0.420571647	1.01141200210788
-0.4205140067	1.01042506739825
-0.4204563664	1.00934273549301
-0.4203987261	1.00822610525994
-0.4203410858	1.00715703621153
-0.4202834454	1.00624612381687
-0.4202258051	1.00563109198728
-0.4201681648	1.00543659622418
-0.4201105245	1.00569241944207
-0.4200528842	1.00630503035728
-0.4199952439	1.00713083905615
-0.4199376036	1.0080482365229
-0.4198799632	1.00897550334768
-0.4198223229	1.00986305873058
-0.4197646826	1.0106832637169
-0.4197070423	1.01142319867288
-0.419649402	1.01207990613662
-0.4195917617	1.01265702129893
-0.4195341214	1.01316207186037
-0.419476481	1.01360409740859
-0.4194188407	1.01399152386964
-0.4193612004	1.0143303443018
-0.4193035601	1.01462276569723
-0.4192459198	1.01486644635472
-0.4191882795	1.01505439950904
-0.4191306392	1.01517552511163
-0.4190729988	1.01521566070989
-0.4190153585	1.01515895783801
-0.4189577182	1.01498939339385
-0.4189000779	1.01469224530136
-0.4188424376	1.01425541677296
-0.4187847973	1.01367051647456
-0.418727157	1.01293367038048
-0.4186695166	1.01204604495355
-0.4186118763	1.01101410243777
-0.418554236	1.00984960200992
-0.4184965957	1.00856939171746
-0.4184389554	1.00719507723795
-0.4183813151	1.00575274225689
-0.4183236748	1.00427335892139
-0.4182660344	1.00279692434515
-0.4182083941	1.00140681587529
-0.4181507538	1.00075543087944
-0.4180931135	1.00176116299342
-0.4180354732	1.00296665523319
-0.4179778329	1.00408777647716
-0.4179201926	1.00507803764448
-0.4178625522	1.00591732532358
-0.4178049119	1.00659583506925
-0.4177472716	1.00711155814092
-0.4176896313	1.0074697566899
-0.417631991	1.00768274973506
-0.4175743507	1.00776957273866
-0.4175167104	1.00775529492111
-0.41745907	1.0076697877396
-0.4174014297	1.00754569810072
-0.4173437894	1.00741542750187
-0.4172861491	1.00730718507515
-0.4172285088	1.00724073342886
-0.4171708685	1.00722407651929
-0.4171132282	1.00725243122054
-0.4170555878	1.00731004096228
-0.4169979475	1.00737410319579
-0.4169403072	1.00741934232949
-0.4168826669	1.00742194515428
-0.4168250266	1.00736227888752
-0.4167673863	1.00722639967813
-0.416709746	1.00700664080164
-0.4166521056	1.00670157077946
-0.4165944653	1.00631555190475
-0.416536825	1.00585806035595
-0.4164791847	1.0053428488317
-0.4164215444	1.00478702494326
-0.4163639041	1.00421008953392
-0.4163062638	1.00363297871565
-0.4162486234	1.00307712632854
-0.4161909831	1.00256354556944
-0.4161333428	1.00211181127614
-0.4160757025	1.00173862814269
-0.4160180622	1.00145549819168
-0.4159604219	1.00126567155687
-0.4159027816	1.00116315883014
-0.4158451412	1.00113787548342
-0.4157875009	1.00118439484283
-0.4157298606	1.00130475985172
-0.4156722203	1.00150239008334
-0.41561458	1.00177496305377
-0.4155569397	1.00211286737406
-0.4154992994	1.00250173424957
-0.415441659	1.00292537193311
-0.4153840187	1.00336776757041
-0.4153263784	1.00381435010649
-0.4152687381	1.00425288005633
-0.4152110978	1.00467413892481
-0.4151534575	1.00507245294076
-0.4150958172	1.00544599692127
-0.4150381768	1.0057968062251
-0.4149805365	1.00613040036618
-0.4149228962	1.00645495276218
-0.4148652559	1.00677999446062
-0.4148076156	1.00711476375261
-0.4147499753	1.00746643542173
-0.414692335	1.00783856747187
-0.4146346946	1.00823008688085
-0.4145770543	1.00863499838921
-0.414519414	1.00904281845256
-0.4144617737	1.00943954893389
-0.4144041334	1.00980895707999
-0.4143464931	1.01013392001714
-0.4142888528	1.01039770322611
-0.4142312125	1.01058505681512
-0.4141735721	1.01068312253552
-0.4141159318	1.01068215047588
-0.4140582915	1.01057600964727
-0.4140006512	1.01036254197905
-0.4139430109	1.01004374045368
-0.4138853706	1.00962577734305
-0.4138277303	1.00911889562199
-0.4137700899	1.00853714663475
-0.4137124496	1.00789801000587
-0.4136548093	1.00722184677192
-0.413597169	1.00653118469906
-0.4135395287	1.00584973218542
-0.4134818884	1.00520098252616
-0.4134242481	1.00460617814655
-0.4133666077	1.00408146761575
-0.4133089674	1.00363443978618
-0.4132513271	1.00326109564619
-0.4131936868	1.00294512719443
-0.4131360465	1.00266086404168
-0.4130784062	1.00237908342165
-0.4130207659	1.00207306944491
-0.4129631255	1.0017227849976
-0.4129054852	1.00131696810482
-0.4128478449	1.0008555251437
-0.4127902046	1.00037469005404
-0.4127325643	1.00038945877606
-0.412674924	1.00096787280119
-0.4126172837	1.0016181466537
-0.4125596433	1.00229205543173
-0.412502003	1.00297130182785
-0.4124443627	1.0036425434222
-0.4123867224	1.00429577076868
-0.4123290821	1.00492448169598
-0.4122714418	1.00552588627939
-0.4122138015	1.0061007711404
-0.4121561611	1.00665288384643
-0.4120985208	1.00718780420323
-0.4120408805	1.00771139061833
-0.4119832402	1.00822799831486
-0.4119255999	1.00873878129205
-0.4118679596	1.00924040143033
-0.4118103193	1.00972438826992
-0.4117526789	1.01017724218911
-0.4116950386	1.01058120553005
-0.4116373983	1.01091554256068
-0.411579758	1.01115807956886
-0.4115221177	1.01128683398032
-0.4114644774	1.01128156642084
-0.4114068371	1.01112517197597
-0.4113491967	1.01080483796576
-0.4112915564	1.01031293566882
-0.4112339161	1.00964763826956
-0.4111762758	1.00881325593261
-0.4111186355	1.00782027708576
-0.4110609952	1.00668514955605
-0.4110033549	1.00542980432859
-0.4109457145	1.00408097480018
-0.4108880742	1.00266946129502
-0.4108304339	1.00123059828396
-0.4107727936	1.0002545666672
-0.4107151533	1.00162049234909
-0.410657513	1.00294454722105
-0.4105998727	1.00416632505682
-0.4105422323	1.00525717654742
-0.410484592	1.00619418076172
-0.4104269517	1.00696036229021
-0.4103693114	1.00754533914871
-0.4103116711	1.00794585413639
-0.4102540308	1.00816608492457
-0.4101963905	1.00821772006292
-0.4101387501	1.00811976405145
-0.4100811098	1.00789802630332
-0.4100234695	1.00758419366265
-0.4099658292	1.00721428265721
-0.4099081889	1.00682616708236
-0.4098505486	1.00645583576896
-0.4097929083	1.00613235913568
-0.4097352679	1.00587243428178
-0.4096776276	1.00567653529097
-0.4096199873	1.00552892245884
-0.409562347	1.0054020562189
-0.4095047067	1.00526349274122
-0.4094470664	1.00508248356771
-0.4093894261	1.00483456496165
-0.4093317857	1.0045039991137
-0.4092741454	1.00408479786355
-0.4092165051	1.00358131860635
-0.4091588648	1.00300979792915
-0.4091012245	1.00240375705725
-0.4090435842	1.00183181566392
-0.4089859439	1.00144372057604
-0.4089283035	1.00146052478364
-0.4088706632	1.00187646163176
-0.4088130229	1.00247283923982
-0.4087553826	1.00310607972047
-0.4086977423	1.00370887070935
-0.408640102	1.0042457150833
-0.4085824617	1.00469555998058
-0.4085248213	1.00504588107528
-0.408467181	1.00529037250892
-0.4084095407	1.00542775758495
-0.4083519004	1.00546089217591
-0.4082942601	1.00539589480712
-0.4082366198	1.0052412207342
-0.4081789795	1.00500669258029
-0.4081213391	1.00470255117734
-0.4080636988	1.00433863352172
-0.4080060585	1.00392380379215
-0.4079484182	1.00346582404879
-0.4078907779	1.00297192930873
-0.4078331376	1.00245072009061
-0.4077754973	1.00191727220381
-0.4077178569	1.00140881727617
-0.4076602166	1.00103659052008
-0.4076025763	1.0010385908364
-0.407544936	1.00145154779248
-0.4074872957	1.00205547877032
-0.4074296554	1.00272611174684
-0.4073720151	1.00341179108655
-0.4073143747	1.00408251162906
-0.4072567344	1.00471491907399
-0.4071990941	1.00528841481814
-0.4071414538	1.0057844209377
-0.4070838135	1.00618666010201
-0.4070261732	1.00648178747137
-0.4069685329	1.00666011724541
-0.4069108925	1.00671635036305
-0.4068532522	1.00665024952004
-0.4067956119	1.00646728320969
-0.4067379716	1.00617926922421
-0.4066803313	1.00580509366659
-0.406622691	1.00537157767454
-0.4065650507	1.00491443042754
-0.4065074103	1.00447866866765
-0.40644977	1.00411647220032
-0.4063921297	1.00387854892951
-0.4063344894	1.00379682622519
-0.4062768491	1.0038672785158
-0.4062192088	1.0040498511218
-0.4061615685	1.00428656448935
-0.4061039281	1.00452056885088
-0.4060462878	1.00470553086967
-0.4059886475	1.00480740280205
-0.4059310072	1.00480324848359
-0.4058733669	1.00467962533364
-0.4058157266	1.00443126576355
-0.4057580863	1.00406019807667
-0.4057004459	1.00357536409051
-0.4056428056	1.00299320862919
-0.4055851653	1.00234112792038
-0.405527525	1.00167221193387
-0.4054698847	1.00113181235778
-0.4054122444	1.00109290537276
-0.4053546041	1.00162868368229
-0.4052969637	1.00237049648905
-0.4052393234	1.00314898346494
-0.4051816831	1.00390511671334
-0.4051240428	1.00461002618087
-0.4050664025	1.00524654639889
-0.4050087622	1.0058045745098
-0.4049511219	1.00627967002771
-0.4048934815	1.00667247049185
-0.4048358412	1.00698821682894
-0.4047782009	1.00723612295681
-0.4047205606	1.0074284541186
-0.4046629203	1.00757926441369
-0.40460528	1.00770281426887
-0.4045476397	1.00781180012449
-0.4044899993	1.00791563951446
-0.404432359	1.00801913786795
-0.4043747187	1.00812182707796
-0.4043170784	1.00821813006471
-0.4042594381	1.00829828388462
-0.4042017978	1.0083497816317
-0.4041441575	1.00835901941262
-0.4040865171	1.00831288861322
-0.4040288768	1.00820012749327
-0.4039712365	1.00801237528736
-0.4039135962	1.00774492815566
-0.4038559559	1.00739723648937
-0.4037983156	1.00697322871674
-0.4037406753	1.00648152516702
-0.4036830349	1.00593565915011
-0.4036253946	1.00535443746839
-0.4035677543	1.00476258020079
-0.403510114	1.00419170220861
-0.4034524737	1.00368115003418
-0.4033948334	1.00327650924129
-0.4033371931	1.00302078649032
-0.4032795527	1.002935260023
-0.4032219124	1.00300265766468
-0.4031642721	1.00317385124133
-0.4031066318	1.00339199782215
-0.4030489915	1.0036101164145
-0.4029913512	1.00379557804189
-0.4029337109	1.00392821198927
-0.4028760706	1.00399729415726
-0.4028184302	1.00399908839251
-0.4027607899	1.00393507528459
-0.4027031496	1.00381068643157
-0.4026455093	1.003634388474
-0.402587869	1.00341707141576
-0.4025302287	1.00317177083865
-0.4024725884	1.00291381290297
-0.402414948	1.00266145758655
-0.4023573077	1.0024368479454
-0.4022996674	1.00226628565431
-0.4022420271	1.00217749831267
-0.4021843868	1.0021917715092
-0.4021267465	1.0023143364038
-0.4020691062	1.00253204853666
-0.4020114658	1.00282051052701
-0.4019538255	1.00315261482193
-0.4018961852	1.00350284740312
-0.4018385449	1.0038480834027
-0.4017809046	1.00416717058529
-0.4017232643	1.00444054373416
-0.401665624	1.00465023016136
-0.4016079836	1.00478024498649
-0.4015503433	1.00481730908444
-0.401492703	1.00475186694694
-0.4014350627	1.00457946183438
-0.4013774224	1.00430274811697
-0.4013197821	1.00393480295103
-0.4012621418	1.0035052319325
-0.4012045014	1.00307168336013
-0.4011468611	1.00273679594809
-0.4010892208	1.00264579881545
-0.4010315805	1.00290352622533
-0.4009739402	1.00347708007469
-0.4009162999	1.00425133943734
-0.4008586596	1.00512086997465
-0.4008010192	1.00600964340952
-0.4007433789	1.00686196260334
-0.4006857386	1.00763427840063
-0.4006280983	1.00829114606915
-0.400570458	1.00880366245042
-0.4005128177	1.00914908145371
-0.4004551774	1.00931094982923
-0.400397537	1.00927941722777
-0.4003398967	1.00905157509435
-0.4002822564	1.0086317542205
-0.4002246161	1.00803181911874
-0.4001669758	1.00727158776205
-0.4001093355	1.00637976402229
-0.4000516952	1.00539635205402
-0.399994055	1.00437914894672
-0.399936415	1.00342109348875
-0.399878774	1.0026891587281
-0.399821134	1.00243521417732
-0.399763494	1.00275646268132
-0.399705853	1.00341975434295
-0.399648213	1.00417331868798
-0.399590573	1.00487890479113
-0.399532932	1.00546483470044
-0.399475292	1.00589082405608
-0.399417652	1.00613399045477
-0.399360011	1.00618360491372
-0.399302371	1.00603914556478
-0.399244731	1.00570982574268
-0.39918709	1.00521527608721
-0.39912945	1.00458814624554
-0.39907181	1.00388118975739
-0.399014169	1.00318516292345
-0.398956529	1.00266403869113
-0.398898889	1.00255340957759
-0.398841249	1.00295793144868
-0.398783608	1.00371841585313
-0.398725968	1.00463742455142
-0.398668328	1.00559418267135
-0.398610687	1.00652107587934
-0.398553047	1.0073777063165
-0.398495407	1.00813900205103
-0.398437766	1.00879019486966
-0.398380126	1.00932447824116
-0.398322486	1.0097416322083
-0.398264845	1.01004692922855
-0.398207205	1.01025003553951
-0.398149565	1.01036381054145
-0.398091924	1.01040300663122
-0.398034284	1.0103829214705
-0.397976644	1.0103181402251
-0.397919004	1.01022150707656
-0.397861363	1.01010348981118
-0.397803723	1.00997204839088
-0.397746083	1.00983303254971
-0.397688442	1.00969100930471
-0.397630802	1.00955032522008
-0.397573162	1.00941612295681
-0.397515521	1.00929499182941
-0.397457881	1.00919500917643
-0.397400241	1.00912498535708
-0.3973426	1.00909293142681
-0.39728496	1.00910402262692
-0.39722732	1.00915853592654
-0.397169679	1.00925039242154
-0.397112039	1.00936674797412
-0.397054399	1.00948877293924
-0.396996759	1.00959333459184
-0.396939118	1.00965515295256
-0.396881478	1.00964897850865
-0.396823838	1.00955151884046
-0.396766197	1.00934297986726
-0.396708557	1.00900823066282
-0.396650917	1.00853760713239
-0.396593276	1.00792744861858
-0.396535636	1.00718041766947
-0.396477996	1.00630574826129
-0.396420355	1.00531968947386
-0.396362715	1.00424697820836
-0.396305075	1.00312653903734
-0.396247434	1.00203791146317
-0.396189794	1.00125332075359
-0.396132154	1.00146219043232
-0.396074513	1.00237751971219
-0.396016873	1.00340817682876
-0.395959233	1.00439096538323
-0.395901593	1.00526606840846
-0.395843952	1.00599850930835
-0.395786312	1.00656380014781
-0.395728672	1.00694461174028
-0.395671031	1.00712991478097
-0.395613391	1.00711473932102
-0.395555751	1.00690004762412
-0.39549811	1.00649256262054
-0.39544047	1.0059045468712
-0.39538283	1.00515363746489
-0.395325189	1.00426315696716
-0.395267549	1.00326442534005
-0.395209909	1.00220880554871
-0.395152268	1.00124867565893
-0.395094628	1.00109706946095
-0.395036988	1.00201932782505
-0.394979348	1.00319491796611
-0.394921707	1.00440521115982
-0.394864067	1.00559640209797
-0.394806427	1.00674454376623
-0.394748786	1.00783630024621
-0.394691146	1.0088644902966
-0.394633506	1.00982630201007
-0.394575865	1.01072201234116
-0.394518225	1.0115537266781
-0.394460585	1.01232406904112
-0.394402944	1.01303489337417
-0.394345304	1.01368616276748
-0.394287664	1.01427511961423
-0.394230023	1.01479587724145
-0.394172383	1.01523944842324
-0.394114743	1.0155942235899
-0.394057102	1.01584679058363
-0.393999462	1.01598300867205
-0.393941822	1.01598919295565
-0.393884182	1.01585330941681
-0.393826541	1.01556607740267
-0.393768901	1.01512192852155
-0.393711261	1.01451976039254
-0.39365362	1.01376350142931
-0.39359598	1.01286247141022
-0.39353834	1.01183158567749
-0.393480699	1.0106914963185
-0.393423059	1.00946880291022
-0.393365419	1.00819666176383
-0.393307778	1.00691639606296
-0.393250138	1.0056814102394
-0.393192498	1.00456565212384
-0.393134857	1.00367731312236
-0.393077217	1.00315728829718
-0.393019577	1.00309299308889
-0.392961937	1.0033924811333
-0.392904296	1.00385934024493
-0.392846656	1.00433985781279
-0.392789016	1.00474861844877
-0.392731375	1.00504479172649
-0.392673735	1.0052142513597
-0.392616095	1.00526112016525
-0.392558454	1.00520439993178
-0.392500814	1.00507687389303
-0.392443174	1.00492430845907
-0.392385533	1.00480250451533
-0.392327893	1.00476894471842
-0.392270253	1.00486782281847
-0.392212612	1.00511467923329
-0.392154972	1.00549207776419
-0.392097332	1.00595933439942
-0.392039691	1.00646708010385
-0.391982051	1.00696773415919
-0.391924411	1.00742031600721
-0.391866771	1.00779178066376
-0.39180913	1.00805691333927
-0.39175149	1.00819780812453
-0.39169385	1.00820328096187
-0.391636209	1.00806829671267
-0.391578569	1.00779338755126
-0.391520929	1.00738404205849
-0.391463288	1.00685004868826
-0.391405648	1.00620477888387
-0.391348008	1.0054644339261
-0.391290367	1.00464727490062
-0.391232727	1.003772884896
-0.391175087	1.00286161108576
-0.391117446	1.00193474273211
-0.391059806	1.00101982698029
-0.391002166	1.0002941416012
-0.390944526	1.00087987512628
-0.390886885	1.00170494588169
-0.390829245	1.00249658997051
-0.390771605	1.00323698215881
-0.390713964	1.00392088926045
-0.390656324	1.00454732861806
-0.390598684	1.00511802658029
-0.390541043	1.00563664084537
-0.390483403	1.00610809359225
-0.390425763	1.00653794076359
-0.390368122	1.00693179146556
-0.390310482	1.00729482260127
-0.390252842	1.00763143120159
-0.390195201	1.00794504825823
-0.390137561	1.00823811420458
-0.390079921	1.00851219413496
-0.39002228	1.00876818841773
-0.38996464	1.00900658957692
-0.389907	1.0092277266956
-0.38984936	1.00943196148088
-0.389791719	1.00961979730232
-0.389734079	1.00979188148053
-0.389676439	1.00994891672996
-0.389618798	1.01009147541462
-0.389561158	1.01021975304557
-0.389503518	1.01033330972293
-0.389445877	1.01043081065952
-0.389388237	1.01050984364363
-0.389330597	1.0105668234555
-0.389272956	1.01059701689658
-0.389215316	1.0105947111139
-0.389157676	1.01055350358675
-0.389100035	1.01046671154539
-0.389042395	1.01032788468463
-0.388984755	1.01013138290692
-0.388927115	1.00987300518807
-0.388869474	1.00955065756847
-0.388811834	1.00916502968672
-0.388754194	1.00872031007424
-0.388696553	1.00822491271828
-0.388638913	1.00769224167161
-0.388581273	1.00714143337362
-0.388523632	1.00659790136108
-0.388465992	1.00609320269622
-0.388408352	1.00566315568435
-0.388350711	1.005342704385
-0.388293071	1.00515685447604
-0.388235431	1.00511056998792
-0.38817779	1.00518423004765
-0.38812015	1.00533873687494
-0.38806251	1.00552649015958
-0.388004869	1.00570127545747
-0.387947229	1.00582384456492
-0.387889589	1.00586399804955
-0.387831949	1.00580104415909
-0.387774308	1.00562396503192
-0.387716668	1.00533211387222
-0.387659028	1.00493717705763
-0.387601387	1.00446757446461
-0.387543747	1.00397721415691
-0.387486107	1.00355925947198
-0.387428466	1.00335170802496
-0.387370826	1.00348926171689
-0.387313186	1.00400230050569
-0.387255545	1.00480657791506
-0.387197905	1.00579163314125
-0.387140265	1.00687106299299
-0.387082624	1.00798434589364
-0.387024984	1.00908814500647
-0.386967344	1.01014993666153
-0.386909704	1.01114448708959
-0.386852063	1.01205196525641
-0.386794423	1.01285684761012
-0.386736783	1.013547189288
-0.386679142	1.01411404844336
-0.386621502	1.01455098020837
-0.386563862	1.01485359994286
-0.386506221	1.01501921976335
-0.386448581	1.01504659918338
-0.386390941	1.01493583266399
-0.3863333	1.01468841029917
-0.38627566	1.01430744615501
-0.38621802	1.01379808162426
-0.386160379	1.01316803669695
-0.386102739	1.01242830811213
-0.386045099	1.01159398605242
-0.385987458	1.01068520891491
-0.385929818	1.00972829387009
-0.385872178	1.00875706299007
-0.385814538	1.00781424818184
-0.385756897	1.00695229694882
-0.385699257	1.00623137625966
-0.385641617	1.00571014667703
-0.385583976	1.00542582595842
-0.385526336	1.00537168357879
-0.385468696	1.00549323228819
-0.385411055	1.0057101347382
-0.385353415	1.00594367399566
-0.385295775	1.00613210824537
-0.385238134	1.00623440375104
-0.385180494	1.00622916659985
-0.385122854	1.00611307552365
-0.385065213	1.00590030023455
-0.385007573	1.00562303750599
-0.384949933	1.00533229687593
-0.384892293	1.00509614393357
-0.384834652	1.00498973157317
-0.384777012	1.00507273912277
[truncated: 84,746 more rows]
