# Supplementary material for: Kondo screening in a Majorana metal
Source: Nat Commun. 2023 Nov 16;14:7405. doi: 10.1038/s41467-023-43185-3 (PMC10654600; doi:10.1038/s41467-023-43185-3)
Supplement: Supplementary file 3 — Source Data [file 41467_2023_43185_MOESM3_ESM.zip › Source data/Figure4a_0p7T.dat]

-0.7	2.00420178679695
-0.6999423596858	2.0042054607567
-0.699884719372	2.00421651303044
-0.699827079057	2.0042350619328
-0.699769438743	2.00426139229227
-0.699711798429	2.00429607830904
-0.699654158115	2.00434013188016
-0.699596517801	2.00439515757951
-0.699538877486	2.00446348345019
-0.699481237172	2.00454822920016
-0.699423596858	2.00465327502388
-0.699365956544	2.00478309340871
-0.699308316229	2.00494242656928
-0.699250675915	2.0051358235711
-0.699193035601	2.00536708711865
-0.699135395287	2.00563872135118
-0.699077754973	2.00595147414947
-0.699020114658	2.00630404339695
-0.69896247434	2.00669298517228
-0.69890483403	2.00711280670855
-0.69884719372	2.00755619761547
-0.6987895534	2.00801435708424
-0.69873191309	2.00847736927564
-0.69867427277	2.00893460383963
-0.69861663246	2.00937512291378
-0.69855899214	2.00978809295279
-0.69850135183	2.01016318987127
-0.69844371152	2.01049098953309
-0.6983860712	2.01076334782671
-0.69832843089	2.01097373682838
-0.69827079057	2.01111754279626
-0.69821315026	2.01119229734464
-0.69815550995	2.01119781812248
-0.69809786963	2.01113624455099
-0.69804022932	2.0110119424648
-0.697982589	2.01083125742066
-0.69792494869	2.01060209395741
-0.69786730837	2.01033332083959
-0.69780966806	2.0100340165858
-0.69775202775	2.00971258989975
-0.69769438743	2.00937586129228
-0.69763674712	2.00902822462499
-0.6975791068	2.00867102789416
-0.69752146649	2.00830231346972
-0.69746382617	2.00791700393369
-0.69740618586	2.00750755173865
-0.69734854555	2.0070649629587
-0.69729090523	2.00658008161724
-0.69723326492	2.00604498765823
-0.6971756246	2.00545445233102
-0.69711798429	2.0048075298866
-0.69706034398	2.0041097151555
-0.69700270366	2.00337702013876
-0.69694506335	2.00264617462763
-0.69688742303	2.00200381959742
-0.69682978272	2.00164801618267
-0.6967721424	2.00180964131285
-0.69671450209	2.00239262966856
-0.69665686178	2.00315236019728
-0.69659922146	2.00395180660137
-0.69654158115	2.0047234324994
-0.69648394083	2.00542608386004
-0.69642630052	2.00602968335325
-0.6963686602	2.00651026441619
-0.69631101989	2.00684838990711
-0.69625337958	2.00702873883602
-0.69619573926	2.00704009503882
-0.69613809895	2.00687544611934
-0.69608045863	2.00653206623443
-0.69602281832	2.00601152569215
-0.69596517801	2.00531961405378
-0.69590753769	2.00446616366961
-0.69584989738	2.00346481890474
-0.69579225706	2.00233292451125
-0.69573461675	2.00109338639094
-0.69567697643	2.00029646970868
-0.69561933612	2.0016617068434
-0.69556169581	2.00310147120601
-0.69550405549	2.00455971085228
-0.69544641518	2.00600986959158
-0.69538877486	2.00742730442336
-0.69533113455	2.00878888669728
-0.69527349423	2.01007333542895
-0.69521585392	2.01126159667132
-0.69515821361	2.01233717425489
-0.69510057329	2.01328638423773
-0.69504293298	2.01409852353095
-0.69498529266	2.01476595343562
-0.69492765235	2.01528408994854
-0.69487001204	2.01565131094698
-0.69481237172	2.01586878090841
-0.69475473141	2.01594020535487
-0.69469709109	2.01587152698792
-0.69463945078	2.01567057407221
-0.69458181046	2.01534670046856
-0.69452417015	2.01491043161796
-0.69446652984	2.01437316784325
-0.69440888952	2.0137469828655
-0.69435124921	2.01304459878454
-0.69429360889	2.01227957916409
-0.69423596858	2.01146687133366
-0.69417832826	2.0106237837479
-0.69412068795	2.00977154671235
-0.69406304764	2.00893755552996
-0.69400540732	2.00815818093689
-0.69394776701	2.00748129349414
-0.69389012669	2.00696587802525
-0.69383248638	2.00667388237007
-0.69377484606	2.00665116398155
-0.69371720575	2.00690591765009
-0.69365956544	2.00740305210418
-0.69360192512	2.00807966957974
-0.69354428481	2.00886592547267
-0.69348664449	2.00969761276761
-0.69342900418	2.0105199330841
-0.69337136387	2.01128703730366
-0.69331372355	2.01196059462849
-0.69325608324	2.01250863655051
-0.69319844292	2.01290493102847
-0.69314080261	2.0131287643994
-0.69308316229	2.01316499509689
-0.69302552198	2.01300422990723
-0.69296788167	2.01264303621905
-0.69291024135	2.01208411603982
-0.69285260104	2.01133643227704
-0.69279496072	2.01041530292923
-0.69273732041	2.00934257215895
-0.69267968009	2.00814712328811
-0.69262203978	2.00686644685041
-0.69256439947	2.00555117615535
-0.69250675915	2.00427831576051
-0.69244911884	2.00318926846826
-0.69239147852	2.00256265500797
-0.69233383821	2.00268956790212
-0.6922761979	2.00339861517838
-0.69221855758	2.00431436437892
-0.69216091727	2.00522893422469
-0.69210327695	2.00604932847341
-0.69204563664	2.00672982075241
-0.69198799632	2.00724649900098
-0.69193035601	2.00758820667623
-0.6918727157	2.00775289016546
-0.69181507538	2.00774578420222
-0.69175743507	2.00757822768044
-0.69169979475	2.00726666973811
-0.69164215444	2.00683170540366
-0.69158451412	2.00629709654095
-0.69152687381	2.00568878436379
-0.6914692335	2.00503393592838
-0.69141159318	2.00436008480067
-0.69135395287	2.00369445940174
-0.69129631255	2.00306360912347
-0.69123867224	2.00249341677425
-0.69118103193	2.00200931236432
-0.69112339161	2.00163537603601
-0.6910657513	2.00138860824203
-0.69100811098	2.00126595422428
-0.69095047067	2.00123682250569
-0.69089283035	2.00125821327824
-0.69083519004	2.00129670570281
-0.69077754973	2.00133580390105
-0.69071990941	2.00137248392851
-0.6906622691	2.00141199838909
-0.69060462878	2.00146394487557
-0.69054698847	2.00153960555132
-0.69048934815	2.00165010823643
-0.69043170784	2.0018051017496
-0.69037406753	2.00201178670096
-0.69031642721	2.00227422872345
-0.6902587869	2.00259291856032
-0.69020114658	2.00296456650238
-0.69014350627	2.00338212227229
-0.69008586596	2.00383501930051
-0.69002822564	2.00430962785928
-0.6899705853	2.00478990976032
-0.689912945	2.0052582472609
-0.6898553047	2.00569643562044
-0.6897976644	2.00608681420799
-0.6897400241	2.00641353164948
-0.6896823838	2.00666393615234
-0.6896247434	2.0068301178187
-0.6895671031	2.00691062438311
-0.6895094628	2.00691238776029
-0.6894518225	2.006852798662
-0.6893941822	2.00676163016927
-0.6893365419	2.00668187210952
-0.6892789016	2.00666757733402
-0.6892212612	2.00677628192023
-0.6891636209	2.00705572054972
-0.6891059806	2.00753005498206
-0.6890483403	2.00819409577148
-0.6889907	2.00901852333898
-0.6889330597	2.00996067143061
-0.6888754194	2.0109740896286
-0.688817779	2.01201430183023
-0.6887601387	2.01304146653485
-0.6887024984	2.01402135305137
-0.6886448581	2.01492558871756
-0.6885872178	2.01573165182935
-0.6885295775	2.01642274644744
-0.6884719372	2.01698762479744
-0.6884142968	2.01742032512522
-0.6883566565	2.01771981065823
-0.6882990162	2.01788952077464
-0.6882413759	2.01793681222435
-0.6881837356	2.01787232084439
-0.6881260953	2.01770924456858
-0.688068455	2.01746259268324
-0.6880108146	2.01714842100548
-0.6879531743	2.01678307601986
-0.687895534	2.01638249196545
-0.6878378937	2.01596156259748
-0.6877802534	2.0155336094914
-0.6877226131	2.01510997573239
-0.6876649728	2.01469974822152
-0.6876073324	2.01430963481802
-0.6875496921	2.0139439739855
-0.6874920518	2.01360488367703
-0.6874344115	2.01329252120817
-0.6873767712	2.01300544323986
-0.6873191309	2.01274101093722
-0.6872614906	2.01249583102575
-0.6872038502	2.0122661753155
-0.6871462099	2.01204836805506
-0.6870885696	2.01183910299418
-0.6870309293	2.01163567932518
-0.686973289	2.01143613759432
-0.6869156487	2.01123932764156
-0.6868580084	2.01104488953197
-0.686800368	2.01085319868568
-0.6867427277	2.0106652992179
-0.6866850874	2.0104828645061
-0.6866274471	2.01030821037156
-0.6865698068	2.0101443606036
-0.6865121665	2.00999516733775
-0.6864545262	2.00986541300533
-0.6863968858	2.00976081503664
-0.6863392455	2.00968783698307
-0.6862816052	2.00965319327866
-0.6862239649	2.00966302626885
-0.6861663246	2.00972178999637
-0.6861086843	2.00983102675836
-0.686051044	2.00998829557216
-0.6859934036	2.01018651848546
-0.6859357633	2.01041391559606
-0.685878123	2.01065455802391
-0.6858204827	2.01088937097773
-0.6857628424	2.01109743702339
-0.6857052021	2.0112573512149
-0.6856475618	2.01134853460094
-0.6855899214	2.0113523927034
-0.6855322811	2.01125329762779
-0.6854746408	2.0110393711377
-0.6854170005	2.01070309246488
-0.6853593602	2.01024170479577
-0.6853017199	2.00965747629629
-0.6852440796	2.00895780313319
-0.6851864392	2.00815525428203
-0.6851287989	2.00726764111449
-0.6850711586	2.00631838406816
-0.6850135183	2.00533771210965
-0.684955878	2.00436600633805
-0.6848982377	2.00346229182564
-0.6848405974	2.00272264249824
-0.684782957	2.0022965171257
-0.6847253167	2.00230630289244
-0.6846676764	2.00267355503725
-0.6846100361	2.0032040337347
-0.6845523958	2.00376062558289
-0.6844947555	2.0042741233185
-0.6844371152	2.00471211235409
-0.6843794748	2.00506116854073
-0.6843218345	2.00531895196548
-0.6842641942	2.00549050602051
-0.6842065539	2.00558618398594
-0.6841489136	2.00562018347083
-0.6840912733	2.00560923370655
-0.684033633	2.00557122830592
-0.6839759926	2.00552370278654
-0.6839183523	2.00548217599058
-0.683860712	2.0054584850419
-0.6838030717	2.00545939802884
-0.6837454314	2.00548580763798
-0.6836877911	2.00553271814856
-0.6836301508	2.00558996998943
-0.6835725104	2.00564344654486
-0.6835148701	2.00567643889985
-0.6834572298	2.00567093123963
-0.6833995895	2.00560873846809
-0.6833419492	2.00547253370191
-0.6832843089	2.00524689403356
-0.6832266686	2.00491954251471
-0.6831690282	2.00448311455689
-0.6831113879	2.00393824898858
-0.6830537476	2.00330042653088
-0.6829961073	2.00261879749741
-0.682938467	2.00203345876665
-0.6828808267	2.00187356841083
-0.6828231864	2.00239691179035
-0.6827655461	2.00338772767484
-0.6827079057	2.0045950813053
-0.6826502654	2.00589483195838
-0.6825926251	2.00721662161881
-0.6825349848	2.00850797132678
-0.6824773445	2.00972322322524
-0.6824197042	2.01082053052808
-0.6823620639	2.01176153681014
-0.6823044235	2.01251202864122
-0.6822467832	2.01304293730893
-0.6821891429	2.01333139905905
-0.6821315026	2.01336173234279
-0.6820738623	2.01312625789257
-0.682016222	2.01262588867933
-0.6819585817	2.01187050301306
-0.6819009413	2.01087913513237
-0.681843301	2.00968012196195
-0.6817856607	2.00831159700726
-0.6817280204	2.00682342901203
-0.6816703801	2.00528410087456
-0.6816127398	2.00380557932726
-0.6815550995	2.00263524242817
-0.6814974591	2.00231170343602
-0.6814398188	2.00301236435652
-0.6813821785	2.00412182195859
-0.6813245382	2.00525065618536
-0.6812668979	2.00625511206774
-0.6812092576	2.00707255998515
-0.6811516173	2.00767204334256
-0.6810939769	2.00804051521885
-0.6810363366	2.00817830756999
-0.6809786963	2.00809721938274
-0.680921056	2.00781937547291
-0.6808634157	2.00737627419363
-0.6808057754	2.00680783805488
-0.6807481351	2.00616136495322
-0.6806904947	2.00549011807465
-0.6806328544	2.0048507571911
-0.6805752141	2.00429778536041
-0.6805175738	2.00387259322714
-0.6804599335	2.00358813857655
-0.6804022932	2.00341942386417
-0.6803446529	2.00331200472555
-0.6802870125	2.00320418332366
-0.6802293722	2.00304631439436
-0.6801717319	2.00280983668553
-0.6801140916	2.00249032160585
-0.6800564513	2.00211199127198
-0.679998811	2.00174230873458
-0.6799411707	2.0015180254194
-0.6798835303	2.00160153087522
-0.67982589	2.00199007531438
-0.6797682497	2.00253706600247
-0.6797106094	2.0031213257923
-0.6796529691	2.00367092519273
-0.6795953288	2.00414310023948
-0.6795376885	2.00451445735411
-0.6794800481	2.00477913876371
-0.6794224078	2.00495054652519
-0.6793647675	2.0050642173655
-0.6793071272	2.00517900469195
-0.6792494869	2.00537150838328
-0.6791918466	2.0057185425675
-0.6791342063	2.00627122923375
-0.6790765659	2.00703741808281
-0.6790189256	2.00798481044227
-0.6789612853	2.00905723550782
-0.678903645	2.01018995468019
-0.6788460047	2.0113186244407
-0.6787883644	2.01238345724693
-0.6787307241	2.01333113208332
-0.6786730837	2.01411587965696
-0.6786154434	2.01470031554295
-0.6785578031	2.01505615531912
-0.6785001628	2.01516478659058
-0.6784425225	2.01501766602198
-0.6783848822	2.01461650034474
-0.6783272419	2.01397324411746
-0.6782696015	2.01310994108265
-0.6782119612	2.01205856099617
-0.6781543209	2.01086107700528
-0.6780966806	2.0095702201362
-0.6780390403	2.00825168907062
-0.6779814	2.00698879484189
-0.6779237597	2.00588926112559
-0.6778661193	2.00508545007063
-0.677808479	2.00469811493282
-0.6777508387	2.00474785138047
-0.6776931984	2.00511560992972
-0.6776355581	2.00562912673389
-0.6775779178	2.00615049026336
-0.6775202775	2.00659368450184
-0.6774626371	2.00691206356291
-0.6774049968	2.0070854126054
-0.6773473565	2.00711185201716
-0.6772897162	2.00700324934852
-0.6772320759	2.00678260661672
-0.6771744356	2.00648249606071
-0.6771167953	2.00614384077759
-0.6770591549	2.00581417284555
-0.6770015146	2.00554394325506
-0.6769438743	2.00537931817127
-0.676886234	2.00535177327939
-0.6768285937	2.00546918035619
-0.6767709534	2.00571499554481
-0.6767133131	2.00605652384449
-0.6766556727	2.00645603994798
-0.6765980324	2.00687867908682
-0.6765403921	2.00729572474097
-0.6764827518	2.00768485660993
-0.6764251115	2.00802909464369
-0.6763674712	2.00831546822734
-0.6763098309	2.0085338749954
-0.6762521905	2.00867626501129
-0.6761945502	2.00873617710718
-0.6761369099	2.00870858038467
-0.6760792696	2.00858995400832
-0.6760216293	2.00837851853985
-0.675963989	2.00807454808971
-0.6759063487	2.00768067730154
-0.6758487083	2.00720215759391
-0.675791068	2.00664702281028
-0.6757334277	2.00602616075814
-0.6756757874	2.00535334715483
-0.6756181471	2.00464534664933
-0.6755605068	2.00392239345526
-0.6755028665	2.00320972584157
-0.6754452261	2.00254182635779
-0.6753875858	2.00197273185808
-0.6753299455	2.00159207199498
-0.6752723052	2.00150239186035
-0.6752146649	2.00169658786491
-0.6751570246	2.00204868231824
-0.6750993843	2.00245300184127
-0.6750417439	2.00285806630161
-0.6749841036	2.00324337254224
-0.6749264633	2.0036029291824
-0.674868823	2.00393742540949
-0.6748111827	2.00425026790356
-0.6747535424	2.0045453102879
-0.6746959021	2.00482552663278
-0.6746382617	2.00509239513496
-0.6745806214	2.00534587050661
-0.6745229811	2.00558481093818
-0.6744653408	2.00580767235684
-0.6744077005	2.00601326524964
-0.6743500602	2.0062013893808
-0.6742924199	2.00637319315068
-0.6742347795	2.00653116159798
-0.6741771392	2.00667870113084
-0.6741194989	2.00681936590664
-0.6740618586	2.00695584838261
-0.6740042183	2.0070889363843
-0.673946578	2.00721666511495
-0.6738889377	2.00733387256384
-0.6738312973	2.00743225786378
-0.673773657	2.00750093264738
-0.6737160167	2.00752735001512
-0.6736583764	2.00749843924218
-0.6736007361	2.007401780958
-0.6735430958	2.00722670669143
-0.6734854555	2.00696525228239
-0.6734278151	2.00661294762707
-0.6733701748	2.00616948580497
-0.6733125345	2.00563937508898
-0.6732548942	2.00503282928047
-0.6731972539	2.00436742766508
-0.6731396136	2.00367189002628
-0.6730819733	2.0029951128356
-0.6730243329	2.00242604396325
-0.6729666926	2.0021151554039
-0.6729090523	2.00220428116197
-0.672851412	2.00265219837053
-0.6727937717	2.00329697961809
-0.6727361314	2.00401662416235
-0.6726784911	2.0047451255693
-0.6726208507	2.00544723074068
-0.6725632104	2.00610344625692
-0.6725055701	2.00670340039321
-0.6724479298	2.00724280000576
-0.6723902895	2.00772177441519
-0.6723326492	2.00814372227101
-0.6722750089	2.00851430496566
-0.6722173685	2.00884046220443
-0.6721597282	2.00912943646989
-0.6721020879	2.00938785872314
-0.6720444476	2.0096209684969
-0.6719868073	2.00983204580612
-0.671929167	2.01002212284819
-0.6718715267	2.01018998923395
-0.6718138863	2.01033245554004
-0.671756246	2.010444834086
-0.6716986057	2.01052152661999
-0.6716409654	2.01055665601259
-0.6715833251	2.01054465858173
-0.6715256848	2.0104808097096
-0.6714680445	2.01036164461465
-0.6714104042	2.01018528131714
-0.6713527638	2.00995165666048
-0.6712951235	2.00966269015362
-0.6712374832	2.00932239903825
-0.6711798429	2.0089369989106
-0.6711222026	2.0085150021996
-0.6710645623	2.00806734139268
-0.671006922	2.00760752761501
-0.6709492816	2.00715181149648
-0.6708916413	2.0067192660687
-0.670834001	2.00633156086979
-0.6707763607	2.00601205906772
-0.6707187204	2.00578377282187
-0.6706610801	2.00566602665438
-0.6706034398	2.00567057843942
-0.6705457994	2.00579897105003
-0.6704881591	2.00604271474118
-0.6704305188	2.00638621559622
-0.6703728785	2.00681067592579
-0.6703152382	2.00729720087408
-0.6702575979	2.00782841825398
-0.6701999576	2.0083888699963
-0.6701423172	2.00896471006042
-0.6700846769	2.00954316392396
-0.6700270366	2.01011200350977
-0.6699693963	2.01065918011623
-0.669911756	2.01117263614738
-0.6698541157	2.01164030856821
-0.6697964754	2.01205028222097
-0.669738835	2.01239107334194
-0.6696811947	2.01265198125779
-0.6696235544	2.01282348527386
-0.6695659141	2.01289764388199
-0.6695082738	2.01286846434165
-0.6694506335	2.01273222559761
-0.6693929932	2.01248772983445
-0.6693353528	2.01213647164593
-0.6692777125	2.01168273464158
-0.6692200722	2.01113361288279
-0.6691624319	2.01049897868065
-0.6691047916	2.00979142961353
-0.6690471513	2.00902626337958
-0.668989511	2.00822155543078
-0.6689318706	2.00739844252159
-0.6688742303	2.00658175024356
-0.66881659	2.00580107948483
-0.6687589497	2.0050922229101
-0.6687013094	2.0044978473492
-0.6686436691	2.00406421047075
-0.6685860288	2.0038289225468
-0.6685283884	2.00380115687884
-0.6684707481	2.00395147317365
-0.6684131078	2.00422520598676
-0.6683554675	2.00456544706317
-0.6682978272	2.00492635976215
-0.6682401869	2.00527531076781
-0.6681825466	2.00559032397343
-0.6681249062	2.00585702143452
-0.6680672659	2.00606631391444
-0.6680096256	2.00621289458066
-0.6679519853	2.00629434807787
-0.667894345	2.00631068216466
-0.6678367047	2.00626416139162
-0.6677790644	2.00615936795427
-0.667721424	2.00600345371157
-0.6676637837	2.00580655734243
-0.6676061434	2.00558236402059
-0.6675485031	2.00534871135299
-0.6674908628	2.00512799473055
-0.6674332225	2.00494684932164
-0.6673755822	2.00483425147133
-0.6673179418	2.00481735006311
-0.6672603015	2.00491557803149
-0.6672026612	2.0051356543217
-0.6671450209	2.00547052121776
-0.6670873806	2.00590262862874
-0.6670297403	2.00640901920133
-0.6669721	2.00696551509887
-0.6669144596	2.00754904516463
-0.6668568193	2.00813849230459
-0.666799179	2.00871475787578
-0.6667415387	2.0092605453574
-0.6666838984	2.00976012434552
-0.6666262581	2.01019919291392
-0.6665686178	2.01056485851358
-0.6665109774	2.01084573277151
-0.6664533371	2.01103212094453
-0.6663956968	2.01111628655939
-0.6663380565	2.01109275770941
-0.6662804162	2.01095864290136
-0.6662227759	2.01071395046975
-0.6661651356	2.01036187465306
-0.6661074952	2.00990903631823
-0.6660498549	2.00936568146879
-0.6659922146	2.00874581462871
-0.6659345743	2.00806729968822
-0.665876934	2.00735192413212
-0.6658192937	2.00662543255379
-0.6657616534	2.00591744783743
-0.665704013	2.00526098321423
-0.6656463727	2.00469081378887
-0.6655887324	2.00423938367943
-0.6655310921	2.00392931468391
-0.6654734518	2.00376480610706
-0.6654158115	2.00372889333608
-0.6653581712	2.00379161677969
-0.6653005308	2.00392429986259
-0.6652428905	2.00411066507975
-0.6651852502	2.00435065674526
-0.6651276099	2.00465791768848
-0.6650699696	2.00505305483969
-0.6650123293	2.00555512843278
-0.664954689	2.00617438680687
-0.6648970486	2.00690868399793
-0.6648394083	2.00774387361965
-0.664781768	2.0086565757871
-0.6647241277	2.00961748880602
-0.6646664874	2.01059424783999
-0.6646088471	2.01155362094533
-0.6645512068	2.01246316405194
-0.6644935664	2.01329252240795
-0.6644359261	2.01401449022817
-0.6643782858	2.01460590574824
-0.6643206455	2.01504838904326
-0.6642630052	2.01532891526812
-0.6642053649	2.01544021636088
-0.6641477246	2.01538099434822
-0.6640900842	2.01515592617655
-0.6640324439	2.01477546579578
-0.6639748036	2.01425544015242
-0.6639171633	2.01361644846612
-0.663859523	2.01288307913929
-0.6638018827	2.01208298138097
-0.6637442424	2.01124578999317
-0.663686602	2.0104019717875
-0.6636289617	2.00958159363187
-0.6635713214	2.00881306213437
-0.6635136811	2.00812188229968
-0.6634560408	2.00752949063609
-0.6633984005	2.00705227722028
-0.6633407602	2.00670091713018
-0.6632831198	2.00648013554349
-0.6632254795	2.00638889136844
-0.6631678392	2.00642082057164
-0.6631101989	2.00656469268756
-0.6630525586	2.00680475586014
-0.6629949183	2.00712104318739
-0.662937278	2.00748982673533
-0.6628796376	2.00788434710204
-0.6628219973	2.00827583115373
-0.662764357	2.00863471853889
-0.6627067167	2.00893199064809
-0.6626490764	2.00914050304505
-0.6625914361	2.00923624655062
-0.6625337958	2.00919948846049
-0.6624761554	2.00901574625708
-0.6624185151	2.00867658264986
-0.6623608748	2.00818020623471
-0.6623032345	2.00753191966892
-0.6622455942	2.00674451420783
-0.6621879539	2.00583889239226
-0.6621303136	2.00484568873148
-0.6620726732	2.0038102771179
-0.6620150329	2.00280948478115
-0.6619573926	2.00200771495714
-0.6618997523	2.00174385103173
-0.661842112	2.00216911542393
-0.6617844717	2.00291663783988
-0.6617268314	2.00370153201101
-0.661669191	2.00440617409972
-0.6616115507	2.00497563256563
-0.6615539104	2.00537963043482
-0.6614962701	2.00560140128265
-0.6614386298	2.00563403189503
-0.6613809895	2.00547899368594
-0.6613233492	2.00514530496086
-0.6612657088	2.00464881739781
-0.6612080685	2.00401151786957
-0.6611504282	2.00326094946034
-0.6610927879	2.00243043334565
-0.6610351476	2.00156382628741
-0.6609775073	2.00076104299863
-0.660919867	2.00063256554095
-0.6608622266	2.00132874292168
-0.6608045863	2.00208173530226
-0.660746946	2.00276151588593
-0.6606893057	2.0033324850547
-0.6606316654	2.00377578626584
-0.6605740251	2.00408119324026
-0.6605163848	2.00424552511306
-0.6604587444	2.00427206436276
-0.6604011041	2.00417006677193
-0.6603434638	2.00395417694081
-0.6602858235	2.00364373638046
-0.6602281832	2.00326204598209
-0.6601705429	2.00283570458461
-0.6601129026	2.00239422038895
-0.6600552623	2.00197011509919
-0.6599976219	2.00159936047403
-0.6599399816	2.00131973500951
-0.6598823413	2.00115934198137
-0.659824701	2.0011127992443
-0.6597670607	2.00113604740743
-0.6597094204	2.0011773390331
-0.6596517801	2.0012024419073
-0.6595941397	2.00119668655427
-0.6595364994	2.00115910740458
-0.6594788591	2.00109742842014
-0.6594212188	2.00102509807347
-0.6593635785	2.00096028363192
-0.6593059382	2.00092674330721
-0.6592482979	2.00095459636418
-0.6591906575	2.00107557944564
-0.6591330172	2.00131272304527
-0.6590753769	2.00167628990279
-0.6590177366	2.00216854391126
-0.6589600963	2.00278777502628
-0.658902456	2.00352868356601
-0.6588448157	2.00438148912277
-0.6587871753	2.00533128252012
-0.658729535	2.00635792459923
-0.6586718947	2.00743642704599
-0.6586142544	2.00853769196929
-0.6585566141	2.00962951901496
-0.6584989738	2.01067780321318
-0.6584413335	2.0116478567235
-0.6583836931	2.0125057831944
-0.6583260528	2.01321985244268
-0.6582684125	2.013761808633
-0.6582107722	2.0141080442576
-0.6581531319	2.01424061796827
-0.6580954916	2.01414802936429
-0.6580378513	2.01382575763102
-0.6579802109	2.01327650595972
-0.6579225706	2.01251016811361
-0.6578649303	2.01154349237658
-0.65780729	2.01039947361517
-0.6577496497	2.00910649520967
-0.6576920094	2.00769724976124
-0.6576343691	2.00620751563317
-0.6575767287	2.00467486886371
-0.6575190884	2.00313762412556
-0.6574614481	2.00163587647353
-0.6574038078	2.00029469664205
-0.6573461675	2.00120672476976
-0.6572885272	2.00243175693035
-0.6572308869	2.00353058431036
-0.6571732465	2.00448570688819
-0.6571156062	2.00529233375406
-0.6570579659	2.00595393120924
-0.6570003256	2.00648131312259
-0.6569426853	2.00689169974069
-0.656885045	2.00720732021251
-0.6568274047	2.00745344051396
-0.6567697643	2.00765584095995
-0.656712124	2.00783797710174
-0.6566544837	2.00801827300024
-0.6565968434	2.00820814681506
-0.6565392031	2.00841129159048
-0.6564815628	2.00862436410697
-0.6564239225	2.00883880431218
-0.6563662821	2.0090431731383
-0.6563086418	2.0092254308581
-0.6562510015	2.0093747135158
-0.6561933612	2.00948245624391
-0.6561357209	2.00954287132087
-0.6560780806	2.00955290037161
-0.6560204403	2.00951181338414
-0.6559627999	2.00942061985593
-0.6559051596	2.00928145565682
-0.6558475193	2.00909709606103
-0.655789879	2.0088707013292
-0.6557322387	2.00860586260404
-0.6556745984	2.00830696179731
-0.6556169581	2.00797979800452
-0.6555593177	2.00763237587444
-0.6555016774	2.00727568569203
-0.6554440371	2.00692423025917
-0.6553863968	2.00659594490916
-0.6553287565	2.00631107011052
-0.6552711162	2.00608957042967
-0.6552134759	2.00594713510997
-0.6551558355	2.00589073189967
-0.6550981952	2.00591558612603
-0.6550405549	2.00600523198206
-0.6549829146	2.00613465974952
-0.6549252743	2.00627496457441
-0.654867634	2.00639765643972
-0.6548099937	2.00647769219325
-0.6547523533	2.00649518538248
-0.654694713	2.0064361648054
-0.6546370727	2.00629274380792
-0.6545794324	2.00606297010301
-0.6545217921	2.00575051705852
-0.6544641518	2.005364336272
-0.6544065115	2.00491843317928
-0.6543488711	2.00443199165591
-0.6542912308	2.00393022944652
-0.6542335905	2.00344647292569
-0.6541759502	2.00302547470617
-0.6541183099	2.00272503609747
-0.6540606696	2.00260586533955
-0.6540030293	2.00270153554637
-0.6539453889	2.00299514471783
-0.6538877486	2.00343726119918
-0.6538301083	2.0039784203336
-0.653772468	2.00458223644365
-0.6537148277	2.00522353204941
-0.6536571874	2.00588327731146
-0.6535995471	2.00654471444363
-0.6535419067	2.00719115358343
-0.6534842664	2.00780506042907
-0.6534266261	2.00836801511087
-0.6533689858	2.00886124735848
-0.6533113455	2.00926650832729
-0.6532537052	2.00956710695506
-0.6531960649	2.00974899698135
-0.6531384245	2.00980181383206
-0.6530807842	2.00971980731484
-0.6530231439	2.00950263592342
-0.6529655036	2.00915601532843
-0.6529078633	2.00869222961289
-0.652850223	2.00813056215436
-0.6527925827	2.00749767881967
-0.6527349423	2.00682798257275
-0.652677302	2.00616372247898
-0.6526196617	2.00555403666217
-0.6525620214	2.00505089753373
-0.6525043811	2.00469901123477
-0.6524467408	2.00451977610448
-0.6523891005	2.00449868524571
-0.6523314601	2.00458919165015
-0.6522738198	2.0047313805344
-0.6522161795	2.00487035254426
-0.6521585392	2.00496549087925
-0.6521008989	2.00499239513496
-0.6520432586	2.00494178534121
-0.6519856183	2.0048178467733
-0.6519279779	2.00463674695615
-0.6518703376	2.00442509784631
-0.6518126973	2.0042174784559
-0.651755057	2.00405154618445
-0.6516974167	2.00395958002793
-0.6516397764	2.00395801151152
-0.6515821361	2.00404063036603
-0.6515244957	2.00418068787563
-0.6514668554	2.00434017209688
-0.6514092151	2.00447972366596
-0.6513515748	2.00456502513945
-0.6512939345	2.00456959837661
-0.6512362942	2.00447552468114
-0.6511786539	2.00427331939985
-0.6511210135	2.00396165448487
-0.6510633732	2.0035473844249
-0.6510057329	2.00304657391544
-0.6509480926	2.00248845066412
-0.6508904523	2.00192841353483
-0.650832812	2.00148611468966
-0.6507751717	2.00138242373779
-0.6507175313	2.00171727126136
-0.650659891	2.00230386102993
-0.6506022507	2.00297392303472
-0.6505446104	2.00364848333021
-0.6504869701	2.00428896666683
-0.6504293298	2.00487404618045
-0.6503716895	2.00539181143249
-0.6503140491	2.00583687870833
-0.6502564088	2.00620902753582
-0.6501987685	2.00651225842368
-0.6501411282	2.00675388416174
-0.6500834879	2.00694352793815
-0.6500258476	2.00709200130216
-0.6499682073	2.00721013899887
-0.6499105669	2.00730769177733
-0.6498529266	2.00739242293793
-0.6497952863	2.00746954515424
-0.649737646	2.0075415774588
-0.6496800057	2.00760861162702
-0.6496223654	2.00766889439189
-0.6495647251	2.00771956825406
-0.6495070847	2.00775740558907
-0.6494494444	2.00777940169217
-0.6493918041	2.00778314955856
-0.6493341638	2.00776697696257
-0.6492765235	2.00772988336509
-0.6492188832	2.00767132582429
-0.6491612429	2.00759094978028
-0.6491036025	2.00748834583507
-0.6490459622	2.00736289715619
-0.6489883219	2.00721377838887
-0.6489306816	2.00704012364165
-0.6488730413	2.00684135365926
-0.648815401	2.00661763529154
-0.6487577607	2.00637041606878
-0.6487001204	2.00610298440442
-0.64864248	2.00582098622169
-0.6485848397	2.00553280813229
-0.6485271994	2.00524972117041
-0.6484695591	2.00498557460811
-0.6484119188	2.0047557815467
-0.6483542785	2.00457534589746
-0.6482966382	2.00445596448962
-0.6482389978	2.00440287439231
-0.6481813575	2.00441273091425
-0.6481237172	2.00447364807643
-0.6480660769	2.00456740800463
-0.6480084366	2.00467271781262
-0.6479507963	2.00476822891221
-0.647893156	2.00483468382516
-0.6478355156	2.0048562124128
-0.6477778753	2.00482110298458
-0.647720235	2.004722405997
-0.6476625947	2.00455867363181
-0.6476049544	2.00433513671928
-0.6475473141	2.00406566486379
-0.6474896738	2.00377585927664
-0.6474320334	2.00350705515643
-0.6473743931	2.00331845784682
-0.6473167528	2.00327913929162
-0.6472591125	2.00344201173228
-0.6472014722	2.00381548264074
-0.6471438319	2.0043647295449
-0.6470861916	2.00503723445201
-0.6470285512	2.00578264947298
-0.6469709109	2.00655893771206
-0.6469132706	2.00733184993753
-0.6468556303	2.00807311186937
-0.64679799	2.00875901585793
-0.6467403497	2.00936960213593
-0.6466827094	2.0098882583149
-0.646625069	2.01030155730244
-0.6465674287	2.01059921319825
-0.6465097884	2.01077406518501
-0.6464521481	2.01082206565853
-0.6463945078	2.01074222060651
-0.6463368675	2.01053650375212
-0.6462792272	2.01020973030476
-0.6462215868	2.00976943469421
-0.6461639465	2.00922575446359
-0.6461063062	2.00859141644791
-0.6460486659	2.00788188706682
-0.6459910256	2.00711585911667
-0.6459333853	2.00631634000573
-0.645875745	2.00551282094597
-0.6458181046	2.00474522716693
-0.6457604643	2.00407000924633
-0.645702824	2.00356491275977
-0.6456451837	2.00331671710555
-0.6455875434	2.00337252467954
-0.6455299031	2.00369461047843
-0.6454722628	2.00418979262949
-0.6454146224	2.00476823188767
-0.6453569821	2.00536614136964
-0.6452993418	2.00594261015208
-0.6452417015	2.00647226854985
-0.6451840612	2.00694025801735
-0.6451264209	2.00733948809255
-0.6450687806	2.00766922215663
-0.6450111402	2.00793428199382
-0.6449534999	2.0081444004364
-0.6448958596	2.00831339852155
-0.6448382193	2.0084579529941
-0.644780579	2.00859582937805
-0.6447229387	2.00874361680208
-0.6446652984	2.00891423883362
-0.644607658	2.00911474359036
-0.6445500177	2.00934491717497
-0.6444923774	2.00959710889071
-0.6444347371	2.00985724924934
-0.6443770968	2.01010673302267
-0.6443194565	2.01032466184514
-0.6442618162	2.01049001815672
-0.6442041758	2.01058351616428
-0.6441465355	2.01058901907335
-0.6440888952	2.01049453775557
-0.6440312549	2.01029283633519
-0.6439736146	2.00998171640967
-0.6439159743	2.00956401343437
-0.643858334	2.00904733457791
-0.6438006936	2.00844357895293
-0.6437430533	2.00776824274971
-0.643685413	2.00703954141091
-0.6436277727	2.00627736382062
-0.6435701324	2.00550206901792
-0.6435124921	2.00473316210029
-0.6434548518	2.00398788919763
-0.6433972114	2.00327986931963
-0.6433395711	2.0026180248691
-0.6432819308	2.00200647033416
-0.6432242905	2.00144725009878
-0.6431666502	2.00095367347984
-0.6431090099	2.00061536675129
-0.6430513696	2.00069551201463
-0.6429937292	2.0011309446836
-0.6429360889	2.00169547644986
-0.6428784486	2.00232522395151
-0.6428208083	2.00300003588151
-0.642763168	2.00370557217655
-0.6427055277	2.00442650396008
-0.6426478874	2.00514573821053
-0.642590247	2.00584504843124
-0.6425326067	2.00650603801233
-0.6424749664	2.00711110709584
-0.6424173261	2.00764431013273
-0.6423596858	2.00809205735603
-0.6423020455	2.00844363915004
-0.6422444052	2.00869156334935
-0.6421867648	2.00883170845911
-0.6421291245	2.00886329858762
-0.6420714842	2.00878872103124
-0.6420138439	2.00861320813997
-0.6419562036	2.00834440878689
-0.6418985633	2.00799189973653
-0.641840923	2.00756666588281
-0.6417832826	2.00708059146106
-0.6417256423	2.0065460094095
-0.641668002	2.00597533314777
-0.6416103617	2.00538080265488
-0.6415527214	2.00477435188518
-0.6414950811	2.00416759272324
-0.6414374408	2.00357191325408
-0.6413798004	2.00299865270759
-0.6413221601	2.00245933340052
-0.6412645198	2.00196590254882
-0.6412068795	2.00153087519856
-0.6411492392	2.00116696023919
-0.6410915989	2.00088476203342
-0.6410339586	2.00068561786749
-0.6409763182	2.00055008639558
-0.6409186779	2.00043672134958
-0.6408610376	2.00030073039115
-0.6408033973	2.00011670803951
-0.640745757	2.00017867603617
-0.6406881167	2.00052174265773
-0.6406304764	2.00095004302102
-0.640572836	2.0014523401609
-0.6405151957	2.00201658415358
-0.6404575554	2.00262734416018
-0.6403999151	2.00326616630913
-0.6403422748	2.00391219216366
-0.6402846345	2.00454286813744
-0.6402269942	2.0051347306167
-0.6401693538	2.0056642406253
-0.6401117135	2.00610863867813
-0.6400540732	2.00644680348993
-0.6399964329	2.00666007208297
-0.6399387926	2.00673300187326
-0.6398811523	2.00665404952385
-0.639823512	2.00641616032621
-0.6397658716	2.00601727650841
-0.6397082313	2.00546083900031
-0.639650591	2.00475648743507
-0.6395929507	2.00392167801661
-0.6395353104	2.00298692850733
-0.6394776701	2.00201861050722
-0.6394200298	2.00125069849131
-0.6393623894	2.0013912284355
-0.6393047491	2.00234262312574
-0.6392471088	2.00349745756367
-0.6391894685	2.00467736375663
-0.6391318282	2.00581808876155
-0.6390741879	2.00688038764191
-0.6390165476	2.00783419885685
-0.6389589072	2.00865518725414
-0.6389012669	2.00932406944025
-0.6388436266	2.00982670501173
-0.6387859863	2.01015439858074
-0.638728346	2.01030424140915
-0.6386707057	2.01027945513851
-0.6386130654	2.01008972851308
-0.638555425	2.00975159527957
-0.6384977847	2.00928892633812
-0.6384401444	2.00873357285803
-0.6383825041	2.00812615219968
-0.6383248638	2.00751663027325
-0.6382672235	2.00696355266968
-0.6382095832	2.00652947331123
-0.6381519428	2.00626951888699
-0.6380943025	2.00621401314642
-0.6380366622	2.00635515169257
-0.6379790219	2.00664978736644
-0.6379213816	2.00703644133141
-0.6378637413	2.00745304004236
-0.637806101	2.00784691798123
-0.6377484606	2.00817779207919
-0.6376908203	2.00841728852224
-0.63763318	2.00854745166074
-0.6375755397	2.00855922442822
-0.6375178994	2.00845114440109
-0.6374602591	2.00822824663701
-0.6374026188	2.00790109297039
-0.6373449784	2.00748487209513
-0.6372873381	2.00699854797453
-0.6372296978	2.00646404400484
-0.6371720575	2.00590549508649
-0.6371144172	2.00534857785712
-0.6370567769	2.00481991497537
-0.6369991366	2.00434641098489
-0.6369414963	2.00395416145561
-0.6368838559	2.00366633467869
-0.6368262156	2.00349969978228
-0.6367685753	2.0034609059642
-0.636710935	2.00354521371336
-0.6366532947	2.00373927905835
-0.6365956544	2.00402600067508
-0.6365380141	2.00438807573991
-0.6364803737	2.00480904863601
-0.6364227334	2.00527278220098
-0.6363650931	2.00576263368383
-0.6363074528	2.00626102973382
-0.6362498125	2.00674958325935
-0.6361921722	2.00720963185856
-0.6361345319	2.00762302439719
-0.6360768915	2.0079729905953
-0.6360192512	2.00824498476275
-0.6359616109	2.00842742900884
-0.6359039706	2.0085123020158
-0.6358463303	2.00849554242193
-0.63578869	2.00837725038513
-0.6357310497	2.00816167552107
-0.6356734093	2.00785698696076
-0.635615769	2.00747483650156
-0.6355581287	2.00702972689738
-0.6355004884	2.0065382002294
-0.6354428481	2.00601788854175
-0.6353852078	2.00548646495914
-0.6353275675	2.00496058749378
-0.6352699271	2.00445496836572
-0.6352122868	2.00398180704929
-0.6351546465	2.00355090492439
-0.6350970062	2.00317085723701
-0.6350393659	2.00285157205177
-0.6349817256	2.00260774671139
-0.6349240853	2.00246133158325
-0.6348664449	2.00243885380723
-0.6348088046	2.00256099949929
-0.6347511643	2.00283142902163
-0.634693524	2.00323645936015
-0.6346358837	2.00375422102884
-0.6345782434	2.00436291283336
-0.6345206031	2.00504413005329
-0.6344629627	2.00578313636095
-0.6344053224	2.00656814793485
-0.6343476821	2.00738947244738
-0.6342900418	2.0082386803346
-0.6342324015	2.00910780150149
-0.6341747612	2.00998854347934
-0.6341171209	2.01087157147588
-0.6340594805	2.01174591844994
-0.6340018402	2.01259859706965
-0.6339441999	2.01341448602093
-0.6338865596	2.01417649973685
-0.6338289193	2.01486606159206
-0.633771279	2.01546382625221
-0.6337136387	2.01595060328293
-0.6336559983	2.01630840248083
-0.633598358	2.01652152682795
-0.6335407177	2.01657763924282
-0.6334830774	2.0164687206953
-0.6334254371	2.01619187506899
-0.6333677968	2.01574992689322
-0.6333101565	2.01515176534483
-0.6332525161	2.01441241994647
-0.6331948758	2.01355284035046
-0.6331372355	2.01259937299336
-0.6330795952	2.01158291729655
-0.6330219549	2.01053774092044
-0.6329643146	2.00949989281938
-0.6329066743	2.00850515372421
-0.6328490339	2.0075864623676
-0.6327913936	2.00677090177296
-0.6327337533	2.00607678992438
-0.632676113	2.00551212012868
-0.6326184727	2.00507613257123
-0.6325608324	2.00476502038831
-0.6325031921	2.00458022127199
-0.6324455517	2.00453460574328
-0.6323879114	2.00465080873378
-0.6323302711	2.00494991452745
-0.6322726308	2.00543718620473
-0.6322149905	2.00609541956414
-0.6321573502	2.00688866641711
-0.6320997099	2.00777026774359
-0.6320420695	2.00868952643762
-0.6319844292	2.00959575670319
-0.6319267889	2.01044064701902
-0.6318691486	2.0111799053931
-0.6318115083	2.01177468798441
-0.631753868	2.01219299165111
-0.6316962277	2.01241107303799
-0.6316385873	2.0124148965867
-0.631580947	2.01220171261836
-0.6315233067	2.01178190955875
-0.6314656664	2.01118146557502
-0.6314080261	2.01044540379099
-0.6313503858	2.00964265411214
-0.6312927455	2.00887147723692
-0.6312351051	2.00826035044864
-0.6311774648	2.00795070785602
-0.6311198245	2.00804840008127
-0.6310621842	2.0085678661458
-0.6310045439	2.0094277466954
-0.6309469036	2.0105011753235
-0.6308892633	2.01166420810317
-0.6308316229	2.01281554618125
-0.6307739826	2.01387805719926
-0.6307163423	2.01479504358412
-0.630658702	2.01552652973142
-0.6306010617	2.01604664708621
-0.6305434214	2.01634194793581
-0.6304857811	2.01641027350255
-0.6304281407	2.01625994308229
-0.6303705004	2.01590910449791
-0.6303128601	2.01538515161259
-0.6302552198	2.01472415905604
-0.6301975795	2.01397020959411
-0.6301399392	2.01317439662909
-0.6300822989	2.01239301967804
-0.6300246585	2.01168419349782
-0.6299670182	2.01110203051288
-0.6299093779	2.01068827743144
-0.6298517376	2.01046342498076
-0.6297940973	2.01042148638726
-0.629736457	2.01053217128743
-0.6296788167	2.01074993681142
-0.6296211763	2.01102540233526
-0.629563536	2.01131467336306
-0.6295058957	2.01158491130404
-0.6294482554	2.01181670641948
-0.6293906151	2.01200443783764
-0.6293329748	2.0121554236754
-0.6292753345	2.01228812016387
-0.6292176941	2.0124292301072
-0.6291600538	2.0126095027459
-0.6291024135	2.01285831668834
-0.6290447732	2.01319773001041
-0.6289871329	2.01363738260123
-0.6289294926	2.01417168215987
-0.6288718523	2.01477997944372
-0.6288142119	2.01542931901912
-0.6287565716	2.01607855139791
-0.6286989313	2.01668261866255
-0.628641291	2.0171962677148
-0.6285836507	2.01757693664985
-0.6285260104	2.01778688237167
-0.6284683701	2.01779468800041
-0.6284107297	2.0175763324391
-0.6283530894	2.01711588512797
-0.6282954491	2.01640592660847
-0.6282378088	2.01544769777624
-0.6281801685	2.0142510099454
-0.6281225282	2.01283395710855
-0.6280648879	2.0112224673459
-0.6280072475	2.00944984708365
-0.6279496072	2.00755676256933
-0.6278919669	2.00559321188329
-0.6278343266	2.00363063676487
-0.6277766863	2.001854734504
-0.627719046	2.00139822386193
-0.6276614057	2.00281174040533
-0.6276037653	2.00445651483812
-0.627546125	2.00599502237196
-0.6274884847	2.00735018994966
-0.6274308444	2.00848387990651
-0.6273732041	2.00937268612235
-0.6273155638	2.0100033412359
-0.6272579235	2.01037147878864
-0.6272002831	2.01048108741939
-0.6271426428	2.01034403581432
-0.6270850025	2.00997949653903
-0.6270273622	2.00941322247338
-0.6269697219	2.00867673401449
-0.6269120816	2.00780645969609
-0.6268544413	2.00684297818154
-0.6267968009	2.00583060168322
-0.6267391606	2.00481776632385
-0.6266815203	2.00385912710182
-0.62662388	2.00302062495901
-0.6265662397	2.002385713511
-0.6265085994	2.00204070358479
-0.6264509591	2.00199829421241
-0.6263933187	2.00214809412058
-0.6263356784	2.00235515497198
-0.6262780381	2.00254300870403
-0.6262203978	2.00269322935213
-0.6261627575	2.00282802354134
-0.6261051172	2.00299640749752
-0.6260474769	2.003256886051
-0.6259898365	2.00365400620368
-0.6259321962	2.0042008827524
-0.6258745559	2.00487967839415
-0.6258169156	2.00565401610589
-0.6257592753	2.00648064865072
-0.625701635	2.00731587044262
-0.6256439947	2.00811821728232
-0.6255863544	2.00884956577451
-0.625528714	2.00947573465917
-0.6254710737	2.00996699076807
-0.6254134334	2.01029856211597
-0.6253557931	2.01045115460725
-0.6252981528	2.01041145912819
-0.6252405125	2.01017264980891
-0.6251828722	2.00973491912662
-0.6251252318	2.00910618174634
-0.6250675915	2.00830324968446
-0.6250099512	2.00735422803557
-0.6249523109	2.0063039397037
-0.6248946706	2.00522692709958
-0.6248370303	2.0042575011078
-0.62477939	2.00363600437041
-0.6247217496	2.00365181791132
-0.6246641093	2.00433680117035
-0.624606469	2.00543606403962
-0.6245488287	2.00671366663307
-0.6244911884	2.00803328529402
-0.6244335481	2.00931803854663
-0.6243759078	2.01052075309584
-0.6243182674	2.01161069041917
-0.6242606271	2.01256784782911
-0.6242029868	2.0133802660319
-0.6241453465	2.0140425160251
-0.6240877062	2.01455455608826
-0.6240300659	2.01492069129901
-0.6239724256	2.01514850078306
-0.6239147852	2.0152477162369
-0.6238571449	2.01522912294257
-0.6237995046	2.01510354078383
-0.6237418643	2.01488099701974
-0.623684224	2.01457019591658
-0.6236265837	2.01417833522899
-0.6235689434	2.01371132905571
-0.623511303	2.01317439781288
-0.6234536627	2.01257297886942
-0.6233960224	2.01191387066018
-0.6233383821	2.01120649260214
-0.6232807418	2.01046416990208
-0.6232231015	2.00970534149826
-0.6231654612	2.00895454335456
-0.6231078208	2.00824283878275
-0.6230501805	2.00760703416822
-0.6229925402	2.0070864978012
-0.6229348999	2.00671635253146
-0.6228772596	2.00651759565071
-0.6228196193	2.00648847987484
-0.622761979	2.0066034436014
-0.6227043386	2.00682120854949
-0.6226466983	2.00709667285755
-0.622589058	2.00739026564797
-0.6225314177	2.00767262437351
-0.6224737774	2.00792570285692
-0.6224161371	2.00814198032996
-0.6223584968	2.00832281496305
-0.6223008564	2.00847636571308
-0.6222432161	2.00861519976388
-0.6221855758	2.00875369651567
-0.6221279355	2.00890546125261
-0.6220702952	2.00908111179899
-0.6220126549	2.0092868733333
-0.6219550146	2.00952427625085
-0.6218973742	2.00979098027077
-0.6218397339	2.01008240919642
-0.6217820936	2.01039371208086
-0.6217244533	2.01072154511264
-0.621666813	2.01106527421442
-0.6216091727	2.01142737490662
-0.6215515324	2.01181297942932
-0.621493892	2.01222863952597
-0.6214362517	2.01268055533959
-0.6213786114	2.01317262072617
-0.6213209711	2.01370472724131
-0.6212633308	2.01427165565266
-0.6212056905	2.01486279704629
-0.6211480502	2.01546266774167
-0.6210904098	2.01605205346873
-0.6210327695	2.01660951363993
-0.6209751292	2.01711299844988
-0.6209174889	2.01754136148184
-0.6208598486	2.01787567959713
-0.6208022083	2.0181002937069
-0.620744568	2.01820355903653
-0.6206869276	2.01817833543695
-0.6206292873	2.01802220894462
-0.620571647	2.01773749690056
-0.6205140067	2.01733105358551
-0.6204563664	2.01681391108488
-0.6203987261	2.01620077713949
-0.6203410858	2.01550942271237
-0.6202834454	2.01475994874527
-0.6202258051	2.01397394851811
-0.6201681648	2.01317354324738
-0.6201105245	2.01238024990682
-0.6200528842	2.01161369275635
-0.6199952439	2.01089015523593
-0.6199376036	2.01022107935685
-0.6198799632	2.00961175469075
-0.6198223229	2.00906050005359
-0.6197646826	2.00855868988487
-0.6197070423	2.00809181063264
-0.619649402	2.00764145380115
-0.6195917617	2.00718791226546
-0.6195341214	2.00671297714173
-0.619476481	2.00620267183693
-0.6194188407	2.00564998219522
-0.6193612004	2.00505808396242
-0.6193035601	2.00444520182751
-0.6192459198	2.0038529889316
-0.6191882795	2.00335935264504
-0.6191306392	2.00308409631539
-0.6190729988	2.00314368303011
-0.6190153585	2.00355267993147
-0.6189577182	2.00421505327837
-0.6189000779	2.00501414123526
-0.6188424376	2.00586070672022
-0.6187847973	2.00669219019601
-0.618727157	2.00746319780584
-0.6186695166	2.00813933853559
-0.6186118763	2.00869428797673
-0.618554236	2.00910860661992
-0.6184965957	2.00936936376303
-0.6184389554	2.00947007382665
-0.6183813151	2.00941068496416
-0.6183236748	2.00919746941753
-0.6182660344	2.00884276254053
-0.6182083941	2.00836449133197
-0.6181507538	2.00778549219101
-0.6180931135	2.00713260916026
-0.6180354732	2.00643555992277
-0.6179778329	2.00572555616345
-0.6179201926	2.00503361769792
-0.6178625522	2.0043884994553
-0.6178049119	2.00381419898482
-0.6177472716	2.00332730306361
-0.6176896313	2.00293520936215
-0.617631991	2.00263712589564
-0.6175743507	2.00242940370781
-0.6175167104	2.00231373142136
-0.61745907	2.00230224529005
-0.6174014297	2.00241251421743
-0.6173437894	2.00265333334933
-0.6172861491	2.0030140702401
-0.6172285088	2.00346648425165
-0.6171708685	2.00397304346574
-0.6171132282	2.00449353812831
-0.6170555878	2.00498845269575
-0.6169979475	2.00542062089574
-0.6169403072	2.00575638586943
-0.6168826669	2.00596672422426
-0.6168250266	2.0060284563111
-0.6167673863	2.0059255978839
-0.616709746	2.00565101973563
-0.6166521056	2.00520891485219
-0.6165944653	2.00461948857247
-0.616536825	2.00392974703774
-0.6164791847	2.00324044916679
-0.6164215444	2.00276063777269
-0.6163639041	2.00279804870479
-0.6163062638	2.00345425767821
-0.6162486234	2.00451761523117
-0.6161909831	2.00577377773299
-0.6161333428	2.00709662876952
-0.6160757025	2.00841004845524
-0.6160180622	2.00966175990581
-0.6159604219	2.01081288224689
-0.6159027816	2.01183408399761
-0.6158451412	2.01270416523093
-0.6157875009	2.01340945868987
-0.6157298606	2.01394337804525
-0.6156722203	2.01430584942242
-0.61561458	2.01450249130957
-0.6155569397	2.01454353003377
-0.6154992994	2.01444248147135
-0.615441659	2.01421467795423
-0.6153840187	2.01387578548198
-0.6153263784	2.01344048920755
-0.6152687381	2.01292154221717
-0.6152110978	2.01232937699264
-0.6151534575	2.01167245230862
-0.6150958172	2.0109584092796
-0.6150381768	2.01019612263703
-0.6149805365	2.00939864222948
-0.6149228962	2.00858711079437
-0.6148652559	2.00779563864453
-0.6148076156	2.00707652715589
-0.6147499753	2.00650288013527
-0.614692335	2.00616062956617
-0.6146346946	2.00612040965393
-0.6145770543	2.00639872674221
-0.614519414	2.00694524602752
-0.6144617737	2.00767006779574
-0.6144041334	2.00847873218122
-0.6143464931	2.00928999486493
-0.6142888528	2.01003917502915
-0.6142312125	2.01067631097098
-0.6141735721	2.01116381387045
-0.6141159318	2.01147481162606
-0.6140582915	2.01159215196293
-0.6140006512	2.01150778134513
-0.6139430109	2.01122228617866
-0.6138853706	2.01074445537047
-0.6138277303	2.01009081431677
-0.6137700899	2.00928517848773
-0.6137124496	2.00835835375364
-0.6136548093	2.00734830499446
-0.613597169	2.00630139445188
-0.6135395287	2.00527583579289
-0.6134818884	2.00434883944183
-0.6134242481	2.00362556681752
-0.6133666077	2.00322822766444
-0.6133089674	2.003220436961
-0.6132513271	2.00352659509561
-0.6131936868	2.00399526156071
-0.6131360465	2.0045029131373
-0.6130784062	2.00497654942386
-0.6130207659	2.00537841174316
-0.6129631255	2.005691399347
-0.6129054852	2.00591037284459
-0.6128478449	2.00603710695506
-0.6127902046	2.00607711828101
-0.6127325643	2.00603753246213
-0.612674924	2.00592570039337
-0.6126172837	2.00574852007557
-0.6125596433	2.00551251762481
-0.612502003	2.00522477814411
-0.6124443627	2.00489482803909
-0.6123867224	2.00453761881452
-0.6123290821	2.00417771326144
-0.6122714418	2.00385421002283
-0.6122138015	2.00362348578577
-0.6121561611	2.00355171391412
-0.6120985208	2.00368950685716
-0.6120408805	2.00404318991926
-0.6119832402	2.0045741698221
-0.6119255999	2.00522373882802
-0.6118679596	2.00593406916829
-0.6118103193	2.00665560671431
-0.6117526789	2.00734727402886
-0.6116950386	2.00797509067961
-0.6116373983	2.00851112026146
-0.611579758	2.0089329822928
-0.6115221177	2.0092237616399
-0.6114644774	2.00937212595163
-0.6114068371	2.00937251748084
-0.6113491967	2.00922535279222
-0.6112915564	2.00893722239019
-0.6112339161	2.00852110640796
-0.6111762758	2.00799668451944
-0.6111186355	2.00739085085417
-0.6110609952	2.00673854349534
-0.6110033549	2.00608383153126
-0.6109457145	2.00548052286547
-0.6108880742	2.00498979027792
-0.6108304339	2.00466988741236
-0.6107727936	2.00455533279583
-0.6107151533	2.00463688462726
-0.610657513	2.00486321916198
-0.6105998727	2.00516410146646
-0.6105422323	2.00547295800919
-0.610484592	2.00573686589465
-0.6104269517	2.0059175503309
-0.6103693114	2.00598935261305
-0.6103116711	2.00593711976875
-0.6102540308	2.00575483224633
-0.6101963905	2.00544512648113
-0.6101387501	2.00501989680266
-0.6100811098	2.00450257343872
-0.6100234695	2.00393358189639
-0.6099658292	2.0033815868171
-0.6099081889	2.00295992980469
-0.6098505486	2.00282008473668
-0.6097929083	2.00305857643338
-0.6097352679	2.00362127485751
-0.6096776276	2.00437680416181
-0.6096199873	2.00521478246333
-0.609562347	2.00606190575144
-0.6095047067	2.0068696869686
-0.6094470664	2.00760469809458
-0.6093894261	2.00824369933116
-0.6093317857	2.00877151865343
-0.6092741454	2.00918022295169
-0.6092165051	2.0094688003129
-0.6091588648	2.00964298485234
-0.6091012245	2.00971495280053
-0.6090435842	2.00970271280552
-0.6089859439	2.00962899459778
-0.6089283035	2.00951945331484
-0.6088706632	2.00940009393502
-0.6088130229	2.00929401983321
-0.6087553826	2.00921795720134
-0.6086977423	2.00917938566307
-0.608640102	2.00917517237683
-0.6085824617	2.00919224840949
-0.6085248213	2.009210105117
-0.608467181	2.00920431378007
-0.6084095407	2.00915012685706
-0.6083519004	2.00902549700614
-0.6082942601	2.00881325641924
-0.6082366198	2.00850248391891
-0.6081789795	2.00808923736988
-0.6081213391	2.00757684868176
-0.6080636988	2.00697596666523
-0.6080060585	2.00630456842203
-0.6079484182	2.0055881642839
-0.6078907779	2.0048605127073
-0.6078331376	2.00416507786592
-0.6077754973	2.0035565702201
-0.6077178569	2.00309828203861
-0.6076602166	2.00284433497624
-0.6076025763	2.00280372473457
-0.607544936	2.00292276348436
-0.6074872957	2.00311698854447
-0.6074296554	2.00331193350642
-0.6073720151	2.00345729725666
-0.6073143747	2.00352412135086
-0.6072567344	2.00349897095405
-0.6071990941	2.00337948732469
-0.6071414538	2.00317143738812
-0.6070838135	2.00288670144438
-0.6070261732	2.0025418025221
-0.6069685329	2.00215682924527
-0.6069108925	2.00175486576027
-0.6068532522	2.00136245532248
-0.6067956119	2.00101249508649
-0.6067379716	2.00075110735819
-0.6066803313	2.00063410023308
-0.606622691	2.00066412973334
-0.6065650507	2.00076230757959
-0.6065074103	2.00086091115046
-0.60644977	2.0009343456975
-0.6063921297	2.00098267453884
-0.6063344894	2.00102002000598
-0.6062768491	2.00106706035229
-0.6062192088	2.0011423910269
-0.6061615685	2.00125392877608
-0.6061039281	2.0013961178139
-0.6060462878	2.00155432508842
-0.6059886475	2.00171141214468
-0.6059310072	2.00185250957827
-0.6058733669	2.00196771510111
-0.6058157266	2.00205367226405
-0.6057580863	2.00211457600466
-0.6057004459	2.00216245118883
-0.6056428056	2.00221589571805
-0.6055851653	2.00229617297993
-0.605527525	2.00242053822269
-0.6054698847	2.00259530411302
-0.6054122444	2.00281266828557
-0.6053546041	2.00305274547162
-0.6052969637	2.00328839333049
-0.6052393234	2.00348981793692
-0.6051816831	2.00362777387448
-0.6051240428	2.00367555742722
-0.6050664025	2.00361030572073
-0.6050087622	2.00341393794402
-0.6049511219	2.00307391677985
-0.6048934815	2.00258392316269
-0.6048358412	2.00194473539984
-0.6047782009	2.0011674352765
-0.6047205606	2.00033485102853
-0.6046629203	2.00085650403527
-0.60460528	2.00196063578905
-0.6045476397	2.00314213180657
-0.6044899993	2.00435601036933
-0.604432359	2.00556494174653
-0.6043747187	2.00673165386098
-0.6043170784	2.00781920801519
-0.6042594381	2.00879214052499
-0.6042017978	2.0096177754582
-0.6041441575	2.01026755543398
-0.6040865171	2.01071833418918
-0.6040288768	2.01095360960338
-0.6039712365	2.01096474411826
-0.6039135962	2.01075224429823
-0.6038559559	2.01032730304761
-0.6037983156	2.00971398439962
-0.6037406753	2.00895273766503
-0.6036830349	2.00810631101897
-0.6036253946	2.00726894742231
-0.6035677543	2.00657586177219
-0.603510114	2.00619529889796
-0.6034524737	2.00626909099635
-0.6033948334	2.00682077053269
-0.6033371931	2.00774516799363
-0.6032795527	2.00889158005033
-0.6032219124	2.01012862899988
-0.6031642721	2.01135862741616
-0.6031066318	2.01251143150118
-0.6030489915	2.01353668802281
-0.6029913512	2.0143985917906
-0.6029337109	2.01507277604209
-0.6028760706	2.01554446152936
-0.6028184302	2.01580723592375
-0.6027607899	2.01586212545572
-0.6027031496	2.01571674383671
-0.6026455093	2.01538445676222
-0.602587869	2.01488348089066
-0.6025302287	2.01423593865429
-0.6024725884	2.01346684757796
-0.602414948	2.0126030630462
-0.6023573077	2.01167218891624
-0.6022996674	2.01070148461158
-0.6022420271	2.00971677279148
-0.6021843868	2.00874140169857
-0.6021267465	2.00779530611266
-0.6020691062	2.00689426585273
-0.6020114658	2.00604949951449
-0.6019538255	2.00526781266747
-0.6018961852	2.00455256168085
-0.6018385449	2.00390577807532
-0.6017809046	2.00333178750082
-0.6017232643	2.00284255966521
-0.601665624	2.00246385299938
-0.6016079836	2.00223640717758
-0.6015503433	2.00219880880737
-0.601492703	2.00235327849525
-0.6014350627	2.00265638246205
-0.6013774224	2.00304777027513
-0.6013197821	2.00347446744829
-0.6012621418	2.00389557352031
-0.6012045014	2.00427936489883
-0.6011468611	2.00460040035962
-0.6010892208	2.00483800200924
-0.6010315805	2.00497574817673
-0.6009739402	2.00500152700392
-0.6009162999	2.00490788297476
-0.6008586596	2.00469254142851
-0.6008010192	2.0043591554327
-0.6007433789	2.00391853653659
-0.6006857386	2.00339117428369
-0.6006280983	2.00281326540961
-0.600570458	2.00225217123944
-0.6005128177	2.00183947639867
-0.6004551774	2.00177141691182
-0.600397537	2.00211161314834
-0.6003398967	2.00269817743352
-0.6002822564	2.00336805067244
-0.6002246161	2.00402801523884
-0.6001669758	2.0046238407136
-0.6001093355	2.00511981129812
-0.6000516952	2.00549090470043
-0.599994055	2.005720165906
-0.599936415	2.00579807892333
-0.599878774	2.00572282379346
-0.599821134	2.00550115425531
-0.599763494	2.00515009927805
-0.599705853	2.00470018076732
-0.599648213	2.00420143220506
-0.599590573	2.00373313583304
-0.599532932	2.00341134770833
-0.599475292	2.00336558438234
-0.599417652	2.00365931541977
-0.599360011	2.00424041018184
-0.599302371	2.0050005436937
-0.599244731	2.00584275526185
-0.59918709	2.00669778665617
-0.59912945	2.00751830069124
-0.59907181	2.00827199925453
-0.599014169	2.0089373987903
-0.598956529	2.00950152092502
-0.598898889	2.0099585635877
-0.598841249	2.01030899581356
-0.598783608	2.01055878589951
-0.598725968	2.01071861904968
-0.598668328	2.01080304330577
-0.598610687	2.01082952800534
-0.598553047	2.01081743403193
-0.598495407	2.010786930315
-0.598437766	2.01075788187096
-0.598380126	2.01074874851427
-0.598322486	2.01077556217836
-0.598264845	2.01085101636024
-0.598207205	2.01098373668441
-0.598149565	2.01117776955526
-0.598091924	2.01143231404562
-0.598034284	2.011741698013
-0.597976644	2.01209558308658
-0.597919004	2.01247937120169
-0.597861363	2.01287478606268
-0.597803723	2.01326062060779
-0.597746083	2.01361359987714
-0.597688442	2.01390936067559
-0.597630802	2.01412351125317
-0.597573162	2.01423271701276
-0.597515521	2.01421580784594
-0.597457881	2.01405484003692
-0.597400241	2.01373610460829
-0.5973426	2.01325105102597
-0.59728496	2.0125971310627
-0.59722732	2.01177862952778
-0.597169679	2.01080756885555
-0.597112039	2.00970501670898
-0.597054399	2.00850339629795
-0.596996759	2.00725123195326
-0.596939118	2.00602336639936
-0.596881478	2.00494137592723
-0.596823838	2.00419792511114
-0.596766197	2.00401059534836
-0.596708557	2.00441800735227
-0.596650917	2.00521409177221
-0.596593276	2.00616172906339
-0.596535636	2.00710363641454
-0.596477996	2.00794580506244
-0.596420355	2.00862959704885
-0.596362715	2.00911662259464
-0.596305075	2.00938176644863
-0.596247434	2.00940997102924
-0.596189794	2.00919466613236
-0.596132154	2.00873694706397
-0.596074513	2.00804513969474
-0.596016873	2.00713477659239
-0.595959233	2.0060294336544
-0.595901593	2.00476435025347
-0.595843952	2.00340157341153
-0.595786312	2.00211109914527
-0.595728672	2.00160281229154
-0.595671031	2.00259531423919
-0.595613391	2.00416252456756
-0.595555751	2.00584961987673
-0.59549811	2.00753645356919
-0.59544047	2.00916584652695
-0.59538283	2.01069799122719
-0.595325189	2.01210105262569
-0.595267549	2.01334883264306
-0.595209909	2.01442026964725
-0.595152268	2.01529950092223
-0.595094628	2.01597607131831
-0.595036988	2.01644515855533
-0.594979348	2.0167077350815
-0.594921707	2.01677063522915
-0.594864067	2.01664648919475
-0.594806427	2.01635352584253
-0.594748786	2.01591519141339
-0.594691146	2.01535957988396
-0.594633506	2.0147186382782
-0.594575865	2.01402706214716
-0.594518225	2.01332085095015
-0.594460585	2.01263542847453
-0.594402944	2.01200335085017
-0.594345304	2.01145175713831
-0.594287664	2.01099999865624
-0.594230023	2.01065812293137
-0.594172383	2.01042688798665
-0.594114743	2.01029953945927
-0.594057102	2.01026486656013
-0.593999462	2.01031049400668
-0.593941822	2.01042535522378
-0.593884182	2.01060071257517
-0.593826541	2.01082972585756
-0.593768901	2.0111059839741
-0.593711261	2.01142168607916
-0.59365362	2.01176611361466
-0.59359598	2.01212485918546
-0.59353834	2.01247998382692
-0.593480699	2.01281102896596
-0.593423059	2.01309662304255
-0.593365419	2.01331637543932
-0.593307778	2.01345282395343
-0.593250138	2.01349321429885
-0.593192498	2.01343103882018
-0.593134857	2.01326721527148
-0.593077217	2.01301082813827
-0.593019577	2.01267932532198
-0.592961937	2.01229794123622
-0.592904296	2.01189806398203
-0.592846656	2.0115142007925
-0.592789016	2.01117934998952
-0.592731375	2.01091917506115
-0.592673735	2.01074623245717
-0.592616095	2.01065628743923
-0.592558454	2.01062839035502
-0.592500814	2.0106288921363
-0.592443174	2.01061790301913
-0.592385533	2.01055614946418
-0.592327893	2.01041086318794
-0.592270253	2.01016040565466
-0.592212612	2.00979804155409
-0.592154972	2.00933560444272
-0.592097332	2.00880769929597
-0.592039691	2.00827632458452
-0.591982051	2.00783328766159
-0.591924411	2.00759242057036
-0.591866771	2.0076604541099
-0.59180913	2.00809160623759
-0.59175149	2.00886215199492
-0.59169385	2.00988987926983
-0.591636209	2.01107292129583
-0.591578569	2.01231570496854
-0.591520929	2.01353785606762
-0.591463288	2.01467466872389
-0.591405648	2.0156753832987
-0.591348008	2.01650151764561
-0.591290367	2.01712570031338
-0.591232727	2.01753087537773
-0.591175087	2.01770968800841
-0.591117446	2.01766389964694
-0.591059806	2.01740374268332
-0.591002166	2.01694716411273
-0.590944526	2.01631896857048
-0.590886885	2.01554983809327
-0.590829245	2.01467528611627
-0.590771605	2.01373451463975
-0.590713964	2.01276917738073
-0.590656324	2.01182194115304
-0.590598684	2.01093465397456
-0.590541043	2.01014587308215
-0.590483403	2.0094875729828
-0.590425763	2.00898128848704
-0.590368122	2.00863479721266
-0.590310482	2.00844099674779
-0.590252842	2.00838013114429
-0.590195201	2.00842472821714
-0.590137561	2.00854511499521
-0.590079921	2.00871350045512
-0.59002228	2.00890586885891
-0.58996464	2.00910209240569
-0.589907	2.00928510459709
-0.58984936	2.0094398490193
-0.589791719	2.00955245341242
-0.589734079	2.00960981371368
-0.589676439	2.00959959932044
-0.589618798	2.00951060184319
-0.589561158	2.00933331722425
-0.589503518	2.00906064785087
-0.589445877	2.00868866172996
-0.589388237	2.00821738804024
-0.589330597	2.00765169262197
-0.589272956	2.00700240609298
-0.589215316	2.0062880519842
-0.589157676	2.00553785513979
-0.589100035	2.00479715459445
-0.589042395	2.00413607352591
-0.588984755	2.00365667242563
-0.588927115	2.00347405177944
-0.588869474	2.0036437682627
-0.588811834	2.00410725542422
-0.588754194	2.00474565833697
-0.588696553	2.0054523760824
-0.588638913	2.00615192945915
-0.588581273	2.00679269645648
-0.588523632	2.00733823124779
-0.588465992	2.00776197823434
-0.588408352	2.00804451158431
-0.588350711	2.0081721753507
-0.588293071	2.00813642738193
-0.588235431	2.00793352693033
-0.58817779	2.00756436556271
-0.58812015	2.00703433707186
-0.58806251	2.00635318689581
-0.588004869	2.00553480095599
-0.587947229	2.0045969126222
-0.587889589	2.00356072778842
-0.587831949	2.00245049399069
-0.587774308	2.00129335235709
-0.587716668	2.00014349326794
-0.587659028	2.00106132727363
-0.587601387	2.00219064385159
-0.587543747	2.0032553473372
-0.587486107	2.00422832603065
-0.587428466	2.0050861985593
-0.587370826	2.00580957815627
-0.587313186	2.00638395997204
-0.587255545	2.00680068619594
-0.587197905	2.00705794936276
-0.587140265	2.00716186259124
-0.587082624	2.00712763962676
-0.587024984	2.00698088852735
-0.586967344	2.00675885190358
-0.586909704	2.00651091279497
-0.586852063	2.0062966770008
-0.586794423	2.00617884382504
-0.586736783	2.00620915804023
-0.586679142	2.00641171284232
-0.586621502	2.00677445714615
-0.586563862	2.00725544703118
-0.586506221	2.00779774826311
-0.586448581	2.00834271632489
-0.586390941	2.00883744259038
-0.5863333	2.00923759517079
-0.58627566	2.00950799460258
-0.58621802	2.00962239695863
-0.586160379	2.00956312489102
-0.586102739	2.00932074292168
-0.586045099	2.00889384341711
-0.585987458	2.00828900258033
-0.585929818	2.00752107895692
-0.585872178	2.00661434748597
-0.585814538	2.00560577249233
-0.585756897	2.0045540696962
-0.585699257	2.00356471341981
-0.585641617	2.00284726191905
-0.585583976	2.0027222643746
-0.585526336	2.00327755529
-0.585468696	2.00422756947944
-0.585411055	2.0053149269972
-0.585353415	2.00640759728241
-0.585295775	2.00743701703532
-0.585238134	2.0083628191223
-0.585180494	2.00915947713453
-0.585122854	2.00981124934212
-0.585065213	2.01031011260364
-0.585007573	2.0106548202325
-0.584949933	2.01085036203054
-0.584892293	2.01090754234834
-0.584834652	2.01084253378189
-0.584777012	2.01067630740362
[truncated: 84,746 more rows]
