# Supplementary material for: Kondo screening in a Majorana metal
Source: Nat Commun. 2023 Nov 16;14:7405. doi: 10.1038/s41467-023-43185-3 (PMC10654600; doi:10.1038/s41467-023-43185-3)
Supplement: Supplementary file 3 — Source Data [file 41467_2023_43185_MOESM3_ESM.zip › Source data/Figure4a_1p0T.dat]

-1	3.00009596184752
-0.9999423596858	3.00025850835609
-0.999884719372	3.00049255603599
-0.999827079057	3.00073831945125
-0.999769438743	3.00099388209859
-0.999711798429	3.00126012002544
-0.999654158115	3.00153782838503
-0.999596517801	3.00182724385547
-0.999538877486	3.00212793521306
-0.999481237172	3.00243880429708
-0.999423596858	3.00275813347571
-0.999365956544	3.00308365746252
-0.999308316229	3.00341264737919
-0.999250675915	3.00374199670891
-0.999193035601	3.00406831139276
-0.999135395287	3.00438799599701
-0.999077754973	3.00469733653495
-0.999020114658	3.00499258468906
-0.99896247434	3.00527003481705
-0.99890483403	3.00552609979071
-0.99884719372	3.00575738559002
-0.9987895534	3.00596076083997
-0.99873191309	3.00613342893433
-0.99867427277	3.00627299290433
-0.99861663246	3.00637752458589
-0.99855899214	3.00644563493453
-0.99850135183	3.00647653698776
-0.99844371152	3.00647012499125
-0.9983860712	3.00642704963471
-0.99832843089	3.00634880139891
-0.99827079057	3.00623781424815
-0.99821315026	3.00609756770845
-0.99815550995	3.00593271660481
-0.99809786963	3.00574922441628
-0.99804022932	3.00555449038738
-0.997982589	3.00535744382591
-0.99792494869	3.00516853486373
-0.99786730837	3.00499951948588
-0.99780966806	3.00486290609512
-0.99775202775	3.00477094840464
-0.99769438743	3.00473420097799
-0.99763674712	3.00475991455236
-0.9975791068	3.00485077735375
-0.99752146649	3.00500451596527
-0.99746382617	3.005214505384
-0.99740618586	3.0054710782975
-0.99734854555	3.00576300885403
-0.99729090523	3.00607874619736
-0.99723326492	3.00640725063993
-0.9971756246	3.00673844840464
-0.99711798429	3.00706343128788
-0.99706034398	3.00737450834053
-0.99700270366	3.00766517702231
-0.99694506335	3.00793007307689
-0.99688742303	3.00816491702262
-0.99682978272	3.00836646700356
-0.9967721424	3.00853247745645
-0.99671450209	3.00866167166554
-0.99665686178	3.0087537112247
-0.99659922146	3.00880917654771
-0.99654158115	3.00882953638867
-0.99648394083	3.00881711744042
-0.99642630052	3.00877506086175
-0.9963686602	3.00870726719262
-0.99631101989	3.00861831514678
-0.99625337958	3.0085133574135
-0.99619573926	3.00839798352901
-0.99613809895	3.00827804246512
-0.99608045863	3.00815942672471
-0.99602281832	3.00804781350901
-0.99596517801	3.00794839098569
-0.99590753769	3.00786556473636
-0.99584989738	3.00780270341713
-0.99579225706	3.00776193880369
-0.99573461675	3.00774406433568
-0.99567697643	3.00774855252511
-0.99561933612	3.00777369401069
-0.99556169581	3.00781684182169
-0.99550405549	3.00787473237557
-0.99544641518	3.00794383831664
-0.99538877486	3.00802071921512
-0.99533113455	3.00810234408188
-0.99527349423	3.00818635724233
-0.99521585392	3.00827128918376
-0.99515821361	3.00835669502603
-0.99510057329	3.00844322471971
-0.99504293298	3.00853262528301
-0.99498529266	3.00862766105315
-0.99492765235	3.00873195580375
-0.99487001204	3.00884975637794
-0.99481237172	3.00898561764271
-0.99475473141	3.00914403572346
-0.99469709109	3.00932904089739
-0.99463945078	3.00954381122159
-0.99458181046	3.00979033356285
-0.99452417015	3.01006915427647
-0.99446652984	3.01037925602393
-0.99440888952	3.01071805123746
-0.99435124921	3.01108149594644
-0.99429360889	3.01146427736153
-0.99423596858	3.0118600653549
-0.99417832826	3.01226177263497
-0.99412068795	3.01266182489944
-0.99406304764	3.01305239940014
-0.99400540732	3.01342564288993
-0.99394776701	3.0137738644586
-0.99389012669	3.01408969489376
-0.99383248638	3.01436621861603
-0.99377484606	3.01459709392433
-0.99371720575	3.01477664863572
-0.99365956544	3.0148999627127
-0.99360192512	3.01496294067876
-0.99354428481	3.01496237115748
-0.99348664449	3.01489598030406
-0.99342900418	3.01476248122992
-0.99337136387	3.01456161309899
-0.99331372355	3.0142941831221
-0.99325608324	3.01396210713146
-0.99319844292	3.01356845453166
-0.99314080261	3.01311750046682
-0.99308316229	3.01261479249819
-0.99302552198	3.01206724694427
-0.99296788167	3.01148325901158
-0.99291024135	3.01087286660987
-0.99285260104	3.01024794814789
-0.99279496072	3.00962245073096
-0.99273732041	3.00901261481845
-0.99267968009	3.00843707501809
-0.99262203978	3.00791665417921
-0.99256439947	3.00747348886244
-0.99250675915	3.00712912725922
-0.99244911884	3.00690143512359
-0.99239147852	3.0068008742385
-0.99233383821	3.00682761493515
-0.9922761979	3.0069710634954
-0.99221855758	3.00721218900015
-0.99216091727	3.00752743832131
-0.99210327695	3.0078924785846
-0.99204563664	3.00828473706323
-0.99198799632	3.00868463064756
-0.99193035601	3.0090758833804
-0.9918727157	3.00944535458924
-0.99181507538	3.00978268322713
-0.99175743507	3.01007989794132
-0.99169979475	3.01033106859152
-0.99164215444	3.01053200845724
-0.99158451412	3.01068002851497
-0.99152687381	3.01077373901999
-0.9914692335	3.01081287544056
-0.99141159318	3.01079815082588
-0.99135395287	3.01073112087544
-0.99129631255	3.01061406011484
-0.99123867224	3.01044983941367
-0.99118103193	3.01024180642112
-0.99112339161	3.00999367111702
-0.9910657513	3.00970938618911
-0.99100811098	3.0093930318644
-0.99095047067	3.00904869850384
-0.99089283035	3.00868037868886
-0.99083519004	3.00829185627368
-0.99077754973	3.0078866122237
-0.99071990941	3.00746774060718
-0.9906622691	3.00703787532386
-0.99060462878	3.00659914746866
-0.99054698847	3.00615315693345
-0.99048934815	3.0057009768418
-0.99043170784	3.00524318980541
-0.99037406753	3.00477995012799
-0.99031642721	3.00431108683643
-0.9902587869	3.00383624267675
-0.99020114658	3.0033550687588
-0.99014350627	3.00286751727237
-0.99008586596	3.00237435919131
-0.99002822564	3.00187834671164
-0.9899705853	3.00138763451439
-0.989912945	3.00092930908978
-0.9898553047	3.00061445278303
-0.9897976644	3.00070793602028
-0.9897400241	3.00112440078504
-0.9896823838	3.0016400188829
-0.9896247434	3.00218864065697
-0.9895671031	3.00275059762777
-0.9895094628	3.00331684279423
-0.9894518225	3.00388135706728
-0.9893941822	3.00443912492511
-0.9893365419	3.00498549012285
-0.9892789016	3.00551594488403
-0.9892212612	3.00602607493251
-0.9891636209	3.00651157363319
-0.9891059806	3.00696828101051
-0.9890483403	3.00739224005866
-0.9889907	3.00777975167083
-0.9889330597	3.0081274391966
-0.9888754194	3.00843230062865
-0.988817779	3.0086917643489
-0.9887601387	3.00890373771678
-0.9887024984	3.00906665196181
-0.9886448581	3.00917949698123
-0.9885872178	3.00924185977484
-0.9885295775	3.00925394903096
-0.9884719372	3.00921662047087
-0.9884142968	3.00913139869212
-0.9883566565	3.00900049080363
-0.9882990162	3.00882680681014
-0.9882413759	3.00861397480335
-0.9881837356	3.00836635467482
-0.9881260953	3.00808905851987
-0.988068455	3.0077879686491
-0.9880108146	3.00746975353811
-0.9879531743	3.00714186936411
-0.987895534	3.00681254178045
-0.9878378937	3.00649068700449
-0.9877802534	3.00618573934676
-0.9877226131	3.00590733744914
-0.9876649728	3.00566479642727
-0.9876073324	3.00546636947693
-0.9875496921	3.00531833998553
-0.9874920518	3.00522412264936
-0.9874344115	3.00518363301278
-0.9873767712	3.00519316732022
-0.9873191309	3.00524586575792
-0.9872614906	3.0053326193505
-0.9872038502	3.0054431376771
-0.9871462099	3.00556691550156
-0.9870885696	3.00569394712477
-0.9870309293	3.0058151667328
-0.986973289	3.00592266311494
-0.9869156487	3.00600974459072
-0.9868580084	3.00607091615511
-0.986800368	3.00610182184565
-0.9867427277	3.00609917341612
-0.9866850874	3.00606069239238
-0.9866274471	3.00598506722218
-0.9865698068	3.00587194284947
-0.9865121665	3.00572194209089
-0.9864545262	3.00553673223553
-0.9863968858	3.00531915626045
-0.9863392455	3.00507344400875
-0.9862816052	3.00480554015047
-0.9862239649	3.00452358407441
-0.9861663246	3.00423856005259
-0.9861086843	3.00396508616732
-0.986051044	3.00372208684421
-0.9859934036	3.00353270363109
-0.9859357633	3.00342227189973
-0.985878123	3.00341340386216
-0.9858204827	3.00351936627143
-0.9857628424	3.00373987253849
-0.9857052021	3.00406257401053
-0.9856475618	3.00446859119343
-0.9855899214	3.0049378740401
-0.9855322811	3.00545218468206
-0.9854746408	3.00599600000778
-0.9854170005	3.0065563554334
-0.9853593602	3.00712235584965
-0.9853017199	3.00768468979763
-0.9852440796	3.00823523230166
-0.9851864392	3.00876676925052
-0.9851287989	3.00927280460052
-0.9850711586	3.00974743789339
-0.9850135183	3.01018529044029
-0.984955878	3.01058146465
-0.9848982377	3.01093152451976
-0.9848405974	3.01123149851395
-0.984782957	3.01147788609964
-0.9847253167	3.01166767869508
-0.9846676764	3.01179837933462
-0.9846100361	3.01186803163099
-0.9845523958	3.01187524502252
-0.9844947555	3.01181922249064
-0.9844371152	3.01169979590209
-0.9843794748	3.01151745220923
-0.9843218345	3.01127337032888
-0.9842641942	3.0109694602969
-0.9842065539	3.01060840749948
-0.9841489136	3.01019373567444
-0.9840912733	3.00972988588179
-0.984033633	3.00922233033012
-0.9839759926	3.00867773535545
-0.9839183523	3.00810420051117
-0.983860712	3.00751161448
-0.9838030717	3.00691216066024
-0.9837454314	3.00632103107081
-0.9836877911	3.00575732943538
-0.9836301508	3.00524495746096
-0.9835725104	3.00481281514289
-0.9835148701	3.00449281134997
-0.9834572298	3.00431384537731
-0.9833995895	3.00429213959496
-0.9833419492	3.00442348658668
-0.9832843089	3.00468428175742
-0.9832266686	3.0050405576368
-0.9831690282	3.00545758513643
-0.9831113879	3.00590518863447
-0.9830537476	3.00635908421446
-0.9829961073	3.00680028225148
-0.982938467	3.00721399254254
-0.9828808267	3.00758862145897
-0.9828231864	3.00791501659159
-0.9827655461	3.00818593986571
-0.9827079057	3.00839570900342
-0.9826502654	3.00853996621385
-0.9825926251	3.00861552036894
-0.9825349848	3.00862025782119
-0.9824773445	3.00855308512087
-0.9824197042	3.00841391024594
-0.9823620639	3.00820365419477
-0.9823044235	3.00792430017739
-0.9822467832	3.00757899151164
-0.9821891429	3.00717220985147
-0.9821315026	3.00671008245221
-0.9820738623	3.00620090742167
-0.982016222	3.00565606425398
-0.9819585817	3.00509160179804
-0.9819009413	3.00453095943328
-0.981843301	3.00400930786048
-0.9817856607	3.00357885856499
-0.9817280204	3.00330945946051
-0.9816703801	3.00327031543465
-0.9816127398	3.00349033875623
-0.9815550995	3.00393906719495
-0.9814974591	3.00455501184558
-0.9814398188	3.00527998722078
-0.9813821785	3.00607078138008
-0.9813245382	3.0068972903975
-0.9812668979	3.00773820231232
-0.9812092576	3.00857770633476
-0.9811516173	3.00940346032802
-0.9810939769	3.01020539378273
-0.9810363366	3.01097501725292
-0.9809786963	3.01170502028725
-0.980921056	3.01238903576236
-0.9808634157	3.01302150386294
-0.9808057754	3.01359758638128
-0.9807481351	3.01411312559811
-0.9806904947	3.01456462166126
-0.9806328544	3.01494920803865
-0.9805752141	3.01526465735359
-0.9805175738	3.01550936673825
-0.9804599335	3.01568236526387
-0.9804022932	3.01578329929432
-0.9803446529	3.01581243695975
-0.9802870125	3.01577065210964
-0.9802293722	3.01565942149243
-0.9801717319	3.01548080586871
-0.9801140916	3.01523743843802
-0.9800564513	3.01493250163387
-0.979998811	3.01456970835376
-0.9799411707	3.01415327863751
-0.9798835303	3.01368791082168
-0.97982589	3.01317875969626
-0.9797682497	3.01263140470244
-0.9797106094	3.01205182596924
-0.9796529691	3.01144637970808
-0.9795953288	3.01082177716702
-0.9795376885	3.01018506436291
-0.9794800481	3.00954361266718
-0.9794224078	3.00890510503466
-0.9793647675	3.00827753090742
-0.9793071272	3.00766916812548
-0.9792494869	3.00708854307199
-0.9791918466	3.00654434152993
-0.9791342063	3.00604521454302
-0.9790765659	3.00559943596387
-0.9790189256	3.00521433147383
-0.9789612853	3.00489548850843
-0.978903645	3.00464582936536
-0.9788460047	3.00446482218021
-0.9787883644	3.00434817517836
-0.9787307241	3.00428827819014
-0.9786730837	3.00427533574135
-0.9786154434	3.00429883491274
-0.9785578031	3.00434890701709
-0.9785001628	3.00441729053365
-0.9784425225	3.00449782885574
-0.9783848822	3.00458658705428
-0.9783272419	3.00468170689105
-0.9782696015	3.00478310793673
-0.9782119612	3.00489209736713
-0.9781543209	3.00501093231878
-0.9780966806	3.00514235793089
-0.9780390403	3.00528914834395
-0.9779814	3.00545368714454
-0.9779237597	3.00563761518801
-0.9778661193	3.00584158425336
-0.977808479	3.0060651294844
-0.9777508387	3.00630665933369
-0.9776931984	3.006563547818
-0.9776355581	3.00683229658287
-0.9775779178	3.00710873262065
-0.9775202775	3.00738821925402
-0.9774626371	3.00766585523501
-0.9774049968	3.00793665026959
-0.9773473565	3.00819567924359
-0.9772897162	3.00843820468532
-0.9772320759	3.00865977684025
-0.9771744356	3.00885631328338
-0.9771167953	3.00902416061745
-0.9770591549	3.00916013926818
-0.9770015146	3.00926157907943
-0.9769438743	3.00932634175945
-0.976886234	3.0093528367917
-0.9768285937	3.00934002511106
-0.9767709534	3.00928741762559
-0.9767133131	3.00919507012036
-0.9766556727	3.00906356225054
-0.9765980324	3.00889398168896
-0.9765403921	3.00868789424955
-0.9764827518	3.00844731436096
-0.9764251115	3.00817466579527
-0.9763674712	3.00787274334975
-0.9763098309	3.00754466859619
-0.9762521905	3.00719384282924
-0.9761945502	3.00682389843926
-0.9761369099	3.00643865049911
-0.9760792696	3.00604204586125
-0.9760216293	3.00563811480288
-0.975963989	3.0052309237604
-0.9759063487	3.00482453374336
-0.9758487083	3.00442296162734
-0.975791068	3.00403014846844
-0.9757334277	3.00364993758218
-0.9756757874	3.00328606427343
-0.9756181471	3.00294215245198
-0.9755605068	3.00262172750897
-0.9755028665	3.00232822672315
-0.9754452261	3.00206499435925
-0.9753875858	3.00183521772907
-0.9753299455	3.00164173908418
-0.9752723052	3.00148666402913
-0.9752146649	3.00137076344638
-0.9751570246	3.00129284020338
-0.9750993843	3.00124945317205
-0.9750417439	3.00123533123848
-0.9749841036	3.0012443824137
-0.9749264633	3.00127078986649
-0.974868823	3.00130972748563
-0.9748111827	3.00135757335115
-0.9747535424	3.00141176807958
-0.9746959021	3.00147051457259
-0.9746382617	3.00153246271464
-0.9745806214	3.00159644934217
-0.9745229811	3.00166131925674
-0.9744653408	3.00172582560356
-0.9744077005	3.00178859870341
-0.9743500602	3.00184816508337
-0.9742924199	3.00190300162804
-0.9742347795	3.00195161022026
-0.9741771392	3.00199260435388
-0.9741194989	3.00202479837235
-0.9740618586	3.00204730086206
-0.9740042183	3.0020596067619
-0.973946578	3.00206169090244
-0.9738889377	3.00205410469622
-0.9738312973	3.00203807271122
-0.973773657	3.00201558634627
-0.9737160167	3.00198948223747
-0.9736583764	3.00196347773654
-0.9736007361	3.00194212338461
-0.9735430958	3.00193061001797
-0.9734854555	3.00193438047834
-0.9734278151	3.00195853614748
-0.9733701748	3.00200713514071
-0.9733125345	3.00208257716157
-0.9732548942	3.00218529010963
-0.9731972539	3.00231381168841
-0.9731396136	3.00246518830381
-0.9730819733	3.00263550107369
-0.9730243329	3.00282035569794
-0.9729666926	3.00301524642299
-0.9729090523	3.00321579063869
-0.972851412	3.00341785980207
-0.9727937717	3.00361764354737
-0.9727361314	3.00381167796762
-0.9726784911	3.00399685232516
-0.9726208507	3.00417040986859
-0.9725632104	3.00432994493461
-0.9725055701	3.00447339892164
-0.9724479298	3.00459905671094
-0.9723902895	3.00470554048114
-0.9723326492	3.0047918071408
-0.9722750089	3.00485713899198
-0.9722173685	3.00490113567755
-0.9721597282	3.00492370447525
-0.9721020879	3.00492504605964
-0.9720444476	3.00490563944713
-0.9719868073	3.00486622513207
-0.971929167	3.00480778713364
-0.9718715267	3.00473153300033
-0.9718138863	3.00463887210279
-0.971756246	3.00453139890608
-0.9716986057	3.00441087056229
-0.9716409654	3.00427919278918
-0.9715833251	3.0041384024228
-0.9715256848	3.00399065771149
-0.9714680445	3.00383822917396
-0.9714104042	3.00368349277206
-0.9713527638	3.00352892666247
-0.9712951235	3.0033771056921
-0.9712374832	3.00323068988322
-0.9711798429	3.00309240157863
-0.9711222026	3.00296497955714
-0.9710645623	3.00285110397264
-0.971006922	3.00275328118557
-0.9709492816	3.00267369099581
-0.9708916413	3.00261400561352
-0.970834001	3.0025752095636
-0.9707763607	3.00255746244038
-0.9707187204	3.00256004074956
-0.9706610801	3.00258138079733
-0.9706034398	3.00261921494371
-0.9705457994	3.0026707672393
-0.9704881591	3.00273296627609
-0.9704305188	3.00280263955994
-0.9703728785	3.0028766686312
-0.9703152382	3.00295210069323
-0.9702575979	3.00302622429568
-0.9701999576	3.00309661875919
-0.9701423172	3.00316118759191
-0.9700846769	3.00321818544842
-0.9700270366	3.00326624353259
-0.9699693963	3.00330439741226
-0.969911756	3.003332119191
-0.9698541157	3.00334935456201
-0.9697964754	3.00335656324643
-0.969738835	3.0033547600736
-0.9696811947	3.00334555184044
-0.9696235544	3.00333116345338
-0.9695659141	3.00331444146846
-0.9695082738	3.00329881762093
-0.9694506335	3.00328821742564
-0.9693929932	3.00328689212162
-0.9693353528	3.00329916542181
-0.9692777125	3.00332910522139
-0.9692200722	3.00338015300049
-0.9691624319	3.0034547746034
-0.9691047916	3.0035542079803
-0.9690471513	3.00367835463203
-0.968989511	3.00382583667888
-0.9689318706	3.00399418977429
-0.9688742303	3.00418012930934
-0.96881659	3.00437983735188
-0.9687589497	3.00458922315197
-0.9687013094	3.00480413694575
-0.9686436691	3.00502053437357
-0.9685860288	3.00523459567491
-0.9685283884	3.00544281053303
-0.9684707481	3.00564204031775
-0.9684131078	3.0058295605661
-0.9683554675	3.00600309457399
-0.9682978272	3.00616083914914
-0.9682401869	3.00630148205852
-0.9681825466	3.00642421498261
-0.9681249062	3.00652873653028
-0.9680672659	3.00661525535093
-0.9680096256	3.00668447432097
-0.9679519853	3.00673757091785
-0.967894345	3.0067761581044
-0.9678367047	3.00680223504034
-0.9677790644	3.00681811902372
-0.967721424	3.00682635267138
-0.9676637837	3.00682960396097
-0.9676061434	3.00683053579348
-0.9675485031	3.0068316741358
-0.9674908628	3.00683526671024
-0.9674332225	3.00684314458216
-0.9673755822	3.00685660187584
-0.9673179418	3.00687630159341
-0.9672603015	3.00690222202771
-0.9672026612	3.00693363929541
-0.9671450209	3.00696916213462
-0.9670873806	3.00700680371745
-0.9670297403	3.00704408226937
-0.9669721	3.0070781522847
-0.9669144596	3.00710593928219
-0.9668568193	3.00712427603887
-0.966799179	3.00713003880447
-0.9667415387	3.00712026103058
-0.9666838984	3.00709224070054
-0.9666262581	3.00704362939492
-0.9665686178	3.00697250326775
-0.9665109774	3.00687742256611
-0.9664533371	3.00675748006287
-0.9663956968	3.00661233883015
-0.9663380565	3.00644226046262
-0.9662804162	3.00624812894366
-0.9662227759	3.00603147719581
-0.9661651356	3.00579450365287
-0.9661074952	3.00554010017195
-0.9660498549	3.00527187747512
-0.9659922146	3.00499419837157
-0.9659345743	3.004712210435
-0.965876934	3.00443187095908
-0.9658192937	3.00415994046091
-0.9657616534	3.00390389976192
-0.965704013	3.00367172307417
-0.9656463727	3.00347141578943
-0.9655887324	3.00331023805912
-0.9655310921	3.00319364937096
-0.9654734518	3.00312419706837
-0.9654158115	3.00310076021754
-0.9653581712	3.00311854157427
-0.9653005308	3.00316986759797
-0.9652428905	3.00324546378638
-0.9651852502	3.00333573242225
-0.9651276099	3.00343170656039
-0.9650699696	3.00352559856141
-0.9650123293	3.0036110308374
-0.964954689	3.00368306996865
-0.9648970486	3.00373816537513
-0.9648394083	3.00377406030935
-0.964781768	3.00378970117639
-0.9647241277	3.00378516807491
-0.9646664874	3.00376161527749
-0.9646088471	3.00372123326253
-0.9645512068	3.00366720627251
-0.9644935664	3.00360366201402
-0.9644359261	3.00353558502361
-0.9643782858	3.00346866267535
-0.9643206455	3.00340902872114
-0.9642630052	3.00336287742455
-0.9642053649	3.00333593821239
-0.9641477246	3.00333286806868
-0.9640900842	3.00335667121817
-0.9640324439	3.0034082932451
-0.9639748036	3.00348651175999
-0.9639171633	3.00358814685791
-0.963859523	3.00370851251469
-0.9638018827	3.0038419648484
-0.9637442424	3.00398242550319
-0.963686602	3.00412379663344
-0.9636289617	3.0042602546118
-0.9635713214	3.00438643448171
-0.9635136811	3.00449752960421
-0.9634560408	3.00458934199675
-0.9633984005	3.00465829721308
-0.9633407602	3.00470144140622
-0.9632831198	3.00471642905492
-0.9632254795	3.00470150516615
-0.9631678392	3.00465548393748
-0.9631101989	3.00457772736114
-0.9630525586	3.00446812092991
-0.9629949183	3.00432704798139
-0.962937278	3.004155360619
-0.9628796376	3.00395435265582
-0.9628219973	3.00372572650919
-0.962764357	3.00347155997868
-0.9627067167	3.00319427179858
-0.9626490764	3.0028965886298
-0.9625914361	3.00258150905632
-0.9625337958	3.00225227966062
-0.9624761554	3.00191238213166
-0.9624185151	3.00156556666005
-0.9623608748	3.00121601282979
-0.9623032345	3.00086897372772
-0.9622455942	3.00053395476118
-0.9621879539	3.0002521613488
-0.9621303136	3.00027587625166
-0.9620726732	3.00054754610438
-0.9620150329	3.00083944179329
-0.9619573926	3.00112029302142
-0.9618997523	3.00138258015117
-0.961842112	3.0016225440387
-0.9617844717	3.00183764532323
-0.9617268314	3.00202601245633
-0.961669191	3.00218629186798
-0.9616115507	3.00231760824405
-0.9615539104	3.00241956397
-0.9614962701	3.00249225686421
-0.9614386298	3.00253630861518
-0.9613809895	3.00255290525874
-0.9613233492	3.00254384899517
-0.9612657088	3.00251162653954
-0.9612080685	3.00245949672836
-0.9611504282	3.00239159924997
-0.9610927879	3.00231307514257
-0.9610351476	3.00223017297653
-0.9609775073	3.002150280462
-0.960919867	3.00208176162578
-0.9608622266	3.00203344268609
-0.9608045863	3.00201362033082
-0.960746946	3.00202869292144
-0.9606893057	3.00208186706891
-0.9606316654	3.0021725664636
-0.9605740251	3.00229685041897
-0.9605163848	3.00244854474477
-0.9604587444	3.00262048951987
-0.9604011041	3.00280548399583
-0.9603434638	3.00299682180675
-0.9602858235	3.00318851628815
-0.9602281832	3.00337534346334
-0.9601705429	3.00355280588428
-0.9601129026	3.00371706896887
-0.9600552623	3.00386490173424
-0.9599976219	3.00399362350131
-0.9599399816	3.00410106989473
-0.9598823413	3.00418556273292
-0.959824701	3.00424589409783
-0.9597670607	3.00428131587035
-0.9597094204	3.0042915345564
-0.9596517801	3.00427671029495
-0.9595941397	3.0042374593866
-0.9595364994	3.00417486073182
-0.9594788591	3.00409046680127
-0.9594212188	3.00398631480055
-0.9593635785	3.00386494629617
-0.9593059382	3.00372942487688
-0.9592482979	3.00358335795813
-0.9591906575	3.00343090913335
-0.9591330172	3.00327679661788
-0.9590753769	3.00312624660582
-0.9590177366	3.00298487856826
-0.9589600963	3.00285847026741
-0.958902456	3.00275256782516
-0.9588448157	3.00267193292953
-0.9587871753	3.00261989552941
-0.958729535	3.00259777417937
-0.9586718947	3.00260457147803
-0.9586142544	3.00263707890826
-0.9585566141	3.00269036388675
-0.9584989738	3.00275845991955
-0.9584413335	3.00283504409511
-0.9583836931	3.00291396529188
-0.9583260528	3.00298958104786
-0.9582684125	3.00305693018696
-0.9582107722	3.00311179443939
-0.9581531319	3.00315069610749
-0.9580954916	3.00317086284029
-0.9580378513	3.00317018242965
-0.9579802109	3.00314715678952
-0.9579225706	3.003100856227
-0.9578649303	3.00303088057948
-0.95780729	3.00293732389188
-0.9577496497	3.00282074082503
-0.9576920094	3.0026821181212
-0.9576343691	3.00252284698395
-0.9575767287	3.00234470035945
-0.9575190884	3.0021498152557
-0.9574614481	3.00194068740712
-0.9574038078	3.00172018911296
-0.9573461675	3.00149163913981
-0.9572885272	3.00125898892273
-0.9572308869	3.00102729925348
-0.9571732465	3.00080400490356
-0.9571156062	3.0006024791584
-0.9570579659	3.00045145113554
-0.9570003256	3.00040263471279
-0.9569426853	3.00047556151336
-0.956885045	3.00061657464269
-0.9568274047	3.00077812731563
-0.9567697643	3.00093911339464
-0.956712124	3.00109053619028
-0.9566544837	3.00122827434859
-0.9565968434	3.00135060631064
-0.9565392031	3.00145737202888
-0.9564815628	3.0015497020614
-0.9564239225	3.00162995362914
-0.9563662821	3.00170170634837
-0.9563086418	3.00176972266376
-0.9562510015	3.00183979648367
-0.9561933612	3.00191841461849
-0.9561357209	3.00201220409402
-0.9560780806	3.00212721658147
-0.9560204403	3.0022682098398
-0.9559627999	3.00243812499514
-0.9559051596	3.00263789987085
-0.9558475193	3.00286661803951
-0.955789879	3.00312187111469
-0.9557322387	3.00340018641707
-0.9556745984	3.00369741272398
-0.9556169581	3.00400901656436
-0.9555593177	3.00433029310506
-0.9555016774	3.00465650563297
-0.9554440371	3.00498297938598
-0.9553863968	3.00530516529344
-0.9553287565	3.0056186896926
-0.9552711162	3.00591939299691
-0.9552134759	3.00620336453252
-0.9551558355	3.00646697587704
-0.9550981952	3.00670691015257
-0.9550405549	3.00692019069626
-0.9549829146	3.00710420967253
-0.9549252743	3.00725675197815
-0.954867634	3.00737601624925
-0.9548099937	3.00746063588762
-0.9547523533	3.00750969137315
-0.954694713	3.00752272695267
-0.9546370727	3.00749975347976
-0.9545794324	3.00744125788732
-0.9545217921	3.00734820242902
-0.9544641518	3.00722202183943
-0.9544065115	3.00706461963837
-0.9543488711	3.00687835947529
-0.9542912308	3.00666605713497
-0.9542335905	3.00643096682461
-0.9541759502	3.0061767709622
-0.9541183099	3.00590756280684
-0.9540606696	3.00562783161777
-0.9540030293	3.0053424358705
-0.9539453889	3.00505656770067
-0.9538877486	3.00477569564067
-0.9538301083	3.00450546796832
-0.953772468	3.00425156120409
-0.9537148277	3.00401944537809
-0.9536571874	3.00381405357935
-0.9535995471	3.003639361292
-0.9535419067	3.00349792424278
-0.9534842664	3.00339047604043
-0.9534266261	3.0033157153055
-0.9533689858	3.00327038608018
-0.9533113455	3.00324965850119
-0.9532537052	3.00324772018377
-0.9531960649	3.00325842037595
-0.9531384245	3.00327583870177
-0.9530807842	3.00329469608026
-0.9530231439	3.00331060324907
-0.9529655036	3.0033201803095
-0.9529078633	3.00332108135129
-0.952850223	3.00331196875802
-0.9527925827	3.00329246068981
-0.9527349423	3.00326306615628
-0.952677302	3.00322511263995
-0.9526196617	3.00318067031565
-0.9525620214	3.00313245825845
-0.9525043811	3.00308372882774
-0.9524467408	3.00303811229372
-0.9523891005	3.00299941388714
-0.9523314601	3.00297135551121
-0.9522738198	3.00295727868808
-0.9522161795	3.00295983671
-0.9521585392	3.00298073057442
-0.9521008989	3.00302054269853
-0.9520432586	3.00307870842378
-0.9519856183	3.00315362566036
-0.9519279779	3.00324287477923
-0.9518703376	3.00334348783154
-0.9518126973	3.00345221893503
-0.951755057	3.00356577805398
-0.9516974167	3.00368100846891
-0.9516397764	3.00379500888904
-0.9515821361	3.00390521166429
-0.9515244957	3.00400942088945
-0.9514668554	3.00410582835391
-0.9514092151	3.00419301054626
-0.9513515748	3.00426991680866
-0.9512939345	3.00433584753246
-0.9512362942	3.004390430292
-0.9511786539	3.0044335940527
-0.9511210135	3.00446553773857
-0.9510633732	3.00448670152261
-0.9510057329	3.0044977353749
-0.9509480926	3.00449946827175
-0.9508904523	3.00449287547946
-0.950832812	3.00447904937796
-0.9507751717	3.00445916631655
-0.9507175313	3.00443445994678
-0.950659891	3.00440619181274
-0.9506022507	3.004375625248
-0.9505446104	3.0043440029293
-0.9504869701	3.00431252443028
-0.9504293298	3.00428232885185
-0.9503716895	3.0042544817123
-0.9503140491	3.00422996084541
-0.9502564088	3.00420965027348
-0.9501987685	3.00419433548071
-0.9501411282	3.00418469936746
-0.9500834879	3.00418132271705
-0.9500258476	3.00418468740518
-0.9499682073	3.00419517673054
-0.9499105669	3.00421308090003
-0.9498529266	3.00423859918773
-0.9497952863	3.00427184497273
-0.949737646	3.00431284978487
-0.9496800057	3.00436156507481
-0.9496223654	3.00441786767967
-0.9495647251	3.00448156264345
-0.9495070847	3.00455238553167
-0.9494494444	3.00463000696341
-0.9493918041	3.00471403498432
-0.9493341638	3.00480401775086
-0.9492765235	3.00489944699251
-0.9492188832	3.0049997589649
-0.9491612429	3.00510433592808
-0.9491036025	3.00521250692451
-0.9490459622	3.00532354842098
-0.9489883219	3.00543668148822
-0.9489306816	3.00555107246225
-0.9488730413	3.0056658315244
-0.948815401	3.00578000982269
-0.9487577607	3.00589260159186
-0.9487001204	3.00600254170265
-0.94864248	3.00610870990205
-0.9485848397	3.00620993522863
-0.9485271994	3.00630499854119
-0.9484695591	3.00639264774876
-0.9484119188	3.00647160173969
-0.9483542785	3.00654057216659
-0.9482966382	3.00659827721759
-0.9482389978	3.00664346044472
-0.9481813575	3.00667491972629
-0.9481237172	3.00669152687331
-0.9480660769	3.00669225871204
-0.9480084366	3.00667622764123
-0.9479507963	3.00664271265629
-0.947893156	3.00659119280474
-0.9478355156	3.00652138400672
-0.9477778753	3.0064332717908
-0.947720235	3.00632715538906
-0.9476625947	3.00620368119257
-0.9476049544	3.0060638867882
-0.9475473141	3.00590924205821
-0.9474896738	3.00574169181663
-0.9474320334	3.00556369718118
-0.9473743931	3.00537827645901
-0.9473167528	3.00518903165823
-0.9472591125	3.00500016148107
-0.9472014722	3.00481643922772
-0.9471438319	3.00464313384528
-0.9470861916	3.00448585120868
-0.9470285512	3.00435026383151
-0.9469709109	3.00424172112908
-0.9469132706	3.00416475688366
-0.9468556303	3.00412256589952
-0.94679799	3.00411656875102
-0.9467403497	3.00414618500494
-0.9466827094	3.0042088981475
-0.946625069	3.0043005880774
-0.9465674287	3.0044160420411
-0.9465097884	3.00454950559796
-0.9464521481	3.00469517758638
-0.9463945078	3.00484759019365
-0.9463368675	3.00500186718562
-0.9462792272	3.00515388488201
-0.9462215868	3.00530035902403
-0.9461639465	3.00543888717721
-0.9461063062	3.00556796182185
-0.9460486659	3.00568696486785
-0.9459910256	3.00579615067417
-0.9459333853	3.00589661335185
-0.945875745	3.00599023471357
-0.9458181046	3.00607960991294
-0.9457604643	3.00616793733321
-0.945702824	3.00625887478701
-0.9456451837	3.00635635247687
-0.9455875434	3.0064643477542
-0.9455299031	3.00658663288052
-0.9454722628	3.00672651568907
-0.9454146224	3.00688659456232
-0.9453569821	3.00706856001369
-0.9452993418	3.00727306057388
-0.9452417015	3.0074996484062
-0.9451840612	3.00774680694629
-0.9451264209	3.00801204356604
-0.9450687806	3.00829203380171
-0.9450111402	3.00858279230757
-0.9449534999	3.00887984762194
-0.9448958596	3.00917841516311
-0.9448382193	3.00947355026881
-0.944780579	3.00976027927549
-0.9447229387	3.01003371402563
-0.9446652984	3.01028914245034
-0.944607658	3.01052209880649
-0.9445500177	3.01072842897323
-0.9444923774	3.01090433242692
-0.9444347371	3.01104639989808
-0.9443770968	3.01115164169176
-0.9443194565	3.01121750647714
-0.9442618162	3.0112418994546
-0.9442041758	3.01122318445643
-0.9441465355	3.01116019415852
-0.9440888952	3.01105222424511
-0.9440312549	3.01089903124976
-0.9439736146	3.01070082168227
-0.9439159743	3.01045824189483
-0.943858334	3.01017236211283
-0.9438006936	3.00984466270258
-0.9437430533	3.00947701602362
-0.943685413	3.00907167343557
-0.9436277727	3.00863125072941
-0.9435701324	3.008158724568
-0.9435124921	3.00765743828241
-0.9434548518	3.00713112787776
-0.9433972114	3.00658397795439
-0.9433395711	3.00602073244171
-0.9432819308	3.00544690235278
-0.9432242905	3.00486913077982
-0.9431666502	3.00429585607139
-0.9431090099	3.00373851208677
-0.9430513696	3.00321366792708
-0.9429937292	3.00274657826249
-0.9429360889	3.00237556817917
-0.9428784486	3.00215149326222
-0.9428208083	3.00211836050619
-0.942763168	3.00227854083514
-0.9427055277	3.00258883676058
-0.9426478874	3.00299463440157
-0.942590247	3.00345389892553
-0.9425326067	3.00393955811529
-0.9424749664	3.00443486573069
-0.9424173261	3.00492929405037
-0.9423596858	3.00541599991053
-0.9423020455	3.00589038794747
-0.9422444052	3.00634930066366
-0.9421867648	3.00679054940908
-0.9421291245	3.00721263100156
-0.9420714842	3.0076145505878
-0.9420138439	3.00799570237067
-0.9419562036	3.00835578637895
-0.9418985633	3.0086947475278
-0.941840923	3.00901272496868
-0.9417832826	3.00931001213734
-0.9417256423	3.00958702063348
-0.941668002	3.00984424678477
-0.9416103617	3.01008224492138
-0.9415527214	3.01030159617674
-0.9414950811	3.0105028852827
-0.9414374408	3.0106866774619
-0.9413798004	3.01085349730411
-0.9413221601	3.01100381219414
-0.9412645198	3.01113801846276
-0.9412068795	3.01125643205035
-0.9411492392	3.01135928483066
-0.9410915989	3.01144672245174
-0.9410339586	3.01151881229139
-0.9409763182	3.01157555580842
-0.9409186779	3.01161690153584
-0.9408610376	3.0116427727011
-0.9408033973	3.01165308885543
-0.940745757	3.01164780214971
-0.9406881167	3.01162693075104
-0.9406304764	3.01159059780283
-0.940572836	3.01153907067666
-0.9405151957	3.01147280156618
-0.9404575554	3.01139247010402
-0.9403999151	3.01129901613644
-0.9403422748	3.01119367652436
-0.9402846345	3.01107800698675
-0.9402269942	3.01095390310747
-0.9401693538	3.01082360099666
-0.9401117135	3.01068967005501
-0.9400540732	3.01055497541411
-0.9399964329	3.01042262991232
-0.9399387926	3.01029591312077
-0.9398811523	3.0101781625353
-0.939823512	3.01007264177734
-0.9397658716	3.00998238545387
-0.9397082313	3.00991002824265
-0.939650591	3.0098576374009
-0.9395929507	3.0098265513036
-0.9395353104	3.00981725610563
-0.9394776701	3.00982930550693
-0.9394200298	3.00986129301558
-0.9393623894	3.00991088834037
-0.9393047491	3.00997492351921
-0.9392471088	3.01004952409573
-0.9391894685	3.01013027075602
-0.9391318282	3.01021237386115
-0.9390741879	3.01029084815489
-0.9390165476	3.01036068085802
-0.9389589072	3.01041697875577
-0.9389012669	3.01045510219484
-0.9388436266	3.01047077097387
-0.9387859863	3.01046016208404
-0.938728346	3.01041998440041
-0.9386707057	3.0103475416832
-0.9386130654	3.01024078764326
-0.938555425	3.0100983730909
-0.9384977847	3.00991968427359
-0.9384401444	3.00970488786577
-0.9383825041	3.00945497076535
-0.9383248638	3.00917178796225
-0.9382672235	3.00885811754546
-0.9382095832	3.00851772747785
-0.9381519428	3.00815546386419
-0.9380943025	3.00777734888624
-0.9380366622	3.00739070246793
-0.9379790219	3.00700426182029
-0.9379213816	3.00662827643956
-0.9378637413	3.00627450007391
-0.937806101	3.00595597448825
-0.9377484606	3.00568642794622
-0.9376908203	3.00547914383135
-0.93763318	3.00534526871368
-0.9375755397	3.0052918735655
-0.9375178994	3.00532042214208
-0.9374602591	3.00542634685557
-0.9374026188	3.00559997687292
-0.9373449784	3.00582837803142
-0.9372873381	3.00609735032561
-0.9372296978	3.00639300206568
-0.9371720575	3.00670271253958
-0.9371144172	3.00701557138856
-0.9370567769	3.00732247329396
-0.9369991366	3.00761604688436
-0.9369414963	3.00789050332999
-0.9368838559	3.00814147616491
-0.9368262156	3.00836587281859
-0.9367685753	3.00856174482024
-0.936710935	3.00872817338889
-0.9366532947	3.00886517589416
-0.9365956544	3.00897361245322
-0.9365380141	3.00905510180582
-0.9364803737	3.00911193518583
-0.9364227334	3.0091469761688
-0.9363650931	3.00916356155031
-0.9363074528	3.00916538176209
-0.9362498125	3.0091563474391
-0.9361921722	3.00914044460783
-0.9361345319	3.00912157672588
-0.9360768915	3.00910339864933
-0.9360192512	3.0090891573497
-0.9359616109	3.00908153743513
-0.9359039706	3.00908253666488
-0.9358463303	3.00909337814812
-0.93578869	3.00911445823511
-0.9357310497	3.0091453559508
-0.9356734093	3.00918488004653
-0.935615769	3.00923116393966
-0.9355581287	3.00928179109384
-0.9355004884	3.00933393846914
-0.9354428481	3.00938453228454
-0.9353852078	3.00943039084565
-0.9353275675	3.00946836284029
-0.9352699271	3.00949544336298
-0.9352122868	3.00950887311424
-0.9351546465	3.00950621021326
-0.9350970062	3.00948538880331
-0.9350393659	3.00944475534704
-0.9349817256	3.00938308743552
-0.9349240853	3.00929960470011
-0.9348664449	3.00919396074038
-0.9348088046	3.00906623168701
-0.9347511643	3.0089168950198
-0.934693524	3.00874680142225
-0.9346358837	3.00855714216247
-0.9345782434	3.00834941423725
-0.9345206031	3.00812538351267
-0.9344629627	3.00788704191272
-0.9344053224	3.00763656976247
-0.9343476821	3.00737629377417
-0.9342900418	3.0071086456753
-0.9342324015	3.00683612390978
-0.9341747612	3.00656125518366
-0.9341171209	3.00628655599126
-0.9340594805	3.00601450124097
-0.9340018402	3.00574748681231
-0.9339441999	3.00548780246092
-0.9338865596	3.00523759951062
-0.9338289193	3.00499886661765
-0.933771279	3.00477340154751
-0.9337136387	3.00456278898148
-0.9336559983	3.00436837995705
-0.933598358	3.00419127549036
-0.9335407177	3.00403231249368
-0.9334830774	3.00389205904893
-0.9334254371	3.00377081662504
-0.9333677968	3.00366863410203
-0.9333101565	3.00358532815551
-0.9332525161	3.00352051838496
-0.9331948758	3.0034736671296
-0.9331372355	3.00344412404983
-0.9330795952	3.00343117144769
-0.9330219549	3.00343406513316
-0.9329643146	3.00345206749061
-0.9329066743	3.00348447093652
-0.9328490339	3.00353060881202
-0.9327913936	3.00358985691945
-0.9327337533	3.00366162757043
-0.932676113	3.00374535342218
-0.9326184727	3.00384046927153
-0.9325608324	3.0039463914564
-0.9325031921	3.00406249647939
-0.9324455517	3.00418810101222
-0.9323879114	3.00432244604331
-0.9323302711	3.00446468234795
-0.9322726308	3.00461386249407
-0.9322149905	3.00476893547371
-0.9321573502	3.00492874697539
-0.9320997099	3.00509204199052
-0.9320420695	3.00525747494729
-0.9319844292	3.00542361910542
-0.9319267889	3.00558898466494
-0.9318691486	3.00575203405457
-0.9318115083	3.00591120536999
-0.931753868	3.00606493493686
-0.9316962277	3.00621168078799
-0.9316385873	3.00634995135339
-0.931580947	3.00647832893744
-0.9315233067	3.00659549982883
-0.9314656664	3.00670027787503
-0.9314080261	3.00679163268601
-0.9313503858	3.00686870924072
-0.9312927455	3.00693085391235
-0.9312351051	3.00697763127388
-0.9311774648	3.00700883549627
-0.9311198245	3.00702450717348
-0.9310621842	3.00702493396432
-0.9310045439	3.00701065496892
-0.9309469036	3.00698244987513
-0.9308892633	3.00694132802714
-0.9308316229	3.00688851041399
-0.9307739826	3.00682539401614
-0.9307163423	3.00675352155934
-0.930658702	3.0066745291724
-0.9306010617	3.00659010009414
-0.9305434214	3.00650189875437
-0.9304857811	3.00641151129317
-0.9304281407	3.00632037820258
-0.9303705004	3.00622973060554
-0.9303128601	3.00614053437357
-0.9302552198	3.0060534452925
-0.9301975795	3.00596877854414
-0.9301399392	3.00588649756086
-0.9300822989	3.00580622480141
-0.9300246585	3.00572727333909
-0.9299670182	3.00564869832878
-0.9299093779	3.0055693657268
-0.9298517376	3.00548803252573
-0.9297940973	3.00540343533366
-0.929736457	3.00531438113188
-0.9296788167	3.00521983698232
-0.9296211763	3.0051190163504
-0.929563536	3.00501145583876
-0.9295058957	3.0048970887893
-0.9294482554	3.00477630501677
-0.9293906151	3.00465000560185
-0.9293329748	3.00451964152059
-0.9292753345	3.00438724276233
-0.9292176941	3.00425542297847
-0.9291600538	3.00412735660824
-0.9291024135	3.00400671377666
-0.9290447732	3.00389753341658
-0.9289871329	3.00380402364447
-0.9289294926	3.00373028207642
-0.9288718523	3.00367994656848
-0.9288142119	3.00365582098204
-0.9287565716	3.00365954687269
-0.9286989313	3.00369139526877
-0.928641291	3.00375024012091
-0.9285836507	3.00383371816866
-0.9285260104	3.00393852373783
-0.9284683701	3.00406077264664
-0.9284107297	3.00419635276864
-0.9283530894	3.00434121610687
-0.9282954491	3.0044915929479
-0.9282378088	3.00464412943771
-0.9281801685	3.00479596345961
-0.9281225282	3.00494475124291
-0.9280648879	3.00508866353119
-0.9280072475	3.00522635732014
-0.9279496072	3.00535693115951
-0.9278919669	3.00547986989318
-0.9278343266	3.00559497856515
-0.9277766863	3.0057023119296
-0.927719046	3.00580209421609
-0.9276614057	3.00589464280435
-0.9276037653	3.00598028339908
-0.927546125	3.00605927580546
-0.9274884847	3.00613174133853
-0.9274308444	3.00619759960787
-0.9273732041	3.00625652344996
-0.9273155638	3.00630790418894
-0.9272579235	3.00635083463654
-0.9272002831	3.00638411556925
-0.9271426428	3.00640627023862
-0.9270850025	3.00641557918835
-0.9270273622	3.0064101273059
-0.9269697219	3.00638786030779
-0.9269120816	3.00634664281991
-0.9268544413	3.00628432277929
-0.9267968009	3.00619880100989
-0.9267391606	3.00608808630737
-0.9266815203	3.00595036209727
-0.92662388	3.00578403823262
-0.9265662397	3.00558780574812
-0.9265085994	3.00536068749076
-0.9264509591	3.00510209040372
-0.9263933187	3.00481186699111
-0.9263356784	3.00449039516374
-0.9262780381	3.00413869914572
-0.9262203978	3.00375865855177
-0.9261627575	3.00335339166647
-0.9261051172	3.00292803777747
-0.9260474769	3.00249143932498
-0.9259898365	3.00206004043834
-0.9259321962	3.00166712258712
-0.9258745559	3.00138113611131
-0.9258169156	3.00131046993091
-0.9257592753	3.00151353269107
-0.925701635	3.0019239415132
-0.9256439947	3.00245223568222
-0.9255863544	3.00304620643979
-0.925528714	3.0036797295552
-0.9254710737	3.00433883145049
-0.9254134334	3.00501507486637
-0.9253557931	3.00570272024212
-0.9252981528	3.00639745909483
-0.9252405125	3.00709580575201
-0.9251828722	3.00779478641007
-0.9251252318	3.00849176429055
-0.9250675915	3.00918433079305
-0.9250099512	3.00987024039322
-0.9249523109	3.01054735188168
-0.9248946706	3.01121359218542
-0.9248370303	3.01186692009196
-0.92477939	3.01250529512795
-0.9247217496	3.01312665507395
-0.9246641093	3.01372889279851
-0.924606469	3.01430983595142
-0.9245488287	3.01486724116736
-0.9244911884	3.01539878970894
-0.9244335481	3.01590208025037
-0.9243759078	3.01637463757207
-0.9243182674	3.01681392989131
-0.9242606271	3.01721738490924
-0.9242029868	3.01758241286013
-0.9241453465	3.01790643854694
-0.9240877062	3.01818693308514
-0.9240300659	3.0184214545939
-0.9239724256	3.01860769011274
-0.9239147852	3.01874349195512
-0.9238571449	3.01882692833913
-0.9237995046	3.0188563181461
-0.9237418643	3.01883028034529
-0.923684224	3.0187477671187
-0.9236265837	3.01860809879482
-0.9235689434	3.01841100004668
-0.923511303	3.01815662157957
-0.9234536627	3.01784556481417
-0.9233960224	3.01747889345984
-0.9233383821	3.01705814510733
-0.9232807418	3.0165853312871
-0.9232231015	3.0160629359133
-0.9231654612	3.01549389795299
-0.9231078208	3.01488159985295
-0.9230501805	3.0142298399972
-0.9229925402	3.01354280218861
-0.9229348999	3.01282501523003
-0.9228772596	3.01208132302827
-0.9228196193	3.01131682682507
-0.922761979	3.01053684370842
-0.9227043386	3.00974685386177
-0.9226466983	3.00895245119778
-0.922589058	3.00815929266936
-0.9225314177	3.00737305625579
-0.9224737774	3.00659941050269
-0.9224161371	3.00584399970046
-0.9223584968	3.0051124684896
-0.9223008564	3.00441054847544
-0.9222432161	3.00374427014526
-0.9221855758	3.00312040850703
-0.9221279355	3.00254741513588
-0.9220702952	3.00203732819053
-0.9220126549	3.00160943618561
-0.9219550146	3.00129520412319
-0.9218973742	3.00113447391834
-0.9218397339	3.00114122004567
-0.9217820936	3.00127271268741
-0.9217244533	3.00146645879918
-0.921666813	3.00167998769927
-0.9216091727	3.00189222698963
-0.9215515324	3.00209455881552
-0.921493892	3.00228482239417
-0.9214362517	3.00246422132359
-0.9213786114	3.00263568622645
-0.9213209711	3.00280289409394
-0.9212633308	3.00296959055933
-0.9212056905	3.00313908328082
-0.9211480502	3.00331387120805
-0.9210904098	3.00349540588116
-0.9210327695	3.00368398983887
-0.9209751292	3.00387880174902
-0.9209174889	3.00407801778198
-0.9208598486	3.00427900040069
-0.9208022083	3.00447851679388
-0.920744568	3.00467296024633
-0.9206869276	3.00485855448965
-0.9206292873	3.0050315356262
-0.920571647	3.0051883067051
-0.9205140067	3.00532556354986
-0.9204563664	3.00544040339145
-0.9203987261	3.0055304089933
-0.9203410858	3.00559372283687
-0.9202834454	3.00562910691361
-0.9202258051	3.00563599642882
-0.9201681648	3.00561454424682
-0.9201105245	3.00556566302157
-0.9200528842	3.00549106425398
-0.9199952439	3.00539329056088
-0.9199376036	3.00527574757448
-0.9198799632	3.00514272096181
-0.9198223229	3.00499937710556
-0.9197646826	3.00485172513596
-0.9197070423	3.00470651434696
-0.919649402	3.00457103675046
-0.9195917617	3.00445278909818
-0.9195341214	3.00435897789604
-0.919476481	3.00429588542275
-0.9194188407	3.00426817885458
-0.9193612004	3.00427832580585
-0.9193035601	3.00432628134507
-0.9192459198	3.00440956229722
-0.9191882795	3.00452367864451
-0.9191306392	3.00466279481673
-0.9190729988	3.00482043684694
-0.9190153585	3.00499010908044
-0.9189577182	3.00516575819465
-0.9189000779	3.0053420764769
-0.9188424376	3.00551467248637
-0.9187847973	3.00568015506228
-0.918727157	3.00583614974053
-0.9186695166	3.00598128081989
-0.9186118763	3.00611512333792
-0.918554236	3.00623813234756
-0.9184965957	3.00635155272351
-0.9184389554	3.0064573038964
-0.9183813151	3.00655783288207
-0.9183236748	3.00665595040808
-0.9182660344	3.00675462730201
-0.9182083941	3.00685678446109
-0.9181507538	3.00696506016152
-0.9180931135	3.00708159703258
-0.9180354732	3.00720784863727
-0.9179778329	3.0073444287087
-0.9179201926	3.00749101912798
-0.9178625522	3.00764634679722
-0.9178049119	3.00780821762015
-0.9177472716	3.00797361000241
-0.9176896313	3.0081388023909
-0.917631991	3.00829953269301
-0.9175743507	3.00845116345338
-0.9175167104	3.00858884273199
-0.91745907	3.00870766136436
-0.9174014297	3.00880278555812
-0.9173437894	3.00886958363482
-0.9172861491	3.00890372322589
-0.9172285088	3.00890126465623
-0.9171708685	3.00885872983918
-0.9171132282	3.00877317111313
-0.9170555878	3.00864222265014
-0.9169979475	3.00846415192291
-0.9169403072	3.00823790825417
-0.9168826669	3.00796317284426
-0.9168250266	3.00764042537093
-0.9167673863	3.00727102805592
-0.916709746	3.00685735256246
-0.9166521056	3.00640298055303
-0.9165944653	3.00591303244793
-0.916536825	3.0053947307028
-0.9164791847	3.00485837262408
-0.9164215444	3.00431904729672
-0.9163639041	3.00379958836138
-0.9163062638	3.00333515852454
-0.9162486234	3.00297795935159
-0.9161909831	3.00279378692746
-0.9161333428	3.00283588970193
-0.9160757025	3.00310780405589
-0.9160180622	3.00356393720483
-0.9159604219	3.00414573502867
-0.9159027816	3.00480594881311
-0.9158451412	3.0055119704308
-0.9157875009	3.00624186115585
-0.9157298606	3.00698041953567
-0.9156722203	3.00771661500517
-0.91561458	3.00844209071494
-0.9155569397	3.00915031004676
-0.9154992994	3.00983606458465
-0.915441659	3.01049519581184
-0.9153840187	3.01112442203705
-0.9153263784	3.01172124337698
-0.9152687381	3.01228387295863
-0.9152110978	3.01281119418575
-0.9151534575	3.01330272154533
-0.9150958172	3.01375857246225
-0.9150381768	3.01417942804737
-0.9149805365	3.01456648822445
-0.9149228962	3.01492142539816
-0.9148652559	3.01524632493445
-0.9148076156	3.01554361717978
-0.9147499753	3.01581599329723
-0.914692335	3.0160663226976
-0.9146346946	3.01629755160314
-0.9145770543	3.01651260163076
-0.914519414	3.01671426971734
-0.9144617737	3.01690511660793
-0.9144041334	3.01708737117693
-0.9143464931	3.01726284492216
-0.9142888528	3.01743285519221
-0.9142312125	3.01759816714516
-0.9141735721	3.01775896918205
-0.9141159318	3.01791485116199
-0.9140582915	3.01806482041018
-0.9140006512	3.01820734219515
-0.9139430109	3.01834038331816
-0.9138853706	3.01846148880797
-0.9138277303	3.0185678616888
-0.9137700899	3.01865645578041
-0.9137124496	3.01872406830365
-0.9136548093	3.01876743277782
-0.913597169	3.01878331604152
-0.9135395287	3.01876859940169
-0.9134818884	3.01872035980207
-0.9134242481	3.01863594811288
-0.9133666077	3.01851303981981
-0.9133089674	3.01834970168211
-0.9132513271	3.01814442798901
-0.9131936868	3.01789617673832
-0.9131360465	3.01760440741
-0.9130784062	3.01726908954399
-0.9130207659	3.01689072458356
-0.9129631255	3.01647035303317
-0.9129054852	3.01600955309697
-0.9128478449	3.01551044783668
-0.9127902046	3.01497569221732
-0.9127325643	3.01440847300998
-0.912674924	3.01381249873569
-0.9126172837	3.01319199814828
-0.9125596433	3.01255171451579
-0.912502003	3.01189690190541
-0.9124443627	3.01123333973267
-0.9123867224	3.01056733565966
-0.9123290821	3.00990574584335
-0.9122714418	3.00925599240249
-0.9122138015	3.00862606765788
-0.9121561611	3.00802451396183
-0.9120985208	3.00746033589696
-0.9120408805	3.00694279390254
-0.9119832402	3.00648099835446
-0.9119255999	3.00608324957792
-0.9118679596	3.00575608094282
-0.9118103193	3.00550313610158
-0.9117526789	3.00532415130048
-0.9116950386	3.00521444160462
-0.9116373983	3.00516518684499
-0.911579758	3.00516449486108
-0.9115221177	3.00519888515432
-0.9114644774	3.00525473342592
-0.9114068371	3.00531935732403
-0.9113491967	3.00538164441488
-0.9112915564	3.00543230199021
-0.9112339161	3.00546385039563
-0.9111762758	3.00547048703016
-0.9111186355	3.00544789360767
-0.9110609952	3.00539304129807
-0.9110033549	3.00530400592473
-0.9109457145	3.00517981401085
-0.9108880742	3.00502030683737
-0.9108304339	3.00482603186829
-0.9107727936	3.00459815494947
-0.9107151533	3.00433838762069
-0.910657513	3.00404894136732
-0.9105998727	3.00373250116705
-0.9105422323	3.00339223826918
-0.910484592	3.00303188580009
-0.9104269517	3.00265593718149
-0.9103693114	3.00227010701865
-0.9103116711	3.00188241896965
-0.9102540308	3.00150591215212
-0.9101963905	3.0011657186277
-0.9101387501	3.00091550543846
-0.9100811098	3.00084559601141
-0.9100234695	3.00099367278007
-0.9099658292	3.00128133571217
-0.9099081889	3.00162926489547
-0.9098505486	3.00199805370772
-0.9097929083	3.00236931958935
-0.9097352679	3.00273331281267
-0.9096776276	3.0030840480164
-0.9096199873	3.00341740113126
-0.909562347	3.00373030382248
-0.9095047067	3.00402037540166
-0.9094470664	3.00428573847147
-0.9093894261	3.00452492349975
-0.9093317857	3.00473681425982
-0.9092741454	3.00492061550312
-0.9092165051	3.00507583121319
-0.9091588648	3.00520225056213
-0.9091012245	3.00529993620117
-0.9090435842	3.00536921169541
-0.9089859439	3.00541065382132
-0.9089283035	3.00542507990415
-0.9088706632	3.00541353809257
-0.9088130229	3.00537729535747
-0.9087553826	3.00531782298158
-0.9086977423	3.00523678432494
-0.908640102	3.00513601912798
-0.9085824617	3.00501752583075
-0.9085248213	3.00488344455337
-0.908467181	3.00473603857884
-0.9084095407	3.00457767373511
-0.9083519004	3.00441079810782
-0.9082942601	3.00423792058602
-0.9082366198	3.00406158783232
-0.9081789795	3.00388436632978
-0.9081213391	3.00370881830171
-0.9080636988	3.00353748745419
-0.9080060585	3.00337288053669
-0.9079484182	3.0032174583168
-0.9078907779	3.00307362715807
-0.9078331376	3.00294373680259
-0.9077754973	3.00283007930117
-0.9077178569	3.00273488664037
-0.9076602166	3.00266032193124
-0.9076025763	3.00260845606828
-0.907544936	3.00258122538493
-0.9074872957	3.0025803694497
-0.9074296554	3.00260735359335
-0.9073720151	3.00266329188354
-0.9073143747	3.0027488857573
-0.9072567344	3.00286439116853
-0.9071990941	3.00300962078597
-0.9071414538	3.00318397268321
-0.9070838135	3.00338647659283
-0.9070261732	3.00361584619035
-0.9069685329	3.00387052571793
-0.9069108925	3.00414872980028
-0.9068532522	3.00444847699741
-0.9067956119	3.00476761742486
-0.9067379716	3.00510385588077
-0.9066803313	3.00545477512857
-0.906622691	3.0058178615332
-0.9065650507	3.00619052968591
-0.9065074103	3.00657015255312
-0.90644977	3.00695408754056
-0.9063921297	3.00733971300251
-0.9063344894	3.00772445879918
-0.9062768491	3.00810584173611
-0.9062192088	3.0084814996032
-0.9061615685	3.00884922451353
-0.9061039281	3.0092069941414
-0.9060462878	3.00955300568354
-0.9059886475	3.00988570048394
-0.9059310072	3.01020378805561
-0.9058733669	3.01050626844914
-0.9058157266	3.01079244314513
-0.9057580863	3.0110619266469
-0.9057004459	3.01131464506065
-0.9056428056	3.01155083241914
-0.9055851653	3.01177101551012
-0.905527525	3.01197598921255
-0.9054698847	3.01216678611442
-0.9054122444	3.01234463801944
-0.9053546041	3.01251091802239
-0.9052969637	3.01266709419664
-0.9052393234	3.01281465922088
-0.9051816831	3.01295506663866
-0.9051240428	3.01308965838449
-0.9050664025	3.01321960545869
-0.9050087622	3.01334583531732
-0.9049511219	3.01346898853566
-0.9048934815	3.01358936070848
-0.9048358412	3.01370688811474
-0.9047782009	3.01382111858024
-0.9047205606	3.01393121737118
-0.9046629203	3.01403598166562
-0.90460528	3.01413386947693
-0.9045476397	3.01422304178434
-0.9044899993	3.01430141464183
-0.904432359	3.01436672149865
-0.9043747187	3.01441657260229
-0.9043170784	3.01444852315431
-0.9042594381	3.01446014140778
-0.9042017978	3.01444906661143
-0.9041441575	3.01441307276957
-0.9040865171	3.01435011509076
-0.9040288768	3.01425838493647
-0.9039712365	3.01413634615534
-0.9039135962	3.0139827626061
-0.9038559559	3.01379673431677
-0.9037983156	3.01357770767687
-0.9037406753	3.01332549142606
-0.9036830349	3.01304026087498
-0.9036253946	3.01272255662146
-0.9035677543	3.01237328003797
-0.903510114	3.01199367745801
-0.9034524737	3.01158532922531
-0.9033948334	3.0111501250885
-0.9033371931	3.01069024033487
-0.9032795527	3.01020811102942
-0.9032219124	3.0097064015514
-0.9031642721	3.00918797481502
-0.9031066318	3.00865585819154
-0.9030489915	3.00811321310755
-0.9029913512	3.00756330172568
-0.9029337109	3.00700945938271
-0.9028760706	3.00645506850594
-0.9028184302	3.00590354054338
-0.9027607899	3.00535830791106
-0.9027031496	3.00482283492441
-0.9026455093	3.00430065366571
-0.902587869	3.00379544363529
-0.9025302287	3.00331119017887
-0.9024725884	3.0028524707459
-0.902414948	3.00242497564752
-0.9023573077	3.00203641573108
-0.9022996674	3.00169799530456
-0.9022420271	3.00142619398151
-0.9021843868	3.00124256991418
-0.9021267465	3.00116561591547
-0.9020691062	3.00119425523228
-0.9020114658	3.00130331567195
-0.9019538255	3.00146025485494
-0.9018961852	3.0016398716068
-0.9018385449	3.00182663138669
-0.9017809046	3.00201190972465
-0.9017232643	3.00219127477067
-0.901665624	3.00236275233605
-0.9016079836	3.00252581983443
-0.9015503433	3.00268081962047
-0.901492703	3.00282860346692
-0.9014350627	3.00297030176069
-0.9013774224	3.00310716750694
-0.9013197821	3.00324046258043
-0.9012621418	3.00337137772409
-0.9012045014	3.00350097444935
-0.9011468611	3.00363014619269
-0.9010892208	3.00375959690031
-0.9010315805	3.00388983272258
-0.9009739402	3.00402116594309
-0.9009162999	3.00415372701881
-0.9008586596	3.00428748368073
-0.9008010192	3.00442226092944
-0.9007433789	3.00455776459009
-0.9006857386	3.00469360194975
-0.9006280983	3.00482930017739
-0.900570458	3.00496432126213
-0.9005128177	3.00509807428674
-0.9004551774	3.00522992235215
-0.900397537	3.00535918901571
-0.9003398967	3.00548515801881
-0.9002822564	3.00560707832474
-0.9002246161	3.00572416155109
-0.9001669758	3.00583558346754
-0.9001093355	3.00594048722467
-0.9000516952	3.0060379866606
-0.899994055	3.00612717056073
-0.899936415	3.00620711362805
-0.899878774	3.00627688764792
-0.899821134	3.0063355723611
-0.899763494	3.00638227724871
-0.899705853	3.00641615742362
-0.899648213	3.00643643611558
-0.899590573	3.00644242711762
-0.899532932	3.00643356088898
-0.899475292	3.00640940993861
-0.899417652	3.00636971628971
-0.899360011	3.00631441618234
-0.899302371	3.00624367265364
-0.899244731	3.00615789872325
-0.89918709	3.00605778927324
-0.89912945	3.00594434825993
-0.89907181	3.00581891617845
-0.899014169	3.0056831962242
-0.898956529	3.00553928064873
-0.898898889	3.00538966828498
-0.898841249	3.00523727596496
-0.898783608	3.00508543579659
-0.898725968	3.00493786752406
-0.898668328	3.00479861803562
-0.898610687	3.00467195267216
-0.898553047	3.00456218865003
-0.898495407	3.00447346740813
-0.898437766	3.00440947171455
-0.898380126	3.00437312283609
-0.898322486	3.00436630651448
-0.898264845	3.00438968250356
-0.898207205	3.00444262946495
-0.898149565	3.0045233369901
-0.898091924	3.00462902115476
-0.898034284	3.00475621546499
-0.897976644	3.00490107518537
-0.897919004	3.00505965159614
-0.897861363	3.00522810904543
-0.897803723	3.00540288028383
-0.897746083	3.00558076297956
-0.897688442	3.00575896957107
-0.897630802	3.00593514763205
-0.897573162	3.00610737228563
-0.897515521	3.00627412836792
-0.897457881	3.00643427753659
-0.897400241	3.0065870234344
-0.8973426	3.00673187121194
-0.89728496	3.0068685838799
-0.89722732	3.00699713463499
-0.897169679	3.0071176633289
-0.897112039	3.00723043011694
-0.897054399	3.00733576683083
-0.896996759	3.00743403939967
-0.896939118	3.00752560579714
-0.896881478	3.00761078556201
-0.896823838	3.00768982939648
-0.896766197	3.00776290469466
-0.896708557	3.00783008173253
-0.896650917	3.00789133662442
-0.896593276	3.00794655846151
-0.896535636	3.00799556613683
-0.896477996	3.0080381364517
-0.896420355	3.0080740368127
-0.896362715	3.00810305999035
-0.896305075	3.00812507047048
-0.896247434	3.0081400450871
-0.896189794	3.00814811495849
-0.896132154	3.00814960329964
-0.896074513	3.00814506150363
-0.896016873	3.00813529314396
-0.895959233	3.00812136776525
-0.895901593	3.00810462222533
-0.895843952	3.0080866470602
-0.895786312	3.00806925228937
-0.895728672	3.00805441680477
-0.895671031	3.00804421295972
-0.895613391	3.00804071748399
-0.895555751	3.00804590201433
-0.89549811	3.00806151716733
-0.89544047	3.00808897157451
-0.89538283	3.00812922027325
-0.895325189	3.00818267118705
-0.895267549	3.00824911494682
-0.895209909	3.00832769285531
-0.895152268	3.00841689850151
-0.895094628	3.00851461532028
-0.895036988	3.00861818472874
-0.894979348	3.00872449674782
-0.894921707	3.00883010011359
-0.894864067	3.00893131094928
-0.894806427	3.0090243330688
-0.894748786	3.00910536305036
-0.894691146	3.00917069599079
-0.894633506	3.0092168161271
-0.894575865	3.00924047868574
-0.894518225	3.00923878675241
-0.894460585	3.0092092519976
-0.894402944	3.00914985573295
-0.894345304	3.00905910016417
-0.894287664	3.00893605781575
-0.894230023	3.00878041784344
-0.894172383	3.00859253312482
-0.894114743	3.00837346736923
-0.894057102	3.00812505454022
-0.893999462	3.00784995753877
-0.893941822	3.00755174143579
-0.893884182	3.00723496103992
-0.893826541	3.00690526173082
-0.893768901	3.00656948447432
-0.893711261	3.00623576290176
-0.89365362	3.00591357010869
-0.89359598	3.00561364538353
-0.89353834	3.00534768163216
-0.893480699	3.00512764164119
-0.893423059	3.00496459299069
-0.893365419	3.00486713992562
-0.893307778	3.00483981087926
-0.893250138	3.00488199534735
-0.893192498	3.00498792369815
-0.893134857	3.00514771635195
-0.893077217	3.00534902794311
-0.893019577	3.00557867432642
-0.892961937	3.0058238507263
-0.892904296	3.00607284322993
-0.892846656	3.00631534295762
-0.892789016	3.00654250322884
-0.892731375	3.00674687407122
-0.892673735	3.00692227971897
-0.892616095	3.0070636965004
-0.892558454	3.00716713621051
-0.892500814	3.00722954609466
-0.892443174	3.00724872773849
-0.892385533	3.00722326669468
-0.892327893	3.00715247245758
-0.892270253	3.0070363283189
-0.892212612	3.00687543859752
-0.892154972	3.00667098514732
-0.892097332	3.00642468452645
-0.892039691	3.00613873954516
-0.891982051	3.00581580040302
-0.891924411	3.00545892166359
-0.891866771	3.00507152418909
-0.89180913	3.0046573704378
-0.89175149	3.00422055298804
-0.89169385	3.00376552124423
-0.891636209	3.00329718617977
-0.891578569	3.00282118772806
-0.891520929	3.00234455634526
-0.891463288	3.00187739839064
-0.891405648	3.00143755454995
-0.891348008	3.00106419576127
-0.891290367	3.00084777244241
-0.891232727	3.0008997711781
-0.891175087	3.00117463393864
-0.891117446	3.00154805431848
-0.891059806	3.00195499502058
-0.891002166	3.00236985831991
-0.890944526	3.00278189496145
-0.890886885	3.00318621931626
-0.890829245	3.0035806512149
-0.890771605	3.00396446410927
-0.890713964	3.00433780251928
-0.890656324	3.00470136459476
-0.890598684	3.00505618800037
-0.890541043	3.00540348895969
-0.890483403	3.00574452392067
-0.890425763	3.0060804685713
-0.890368122	3.00641231486668
-0.890310482	3.00674078089381
-0.890252842	3.00706624637241
-0.890195201	3.00738870618693
-0.890137561	3.00770775095504
-0.890079921	3.00802256984805
-0.89002228	3.00833197381525
-0.88996464	3.00863444115725
-0.889907	3.00892817632597
-0.88984936	3.00921117944199
-0.889791719	3.00948132740471
-0.889734079	3.00973645801726
-0.889676439	3.00997445179687
-0.889618798	3.01019331829782
-0.889561158	3.010391276424
-0.889503518	3.010566826261
-0.889445877	3.01071882295046
-0.889388237	3.01084653389507
-0.889330597	3.01094969318208
-0.889272956	3.01102854281913
-0.889215316	3.01108386611193
-0.889157676	3.01111700575357
-0.889100035	3.0111298681426
-0.889042395	3.01112490896996
-0.888984755	3.01110510489851
-0.888927115	3.01107389633857
-0.888869474	3.01103510697975
-0.888811834	3.01099283955372
-0.888754194	3.01095134310156
-0.888696553	3.01091485073408
-0.888638913	3.01088740066444
-0.888581273	3.01087264850734
-0.888523632	3.01087367671887
-0.888465992	3.01089282286488
-0.888408352	3.01093154482646
-0.888350711	3.01099032953652
-0.888293071	3.01106866543737
-0.888235431	3.01116507362152
-0.88817779	3.01127719331824
-0.88812015	3.01140191600728
-0.88806251	3.01153555129582
-0.888004869	3.01167400372679
-0.887947229	3.01181295106552
-0.887889589	3.01194801745131
-0.887831949	3.01207491756724
-0.887774308	3.01218958931447
-0.887716668	3.01228829013297
-0.887659028	3.0123676846665
-0.887601387	3.01242489482918
-0.887543747	3.01245754100242
-0.887486107	3.01246376823518
-0.887428466	3.01244224033098
-0.887370826	3.01239214720024
-0.887313186	3.01231318163605
-0.887255545	3.01220551025449
-0.887197905	3.01206974462962
-0.887140265	3.01190689560333
-0.887082624	3.01171832613651
-0.887024984	3.01150569846105
-0.886967344	3.01127091391826
-0.886909704	3.01101605577341
-0.886852063	3.01074332316053
-0.886794423	3.01045496957885
-0.886736783	3.01015323989139
-0.886679142	3.00984031002731
-0.886621502	3.00951823640968
-0.886563862	3.00918890520816
-0.886506221	3.00885399674393
-0.886448581	3.0085149616818
-0.886390941	3.00817300718126
-0.8863333	3.00782910135067
-0.88627566	3.00748399629656
-0.88621802	3.00713826447728
-0.886160379	3.00679235656933
-0.886102739	3.00644667471932
-0.886045099	3.00610166460488
-0.885987458	3.00575792542928
-0.885929818	3.00541633831664
-0.885872178	3.00507821443021
-0.885814538	3.00474546744315
-0.885756897	3.00442081137331
-0.885699257	3.0041079854741
-0.885641617	3.00381198846175
-0.885583976	3.00353928193248
-0.885526336	3.00329785569794
-0.885468696	3.00309696150285
-0.885411055	3.00294625115733
-0.885353415	3.00285414494005
-0.885295775	3.00282569330657
-0.885238134	3.00286081670285
-0.885180494	3.00295396272437
-0.885122854	3.00309540578391
-0.885065213	3.00327337143757
-0.885007573	3.00347592389655
-0.884949933	3.00369211298617
-0.884892293	3.003912432311
-0.884834652	3.00412886159933
-0.884777012	3.00433472838815
[truncated: 84,746 more rows]
