# Supplementary material for: Kondo screening in a Majorana metal
Source: Nat Commun. 2023 Nov 16;14:7405. doi: 10.1038/s41467-023-43185-3 (PMC10654600; doi:10.1038/s41467-023-43185-3)
Supplement: Supplementary file 3 — Source Data [file 41467_2023_43185_MOESM3_ESM.zip › Source data/Figure4a_1p2T.dat]

-1.2	4.00016364934743
-1.1999423596858	4.00035140942128
-1.199884719372	4.00065616243637
-1.199827079057	4.00099907985584
-1.199769438743	4.00138124886768
-1.199711798429	4.00180803807091
-1.199654158115	4.0022833310006
-1.199596517801	4.00280871863688
-1.199538877486	4.00338349513856
-1.199481237172	4.00400484619948
-1.199423596858	4.00466809803518
-1.199365956544	4.00536699310127
-1.199308316229	4.0060940040888
-1.199250675915	4.00684069584122
-1.199193035601	4.0075981412677
-1.199135395287	4.00835738979613
-1.199077754973	4.00910998044412
-1.199020114658	4.00984847329139
-1.19896247434	4.01056696873191
-1.19890483403	4.01126156550066
-1.19884719372	4.01193071656939
-1.1987895534	4.01257539594886
-1.19873191309	4.01319904174408
-1.19867427277	4.01380720677724
-1.19861663246	4.01440690095239
-1.19855899214	4.01500563305281
-1.19850135183	4.01561025676641
-1.19844371152	4.01622571621415
-1.1983860712	4.0168539104124
-1.19832843089	4.01749282123332
-1.19827079057	4.0181360753603
-1.19821315026	4.0187729851759
-1.19815550995	4.01938905474581
-1.19809786963	4.01996687507327
-1.19804022932	4.02048725972554
-1.197982589	4.02093050948309
-1.19792494869	4.02127765372059
-1.19786730837	4.02151160510975
-1.19780966806	4.02161813617003
-1.19775202775	4.0215866387686
-1.19769438743	4.02141064418954
-1.19763674712	4.02108807482034
-1.1975791068	4.0206212414876
-1.19752146649	4.02001657400862
-1.19746382617	4.01928413167271
-1.19740618586	4.01843689116557
-1.19734854555	4.01748988467181
-1.19729090523	4.01645924277356
-1.19723326492	4.01536121637223
-1.1971756246	4.01421127825478
-1.19711798429	4.01302341510332
-1.19706034398	4.01180971850899
-1.19700270366	4.01058040024725
-1.19694506335	4.00934434536645
-1.19688742303	4.00811040987421
-1.19682978272	4.00688981191896
-1.1967721424	4.00570060621454
-1.19671450209	4.00457686944274
-1.19665686178	4.00358914961226
-1.19659922146	4.00288336544098
-1.19654158115	4.00268022568303
-1.19648394083	4.00305437152976
-1.19642630052	4.00380302617042
-1.1963686602	4.00470779176628
-1.19631101989	4.00564654537639
-1.19625337958	4.00655602314024
-1.19619573926	4.0074004455224
-1.19613809895	4.00815834949077
-1.19608045863	4.00881758721994
-1.19602281832	4.0093733939311
-1.19596517801	4.00982747940505
-1.19590753769	4.01018727963666
-1.19584989738	4.01046496561291
-1.19579225706	4.01067601282056
-1.19573461675	4.01083730540922
-1.19567697643	4.01096488325086
-1.19561933612	4.0110716398876
-1.19556169581	4.01116539513181
-1.19550405549	4.01124778528318
-1.19544641518	4.01131428577518
-1.19538877486	4.01135539484762
-1.19533113455	4.01135872840594
-1.19527349423	4.01131163242759
-1.19521585392	4.01120386936458
-1.19515821361	4.01103004515082
-1.19510057329	4.01079155198383
-1.19504293298	4.01049785789393
-1.19498529266	4.01016695073907
-1.19492765235	4.00982465335825
-1.19487001204	4.00950235270923
-1.19481237172	4.00923273727269
-1.19475473141	4.0090436030245
-1.19469709109	4.00895091774097
-1.19463945078	4.00895358762491
-1.19458181046	4.00903236963634
-1.19452417015	4.00915350465895
-1.19446652984	4.00927525703283
-1.19440888952	4.00935471129765
-1.19435124921	4.00935305313303
-1.19429360889	4.00923888959542
-1.19423596858	4.008989959041
-1.19417832826	4.00859372586598
-1.19412068795	4.00804728263843
-1.19406304764	4.00735678500254
-1.19400540732	4.00653657097133
-1.19394776701	4.00560803606381
-1.19389012669	4.0045983304855
-1.19383248638	4.00353898575849
-1.19377484606	4.00246474024959
-1.19371720575	4.0014141378361
-1.19365956544	4.00045855757884
-1.19360192512	4.00059873126028
-1.19354428481	4.00138073928867
-1.19348664449	4.00205404085598
-1.19342900418	4.00258163024288
-1.19337136387	4.00295081214632
-1.19331372355	4.00315817046831
-1.19325608324	4.00320815203143
-1.19319844292	4.00311256922711
-1.19314080261	4.0028901086497
-1.19308316229	4.00256581683546
-1.19302552198	4.00217085674651
-1.19296788167	4.00174334298635
-1.19291024135	4.00133229993499
-1.19285260104	4.00100771052145
-1.19279496072	4.00086005001758
-1.19273732041	4.00091487378908
-1.19267968009	4.00107402607806
-1.19262203978	4.00124387588499
-1.19256439947	4.00139229914459
-1.19250675915	4.00153122948054
-1.19244911884	4.00169986658662
-1.19239147852	4.00194547317771
-1.19233383821	4.00229915216997
-1.1922761979	4.00276243851709
-1.19221855758	4.00331265135825
-1.19216091727	4.00391496909425
-1.19210327695	4.00453090958824
-1.19204563664	4.00512262055907
-1.19198799632	4.00565521275235
-1.19193035601	4.0060985207335
-1.1918727157	4.00642879929379
-1.19181507538	4.00663051941201
-1.19175743507	4.00669833268798
-1.19169979475	4.00663929664548
-1.19164215444	4.00647544134834
-1.19158451412	4.00624651944398
-1.19152687381	4.00601181176976
-1.1914692335	4.00584766533689
-1.19141159318	4.00583494381903
-1.19135395287	4.00603425739163
-1.19129631255	4.0064617967787
-1.19123867224	4.0070866613973
-1.19118103193	4.00785048147254
-1.19112339161	4.00869024296539
-1.1910657513	4.00955192336795
-1.19100811098	4.01039563774196
-1.19095047067	4.01119652468375
-1.19089283035	4.01194395685983
-1.19083519004	4.0126398478691
-1.19077754973	4.0132960670122
-1.19071990941	4.01393078541462
-1.1906622691	4.01456382842334
-1.19060462878	4.01521150125577
-1.19054698847	4.01588177454077
-1.19048934815	4.01657086742143
-1.19043170784	4.01726194271068
-1.19037406753	4.01792607024487
-1.19031642721	4.01852499564833
-1.1902587869	4.01901494293093
-1.19020114658	4.01935071012181
-1.19014350627	4.01948952614733
-1.19008586596	4.01939439593465
-1.19002822564	4.01903685386553
-1.1899705853	4.01839914209896
-1.189912945	4.01747595889535
-1.1898553047	4.01627594724353
-1.1897976644	4.01482335650673
-1.1897400241	4.01316064426059
-1.1896823838	4.01135377636314
-1.1896247434	4.00950419549131
-1.1895671031	4.00777532946597
-1.1895094628	4.00643807080614
-1.1894518225	4.0058654024142
-1.1893941822	4.00626311313281
-1.1893365419	4.00739349123094
-1.1892789016	4.00885732064895
-1.1892212612	4.01037285004316
-1.1891636209	4.01177782670399
-1.1891059806	4.01297839814068
-1.1890483403	4.0139195116536
-1.1889907	4.01457138882278
-1.1889330597	4.01492332759031
-1.1888754194	4.01498054598385
-1.188817779	4.01476222754093
-1.1887601387	4.01430001793955
-1.1887024984	4.01363663409721
-1.1886448581	4.0128244006238
-1.1885872178	4.01192354128405
-1.1885295775	4.01099984989396
-1.1884719372	4.01012104910817
-1.1884142968	4.00935075312344
-1.1883566565	4.00873937692939
-1.1882990162	4.00831346790953
-1.1882413759	4.00806857229637
-1.1881837356	4.00797161651291
-1.1881260953	4.00797321181807
-1.188068455	4.00802326485519
-1.1880108146	4.00808275018561
-1.1879531743	4.00812920300461
-1.187895534	4.00815719485899
-1.1878378937	4.0081757140472
-1.1877802534	4.00820364304212
-1.1877226131	4.00826394753482
-1.1876649728	4.0083772621234
-1.1876073324	4.00855613496933
-1.1875496921	4.0088014983961
-1.1874920518	4.00910237771802
-1.1874344115	4.0094385465771
-1.1873767712	4.00978474788722
-1.1873191309	4.01011498278869
-1.1872614906	4.01040593221694
-1.1872038502	4.01063928080184
-1.1871462099	4.01080308446506
-1.1870885696	4.0108924745738
-1.1870309293	4.0109099416876
-1.186973289	4.01086536078025
-1.1869156487	4.01077579862949
-1.1868580084	4.01066502094131
-1.186800368	4.01056245803745
-1.1867427277	4.01050127747326
-1.1866850874	4.01051523634019
-1.1866274471	4.01063435522432
-1.1865698068	4.01088015536357
-1.1865121665	4.01126187649422
-1.1864545262	4.01177502117222
-1.1863968858	4.01240262382727
-1.1863392455	4.01311842092923
-1.1862816052	4.01389059609024
-1.1862239649	4.01468510571898
-1.1861663246	4.01546815762644
-1.1861086843	4.01620793546026
-1.186051044	4.01687575786587
-1.1859934036	4.01744688981567
-1.1859357633	4.01790114333519
-1.185878123	4.01822330773248
-1.1858204827	4.01840342982796
-1.1857628424	4.01843691763084
-1.1857052021	4.01832445124529
-1.1856475618	4.01807167505622
-1.1855899214	4.01768868611479
-1.1855322811	4.01718931502908
-1.1854746408	4.01659028518549
-1.1854170005	4.01591031161523
-1.1853593602	4.0151692567522
-1.1853017199	4.01438751627881
-1.1852440796	4.01358576520154
-1.1851864392	4.01278521440421
-1.1851287989	4.01200842599138
-1.1850711586	4.01128056903883
-1.1850135183	4.01063068090344
-1.184955878	4.01009202303011
-1.1848982377	4.00970019866715
-1.1848405974	4.00948781551398
-1.184782957	4.00947607196777
-1.1847253167	4.00966648788104
-1.1846676764	4.01003740835734
-1.1846100361	4.01054728961886
-1.1845523958	4.01114230501845
-1.1844947555	4.0117641761841
-1.1844371152	4.01235587589387
-1.1843794748	4.01286503591462
-1.1843218345	4.0132458505476
-1.1842641942	4.0134602491643
-1.1842065539	4.01347876041293
-1.1841489136	4.01328125985343
-1.1840912733	4.01285765682893
-1.184033633	4.01220855739411
-1.1839759926	4.01134598040504
-1.1839183523	4.01029438829702
-1.183860712	4.00909262317008
-1.1838030717	4.00779811783972
-1.1837454314	4.00649636377846
-1.1836877911	4.00532049298226
-1.1836301508	4.00447639944441
-1.1835725104	4.00420197159158
-1.1835148701	4.00455513943112
-1.1834572298	4.00531866540439
-1.1833995895	4.00622661534062
-1.1833419492	4.00710068973112
-1.1832843089	4.0078368183772
-1.1832266686	4.00837427065978
-1.1831690282	4.00867858542243
-1.1831113879	4.00873362888587
-1.1830537476	4.00853779641991
-1.1829961073	4.00810199590765
-1.182938467	4.00744847711021
-1.1828808267	4.00661038836452
-1.1828231864	4.00563275192628
-1.1827655461	4.0045772595124
-1.1827079057	4.00353831778573
-1.1826502654	4.00268913343114
-1.1825926251	4.00233820704012
-1.1825349848	4.00268220610229
-1.1824773445	4.00346885725095
-1.1824197042	4.00440126068824
-1.1823620639	4.00533876734008
-1.1823044235	4.00622622626563
-1.1822467832	4.00704700539252
-1.1821891429	4.00780487893471
-1.1821315026	4.00851549902132
-1.1820738623	4.00920031411967
-1.182016222	4.00988095996107
-1.1819585817	4.01057407455036
-1.1819009413	4.01128727057808
-1.181843301	4.01201705169786
-1.1817856607	4.01274891446212
-1.1817280204	4.01345931090831
-1.1816703801	4.01411868096383
-1.1816127398	4.01469481921911
-1.1815550995	4.01515600720779
-1.1814974591	4.01547362179886
-1.1814398188	4.01562414153058
-1.1813821785	4.01559053992703
-1.1813245382	4.01536313393203
-1.1812668979	4.01493995303747
-1.1812092576	4.01432666523387
-1.1811516173	4.0135361561593
-1.1810939769	4.01258778002565
-1.1810363366	4.0115063711319
-1.1809786963	4.01032106671024
-1.180921056	4.00906400934633
-1.1808634157	4.00776901767667
-1.1808057754	4.00647030669518
-1.1807481351	4.00520141678005
-1.1806904947	4.00399462849155
-1.1806328544	4.00288169732967
-1.1805752141	4.00189914790711
-1.1805175738	4.00111487294717
-1.1804599335	4.00074013778281
-1.1804022932	4.0009443428478
-1.1803446529	4.00131900522733
-1.1802870125	4.00163912323224
-1.1802293722	4.00186266400475
-1.1801717319	4.00198957403348
-1.1801140916	4.00203314307942
-1.1800564513	4.00201352101769
-1.179998811	4.00195576003282
-1.1799411707	4.00188879272187
-1.1798835303	4.00184354417924
-1.17982589	4.00184847471235
-1.1797682497	4.00192270581632
-1.1797106094	4.00207107969421
-1.1796529691	4.00228580651579
-1.1795953288	4.00255282881766
-1.1795376885	4.0028573847695
-1.1794800481	4.00318645013694
-1.1794224078	4.00352899995027
-1.1793647675	4.00387550498932
-1.1793071272	4.00421744405881
-1.1792494869	4.00454709038334
-1.1791918466	4.00485757768178
-1.1791342063	4.00514316217349
-1.1790765659	4.00539956445981
-1.1790189256	4.00562428700076
-1.1789612853	4.00581680509128
-1.178903645	4.00597855821116
-1.1788460047	4.0061126972906
-1.1787883644	4.00622356895713
-1.1787307241	4.00631598891301
-1.1786730837	4.00639439110341
-1.1786154434	4.00646201050796
-1.1785578031	4.00652026642889
-1.1785001628	4.00656849982771
-1.1784425225	4.0066041400741
-1.1783848822	4.00662328787464
-1.1783272419	4.00662159130873
-1.1782696015	4.00659526756566
-1.1782119612	4.00654208212404
-1.1781543209	4.00646213556968
-1.1780966806	4.00635833597394
-1.1780390403	4.00623645127371
-1.1779814	4.00610467305622
-1.1779237597	4.00597265665131
-1.1778661193	4.00585009436911
-1.177808479	4.00574501046177
-1.1777508387	4.00566215778985
-1.1776931984	4.00560199025936
-1.1776355581	4.00556060660531
-1.1775779178	4.00553079015705
-1.1775202775	4.00550388844089
-1.1774626371	4.00547206807436
-1.1774049968	4.00543046077989
-1.1773473565	4.00537882002195
-1.1772897162	4.00532241285111
-1.1772320759	4.00527187347469
-1.1771744356	4.00524174008263
-1.1771167953	4.00524751361452
-1.1770591549	4.00530155393764
-1.1770015146	4.0054088889027
-1.1769438743	4.00556449730196
-1.176886234	4.00575314123218
-1.1768285937	4.00595157278305
-1.1767709534	4.00613193111215
-1.1767133131	4.00626510809908
-1.1766556727	4.00632341961485
-1.1765980324	4.0062824693518
-1.1765403921	4.00612235455647
-1.1764827518	4.00582840043197
-1.1764251115	4.00539156438165
-1.1763674712	4.00480859391263
-1.1763098309	4.00408198855421
-1.1762521905	4.00321983174127
-1.1761945502	4.00223568781283
-1.1761369099	4.00115024934903
-1.1760792696	4.00017801433743
-1.1760216293	4.00128749107108
-1.175963989	4.00255188393647
-1.1759063487	4.00382614440091
-1.1758487083	4.00507919229417
-1.175791068	4.00628262682903
-1.1757334277	4.00740962174202
-1.1756757874	4.00843535593124
-1.1756181471	4.0093375637742
-1.1755605068	4.01009704388261
-1.1755028665	4.01069809187179
-1.1754452261	4.0111288807855
-1.1753875858	4.01138179203626
-1.1753299455	4.01145375671845
-1.1752723052	4.01134664871528
-1.1752146649	4.01106781801841
-1.1751570246	4.01063088205726
-1.1750993843	4.01005695448684
-1.1750417439	4.00937655876889
-1.1749841036	4.00863253954693
-1.1749264633	4.00788401161985
-1.174868823	4.00721010502627
-1.1748111827	4.00670836909993
-1.1747535424	4.00647710086287
-1.1746959021	4.00657646649568
-1.1746382617	4.0069938894178
-1.1745806214	4.00765168004732
-1.1745229811	4.00844642125605
-1.1744653408	4.00928037779617
-1.1744077005	4.01007251528414
-1.1743500602	4.01075836130245
-1.1742924199	4.01128713558744
-1.1742347795	4.01161931650332
-1.1741771392	4.01172517392478
-1.1741194989	4.01158405407086
-1.1740618586	4.01118411282731
-1.1740042183	4.01052229849983
-1.173946578	4.00960444250642
-1.1738889377	4.00844554982043
-1.1738312973	4.0070706301221
-1.173773657	4.00551768320539
-1.1737160167	4.00385047383491
-1.1736583764	4.00223550932323
-1.1736007361	4.00152320690157
-1.1735430958	4.00273658654854
-1.1734854555	4.00451988925439
-1.1734278151	4.00634626754434
-1.1733701748	4.00808884362755
-1.1733125345	4.00968030051403
-1.1732548942	4.01107023777891
-1.1731972539	4.01221767407576
-1.1731396136	4.01308967474361
-1.1730819733	4.0136613823752
-1.1730243329	4.01391633953343
-1.1729666926	4.01384675956746
-1.1729090523	4.01345360984508
-1.172851412	4.01274647416883
-1.1727937717	4.01174318759081
-1.1727361314	4.01046924868828
-1.1726784911	4.00895708132476
-1.1726208507	4.00724530394208
-1.1725632104	4.00537854211886
-1.1725055701	4.0034108074394
-1.1724479298	4.00144882426883
-1.1723902895	4.00104250191296
-1.1723326492	4.00293091202163
-1.1722750089	4.00488593511213
-1.1722173685	4.00675075653372
-1.1721597282	4.008477556776
-1.1721020879	4.01003358581319
-1.1720444476	4.01139464060518
-1.1719868073	4.01254418435459
-1.171929167	4.01347322874519
-1.1718715267	4.01418022811642
-1.1718138863	4.01467079614282
-1.171756246	4.01495719915737
-1.1716986057	4.01505756990206
-1.1716409654	4.01499483305566
-1.1715833251	4.01479534479451
-1.1715256848	4.01448721739887
-1.1714680445	4.01409837920647
-1.1714104042	4.0136544664495
-1.1713527638	4.01317672315551
-1.1712951235	4.01268016424453
-1.1712374832	4.01217236993829
-1.1711798429	4.01165316954469
-1.1711222026	4.01111539172152
-1.1710645623	4.01054658491444
-1.171006922	4.00993142786349
-1.1709492816	4.00925441598786
-1.1708916413	4.00850248304624
-1.170834001	4.00766739436094
-1.1707763607	4.00674805156998
-1.1707187204	4.00575339597373
-1.1706610801	4.00470792707664
-1.1706034398	4.00366611331754
-1.1705457994	4.00275502071041
-1.1704881591	4.00226487499156
-1.1704305188	4.00251961298539
-1.1703728785	4.00335410183268
-1.1703152382	4.00441838339828
-1.1702575979	4.00552652660204
-1.1701999576	4.00658943218674
-1.1701423172	4.00755463096046
-1.1700846769	4.00838573829223
-1.1700270366	4.00905588187964
-1.1699693963	4.00954564069044
-1.169911756	4.00984253533735
-1.1698541157	4.00994108314002
-1.1697964754	4.00984307593934
-1.169738835	4.00955797910132
-1.1696811947	4.00910349595561
-1.1696235544	4.00850646836068
-1.1695659141	4.00780438927393
-1.1695082738	4.00704792181911
-1.1694506335	4.00630446636069
-1.1693929932	4.00566089992576
-1.1693353528	4.00521776332944
-1.1692777125	4.00506101981876
-1.1692200722	4.00521508749525
-1.1691624319	4.00562419106859
-1.1691047916	4.00618857583099
-1.1690471513	4.00681060777759
-1.168989511	4.00741475639518
-1.1689318706	4.00794838149776
-1.1688742303	4.00837717809173
-1.16881659	4.00868097278518
-1.1687589497	4.00885082887805
-1.1687013094	4.00888714404212
-1.1686436691	4.00879831767916
-1.1685860288	4.00859969225687
-1.1685283884	4.00831254684708
-1.1684707481	4.00796298087751
-1.1684131078	4.00758046903919
-1.1683554675	4.00719586296319
-1.1682978272	4.00683859234958
-1.1682401869	4.00653305677422
-1.1681825466	4.00629473895297
-1.1681249062	4.00612727418375
-1.1680672659	4.00602192097009
-1.1680096256	4.00596001122554
-1.1679519853	4.00591744844601
-1.167894345	4.00586950154706
-1.1678367047	4.00579448717767
-1.1677790644	4.00567590095595
-1.167721424	4.00550322377185
-1.1676637837	4.0052718652154
-1.1676061434	4.0049826348219
-1.1675485031	4.00464100575131
-1.1674908628	4.00425632292603
-1.1674332225	4.00384104882398
-1.1673755822	4.00341011531042
-1.1673179418	4.00298044033591
-1.1672603015	4.00257062710257
-1.1672026612	4.00220073042369
-1.1671450209	4.00189153242795
-1.1670873806	4.00166190697369
-1.1670297403	4.00152271973812
-1.1669721	4.00146960277939
-1.1669144596	4.00148278681958
-1.1668568193	4.0015367831553
-1.166799179	4.00161075703284
-1.1667415387	4.00169249212614
-1.1666838984	4.00177734606627
-1.1666262581	4.00186551221843
-1.1665686178	4.00195926414116
-1.1665109774	4.00206073973094
-1.1664533371	4.00217049214745
-1.1663956968	4.00228689333253
-1.1663380565	4.00240628896523
-1.1662804162	4.00252363799773
-1.1662227759	4.00263333400237
-1.1661651356	4.00272997037311
-1.1661074952	4.0028089386361
-1.1660498549	4.00286682633454
-1.1659922146	4.0029016345235
-1.1659345743	4.00291285302716
-1.165876934	4.00290142178891
-1.1658192937	4.00286961202625
-1.1657616534	4.00282085191527
-1.165704013	4.00275951138717
-1.1656463727	4.00269066175609
-1.1655887324	4.00261981200777
-1.1655310921	4.00255261592321
-1.1654734518	4.00249453980625
-1.1654158115	4.00245048030025
-1.1653581712	4.00242434364354
-1.1653005308	4.00241862785567
-1.1652428905	4.0024340887599
-1.1651852502	4.00246957449529
-1.1651276099	4.00252207757699
-1.1650699696	4.00258699484194
-1.1650123293	4.00265853702118
-1.164954689	4.00273022264575
-1.1648970486	4.00279542376404
-1.1648394083	4.00284797364841
-1.164781768	4.00288288405725
-1.1647241277	4.00289725350887
-1.1646664874	4.00289146411558
-1.1646088471	4.00287075905592
-1.1645512068	4.00284716540971
-1.1644935664	4.00284131381416
-1.1644359261	4.00288278878228
-1.1643782858	4.00300671578431
-1.1643206455	4.00324544681902
-1.1642630052	4.00361898392901
-1.1642053649	4.00413088960608
-1.1641477246	4.00477152409761
-1.1640900842	4.00552403636222
-1.1640324439	4.00636881504861
-1.1639748036	4.00728558456276
-1.1639171633	4.00825405206376
-1.163859523	4.00925398259686
-1.1638018827	4.01026516571877
-1.1637442424	4.01126743331285
-1.163686602	4.01224078402919
-1.1636289617	4.01316559630339
-1.1635713214	4.01402290363089
-1.1635136811	4.01479472413952
-1.1634560408	4.01546441515305
-1.1633984005	4.01601701732854
-1.1633407602	4.01643961328734
-1.1632831198	4.01672164388404
-1.1632254795	4.01685518612723
-1.1631678392	4.01683519932434
-1.1631101989	4.01665969048067
-1.1630525586	4.0163298307466
-1.1629949183	4.01585000182948
-1.162937278	4.01522776277882
-1.1628796376	4.01447376934718
-1.1628219973	4.01360162310258
-1.162764357	4.01262769936874
-1.1627067167	4.0115709725898
-1.1626490764	4.01045290842661
-1.1625914361	4.00929753524854
-1.1625337958	4.00813188216028
-1.1624761554	4.00698714951279
-1.1624185151	4.00590122992458
-1.1623608748	4.00492337414432
-1.1623032345	4.00412060472254
-1.1622455942	4.00357797908356
-1.1621879539	4.00336871247349
-1.1621303136	4.00349070536161
-1.1620726732	4.00385328135602
-1.1620150329	4.00434500898754
-1.1619573926	4.00488462497469
-1.1618997523	4.00542479941457
-1.161842112	4.00594084822079
-1.1617844717	4.00642115553764
-1.1617268314	4.00686119081282
-1.161669191	4.00725989405011
-1.1616115507	4.00761742404112
-1.1615539104	4.0079337424201
-1.1614962701	4.00820778187289
-1.1614386298	4.00843706704417
-1.1613809895	4.00861771849834
-1.1613233492	4.00874472994767
-1.1612657088	4.00881245851702
-1.1612080685	4.00881521575412
-1.1611504282	4.00874790998966
-1.1610927879	4.00860667104202
-1.1610351476	4.0083894304816
-1.1609775073	4.00809646358272
-1.160919867	4.00773091001453
-1.1608622266	4.00729934625454
-1.1608045863	4.00681250746889
-1.160746946	4.00628631969336
-1.1606893057	4.00574344492559
-1.1606316654	4.00521544149044
-1.1605740251	4.0047450534634
-1.1605163848	4.00438628976451
-1.1604587444	4.00419682766669
-1.1604011041	4.00421840185292
-1.1603434638	4.00445530499004
-1.1602858235	4.00487305478489
-1.1602281832	4.00541835462396
-1.1601705429	4.00603887924022
-1.1601129026	4.00669158947926
-1.1600552623	4.00734315565486
-1.1599976219	4.00796787467895
-1.1599399816	4.00854557715603
-1.1598823413	4.00906011202447
-1.159824701	4.00949837929528
-1.1597670607	4.00984975563142
-1.1597094204	4.01010577546794
-1.1596517801	4.01025997216706
-1.1595941397	4.01030781649088
-1.1595364994	4.01024670210763
-1.1594788591	4.01007596001435
-1.1594212188	4.00979686265768
-1.1593635785	4.00941262249512
-1.1593059382	4.0089283682296
-1.1592482979	4.00835110115062
-1.1591906575	4.00768966199054
-1.1591330172	4.00695472239885
-1.1590753769	4.00615891124721
-1.1590177366	4.00531724013414
-1.1589600963	4.00444831032572
-1.158902456	4.00357757643845
-1.1588448157	4.00274658475458
-1.1587871753	4.00203986907684
-1.158729535	4.00164062277221
-1.1586718947	4.00175501309409
-1.1586142544	4.0022766398876
-1.1585566141	4.00296341522765
-1.1584989738	4.00368745061296
-1.1584413335	4.00439409133538
-1.1583836931	4.00505659910622
-1.1583260528	4.0056596731628
-1.1582684125	4.00619373961371
-1.1582107722	4.00665282144646
-1.1581531319	4.00703371945393
-1.1580954916	4.0073357150241
-1.1580378513	4.00756050935876
-1.1579802109	4.00771225517849
-1.1579225706	4.00779760041705
-1.1578649303	4.00782568225335
-1.15780729	4.00780800538897
-1.1577496497	4.00775813100131
-1.1576920094	4.00769110049343
-1.1576343691	4.0076225355505
-1.1575767287	4.0075674073982
-1.1575190884	4.00753859638154
-1.1574614481	4.00754545935894
-1.1574038078	4.00759277899546
-1.1573461675	4.00768039710339
-1.1572885272	4.00780367069744
-1.1572308869	4.00795463770999
-1.1571732465	4.00812355487192
-1.1571156062	4.00830044399487
-1.1570579659	4.00847635448897
-1.1570003256	4.00864419641493
-1.1569426853	4.00879910376873
-1.156885045	4.00893836098273
-1.1568274047	4.00906095104458
-1.1567697643	4.00916682898107
-1.156712124	4.0092560285221
-1.1566544837	4.00932772984821
-1.1565968434	4.0093794529682
-1.1565392031	4.00940649596271
-1.1564815628	4.00940172589085
-1.1564239225	4.00935576470421
-1.1563662821	4.00925753384535
-1.1563086418	4.00909510117193
-1.1562510015	4.00885673240948
-1.1561933612	4.00853209006362
-1.1561357209	4.0081135608044
-1.1560780806	4.00759781240564
-1.1560204403	4.00698786148184
-1.1559627999	4.00629633493309
-1.1559051596	4.00555139331654
-1.1558475193	4.00480823430467
-1.155789879	4.00416948261285
-1.1557322387	4.00380337554751
-1.1556745984	4.00389415552698
-1.1556169581	4.004491101719
-1.1555593177	4.00547721002767
-1.1555016774	4.00670464382009
-1.1554440371	4.00806683670751
-1.1553863968	4.00949448859862
-1.1553287565	4.01094012438677
-1.1552711162	4.01236847831802
-1.1552134759	4.0137516902249
-1.1551558355	4.01506702931784
-1.1550981952	4.01629581758147
-1.1550405549	4.01742291439462
-1.1549829146	4.01843645173552
-1.1549252743	4.01932766633156
-1.154867634	4.02009075935787
-1.1548099937	4.0207227436137
-1.1547523533	4.02122325942004
-1.154694713	4.02159436840366
-1.1546370727	4.02184031477686
-1.1545794324	4.02196725215896
-1.1545217921	4.02198296187225
-1.1544641518	4.02189653802296
-1.1544065115	4.02171807151662
-1.1543488711	4.02145831045005
-1.1542912308	4.02112832370045
-1.1542335905	4.02073914817354
-1.1541759502	4.02030146447082
-1.1541183099	4.01982527078057
-1.1540606696	4.01931960046323
-1.1540030293	4.01879229842878
-1.1539453889	4.01824985044458
-1.1538877486	4.01769731842871
-1.1538301083	4.01713836542321
-1.153772468	4.01657537614431
-1.1537148277	4.01600967660861
-1.1536571874	4.01544181732925
-1.1535995471	4.01487188567714
-1.1535419067	4.01429983531142
-1.1534842664	4.01372575754615
-1.1534266261	4.01315009305473
-1.1533689858	4.01257373511995
-1.1533113455	4.01199802565533
-1.1532537052	4.01142463602261
-1.1531960649	4.01085535017638
-1.1531384245	4.01029178324411
-1.1530807842	4.00973507996419
-1.1530231439	4.00918564923393
-1.1529655036	4.00864299281352
-1.1529078633	4.00810567818587
-1.152850223	4.00757149329843
-1.1527925827	4.00703779475028
-1.1527349423	4.0065020396908
-1.152677302	4.00596247135889
-1.1526196617	4.00541893524357
-1.1525620214	4.00487382796153
-1.1525043811	4.00433323467767
-1.1524467408	4.00380838183523
-1.1523891005	4.00331754746875
-1.1523314601	4.00288819506858
-1.1522738198	4.00255737855283
-1.1522161795	4.00236466197278
-1.1521585392	4.00233213526773
-1.1521008989	4.00244471588023
-1.1520432586	4.00265667306688
-1.1519856183	4.0029167261928
-1.1519279779	4.00318443366098
-1.1518703376	4.003433428407
-1.1518126973	4.00364970257654
-1.151755057	4.00382971351789
-1.1516974167	4.00397924634371
-1.1516397764	4.00411256395182
-1.1515821361	4.00425099836235
-1.1515244957	4.00442009417373
-1.1514668554	4.0046448924693
-1.1514092151	4.00494417250738
-1.1513515748	4.00532575733301
-1.1512939345	4.00578487886366
-1.1512362942	4.00630584530783
-1.1511786539	4.00686552417221
-1.1511210135	4.00743696844771
-1.1510633732	4.00799232256724
-1.1510057329	4.00850492730044
-1.1509480926	4.0089508734072
-1.1508904523	4.00931026999904
-1.150832812	4.00956842641767
-1.1507751717	4.00971706365164
-1.1507175313	4.00975564639202
-1.150659891	4.00969286190813
-1.1506022507	4.00954822853205
-1.1505446104	4.00935358313114
-1.1504869701	4.00915379314816
-1.1504293298	4.00900526907542
-1.1503716895	4.00897024616254
-1.1503140491	4.00910557827503
-1.1502564088	4.00944849234994
-1.1501987685	4.01000627416954
-1.1501411282	4.01075603745635
-1.1500834879	4.0116535665415
-1.1500258476	4.01264475227442
-1.1499682073	4.01367444929148
-1.1499105669	4.0146915319839
-1.1498529266	4.01565119246468
-1.1497952863	4.01651577964199
-1.149737646	4.01725500165186
-1.1496800057	4.01784591262553
-1.1496223654	4.0182728016952
-1.1495647251	4.01852701766601
-1.1495070847	4.01860671223193
-1.1494494444	4.01851647045659
-1.1493918041	4.01826681610367
-1.1493341638	4.01787356972089
-1.1492765235	4.01735705572982
-1.1492188832	4.01674116750917
-1.1491612429	4.01605228636843
-1.1491036025	4.01531807329281
-1.1490459622	4.0145661734239
-1.1489883219	4.01382286485661
-1.1489306816	4.0131117471874
-1.1488730413	4.01245260208667
-1.148815401	4.01186057021112
-1.1487577607	4.011345829553
-1.1487001204	4.01091385357423
-1.14864248	4.0105662402265
-1.1485848397	4.0103018613433
-1.1485271994	4.01011801792889
-1.1484695591	4.01001123017325
-1.1484119188	4.0099774373448
-1.1483542785	4.01001160137975
-1.1482966382	4.01010694068582
-1.1482389978	4.01025412751642
-1.1481813575	4.01044079367391
-1.1481237172	4.01065153583824
-1.1480660769	4.01086843561835
-1.1480084366	4.01107197006405
-1.1479507963	4.01124211466389
-1.147893156	4.0113594575863
-1.1478355156	4.01140621079499
-1.1477778753	4.01136703914018
-1.147720235	4.01122967634218
-1.1476625947	4.01098537094007
-1.1476049544	4.01062913719667
-1.1475473141	4.01015988726505
-1.1474896738	4.0095804789681
-1.1474320334	4.00889775347157
-1.1473743931	4.00812268807216
-1.1473167528	4.0072708760182
-1.1472591125	4.00636377435604
-1.1472014722	4.00543167164593
-1.1471438319	4.00452045465203
-1.1470861916	4.00370598900182
-1.1470285512	4.00311605928576
-1.1469709109	4.00291849618651
-1.1469132706	4.00318719453927
-1.1468556303	4.00380516605625
-1.14679799	4.00460298641923
-1.1467403497	4.00546508367643
-1.1466827094	4.00632495472485
-1.146625069	4.00714281647312
-1.1465674287	4.00789269554993
-1.1465097884	4.00855639567888
-1.1464521481	4.00912076191559
-1.1463945078	4.00957644667337
-1.1463368675	4.00991737833969
-1.1462792272	4.01014057537984
-1.1462215868	4.01024612710079
-1.1461639465	4.01023725459235
-1.1461063062	4.01012040197015
-1.1460486659	4.00990534960799
-1.1459910256	4.00960532188163
-1.1459333853	4.00923712290543
-1.145875745	4.00882128139865
-1.1458181046	4.00838218835812
-1.1457604643	4.00794811947382
-1.145702824	4.00755088781212
-1.1456451837	4.00722463294979
-1.1455875434	4.00700315100124
-1.1455299031	4.00691554413661
-1.1454722628	4.00698117518233
-1.1454146224	4.00720625667404
-1.1453569821	4.00758416453228
-1.1452993418	4.00809922412354
-1.1452417015	4.00873159883979
-1.1451840612	4.00946100344226
-1.1451264209	4.01026847478339
-1.1450687806	4.01113662777397
-1.1450111402	4.01204913538495
-1.1449534999	4.01299002259317
-1.1448958596	4.01394311125005
-1.1448382193	4.01489173486062
-1.144780579	4.01581876641646
-1.1447229387	4.0167068923201
-1.1446652984	4.01753908877766
-1.144607658	4.01829921066
-1.1445500177	4.01897263491071
-1.1444923774	4.01954688473576
-1.1444347371	4.02001218450379
-1.1443770968	4.02036189338581
-1.1443194565	4.02059279167747
-1.1442618162	4.02070518523913
-1.1442041758	4.02070279910196
-1.1441465355	4.02059248457377
-1.1440888952	4.0203837064522
-1.1440312549	4.02008786114437
-1.1439736146	4.01971745340159
-1.1439159743	4.01928519170447
-1.143858334	4.0188030825823
-1.1438006936	4.01828162191253
-1.1437430533	4.01772917053581
-1.143685413	4.01715162026067
-1.1436277727	4.0165523852846
-1.1435701324	4.01593274135793
-1.1435124921	4.01529247540861
-1.1434548518	4.01463075108081
-1.1433972114	4.01394708002814
-1.1433395711	4.01324226553369
-1.1432819308	4.01251924417675
-1.1432242905	4.01178369716271
-1.1431666502	4.01104442154735
-1.1431090099	4.01031341368237
-1.1430513696	4.00960562690719
-1.1429937292	4.00893838876238
-1.1429360889	4.00833039575348
-1.1428784486	4.0078002233207
-1.1428208083	4.00736437186724
-1.142763168	4.00703506795713
-1.1427055277	4.00681840901098
-1.1426478874	4.00671360169236
-1.142590247	4.00671378828139
-1.1425326067	4.00680820718221
-1.1424749664	4.0069847158447
-1.1424173261	4.00723169178795
-1.1423596858	4.00753880812146
-1.1423020455	4.00789681320848
-1.1422444052	4.00829677628143
-1.1421867648	4.008729292205
-1.1421291245	4.00918399039435
-1.1420714842	4.00964949783482
-1.1420138439	4.01011384270393
-1.1419562036	4.01056518086969
-1.1418985633	4.01099269974174
-1.141840923	4.01138753544392
-1.1417832826	4.01174358988068
-1.1417256423	4.01205812899421
-1.141668002	4.01233207382922
-1.1416103617	4.0125699079577
-1.1415527214	4.01277916927471
-1.1414950811	4.01296948129847
-1.1414374408	4.01315121791752
-1.1413798004	4.01333390867173
-1.1413221601	4.0135246256674
-1.1412645198	4.01372663624641
-1.1412068795	4.01393856945446
-1.1411492392	4.01415428748033
-1.1410915989	4.01436345085808
-1.1410339586	4.01455266052341
-1.1409763182	4.01470692670719
-1.1409186779	4.01481123049296
-1.1408610376	4.01485196107651
-1.1408033973	4.01481808419864
-1.140745757	4.01470198260397
-1.1406881167	4.0144999323093
-1.1406304764	4.01421223901514
-1.140572836	4.0138430488524
-1.1405151957	4.01339990101279
-1.1404575554	4.01289305158774
-1.1403999151	4.01233465174191
-1.1403422748	4.01173784911954
-1.1402846345	4.01111592239459
-1.1402269942	4.01048153351143
-1.1401693538	4.00984623216259
-1.1401117135	4.00922028570058
-1.1400540732	4.00861290210337
-1.1399964329	4.00803282750328
-1.1399387926	4.00748920172575
-1.1398811523	4.00699244430748
-1.139823512	4.0065547884377
-1.1397658716	4.00618996007119
-1.1397082313	4.00591154688616
-1.139650591	4.005729957176
-1.1395929507	4.00564876002217
-1.1395353104	4.00566209029453
-1.1394776701	4.0057547087577
-1.1394200298	4.00590489698083
-1.1393623894	4.0060888250841
-1.1393047491	4.00628471708804
-1.1392471088	4.0064759151122
-1.1391894685	4.00665272748587
-1.1391318282	4.0068132531856
-1.1390741879	4.00696332693312
-1.1390165476	4.00711552335516
-1.1389589072	4.00728707334965
-1.1389012669	4.00749667081112
-1.1388436266	4.00776054415437
-1.1387859863	4.00808869542204
-1.138728346	4.00848241617259
-1.1386707057	4.00893385160266
-1.1386130654	4.00942754212241
-1.138555425	4.00994321442908
-1.1384977847	4.01045891121168
-1.1384401444	4.01095381858324
-1.1383825041	4.01141047998053
-1.1383248638	4.01181634196681
-1.1382672235	4.01216464676857
-1.1382095832	4.01245469433501
-1.1381519428	4.01269146711735
-1.1380943025	4.01288460586286
-1.1380366622	4.01304673812882
-1.1379790219	4.01319126829034
-1.1379213816	4.01332987770914
-1.1378637413	4.01347011355199
-1.137806101	4.01361355325558
-1.1377484606	4.01375495497352
-1.1376908203	4.01388257913826
-1.13763318	4.01397961234596
-1.1375755397	4.01402635365416
-1.1375178994	4.01400276066515
-1.1374602591	4.01389097324699
-1.1374026188	4.01367755523071
-1.1373449784	4.01335534324922
-1.1372873381	4.01292484017819
-1.1372296978	4.01239520502592
-1.1371720575	4.01178479952114
-1.1371144172	4.01112127408073
-1.1370567769	4.01044090880672
-1.1369991366	4.00978673823539
-1.1369414963	4.00920459984156
-1.1368838559	4.00873632523508
-1.1368262156	4.0084104402471
-1.1367685753	4.00823327188891
-1.136710935	4.00818529058511
-1.1366532947	4.00822555204067
-1.1365956544	4.00830191425608
-1.1365380141	4.00836173573096
-1.1364803737	4.00835935433622
-1.1364227334	4.00825977364201
-1.1363650931	4.00803967659085
-1.1363074528	4.00768700400709
-1.1362498125	4.0071999031975
-1.1361921722	4.00658547399476
-1.1361345319	4.00585854142614
-1.1360768915	4.00504070813248
-1.1360192512	4.00416024120696
-1.1359616109	4.0032544946732
-1.1359039706	4.00238094516538
-1.1358463303	4.00165972821589
-1.13578869	4.00136974699202
-1.1357310497	4.00170375811276
-1.1356734093	4.00236558335494
-1.135615769	4.00310929918544
-1.1355581287	4.00385171249836
-1.1355004884	4.00456785832022
-1.1354428481	4.0052528279118
-1.1353852078	4.00590941758644
-1.1353275675	4.00654254398741
-1.1352699271	4.00715586353157
-1.1352122868	4.00774959660889
-1.1351546465	4.00831942504645
-1.1350970062	4.00885641612286
-1.1350393659	4.00934783377324
-1.1349817256	4.00977857769599
-1.1349240853	4.01013298322208
-1.1348664449	4.01039673349295
-1.1348088046	4.0105587109282
-1.1347511643	4.01061268112724
-1.134693524	4.01055876584808
-1.1346358837	4.01040464856253
-1.1345782434	4.01016646903563
-1.1345206031	4.00986923096188
-1.1344629627	4.00954641551895
-1.1344053224	4.00923818886967
-1.1343476821	4.0089874393519
-1.1342900418	4.00883321419817
-1.1342324015	4.00880244196291
-1.1341747612	4.00890284313377
-1.1341171209	4.00912059584158
-1.1340594805	4.00942408284518
-1.1340018402	4.00977150297868
-1.1339441999	4.01011873783752
-1.1338865596	4.01042516536353
-1.1338289193	4.01065700265718
-1.133771279	4.01078880336127
-1.1337136387	4.01080382291715
-1.1336559983	4.01069378629206
-1.133598358	4.01045831835411
-1.1335407177	4.01010418543806
-1.1334830774	4.00964437442496
-1.1334254371	4.009097045197
-1.1333677968	4.00848433042867
-1.1333101565	4.00783099093787
-1.1332525161	4.00716287871091
-1.1331948758	4.00650521047883
-1.1331372355	4.00588065886089
-1.1330795952	4.00530740455629
-1.1330219549	4.00479752759315
-1.1329643146	4.00435640781027
-1.1329066743	4.00398394330748
-1.1328490339	4.0036780302379
-1.1327913936	4.00343980570229
-1.1327337533	4.00327880691365
-1.132676113	4.00321485190106
-1.1326184727	4.00327307341715
-1.1325608324	4.0034721113957
-1.1325031921	4.00381305366588
-1.1324455517	4.00427795103747
-1.1323879114	4.00483683191179
-1.1323302711	4.0054556629639
-1.1322726308	4.00610119260678
-1.1322149905	4.00674311011329
-1.1321573502	4.00735496271772
-1.1320997099	4.00791473159953
-1.1320420695	4.00840538365761
-1.1319844292	4.00881545529146
-1.1319267889	4.00913962453064
-1.1318691486	4.00937918499401
-1.1318115083	4.00954229521387
-1.131753868	4.00964384970213
-1.1316962277	4.00970474707017
-1.1316385873	4.00975029536307
-1.131580947	4.00980756736211
-1.1315233067	4.00990175665451
-1.1314656664	4.01005204546343
-1.1314080261	4.01026798844409
-1.1313503858	4.01054753707802
-1.1312927455	4.01087733460982
-1.1312351051	4.0112350425931
-1.1311774648	4.01159278828494
-1.1311198245	4.01192074235971
-1.1310621842	4.01219015731738
-1.1310045439	4.01237562847024
-1.1309469036	4.01245660660175
-1.1308892633	4.01241830968629
-1.1308316229	4.01225217688392
-1.1307739826	4.01195596640865
-1.1307163423	4.0115335887972
-1.130658702	4.01099471920171
-1.1306010617	4.01035421108628
-1.1305434214	4.0096313855901
-1.1304857811	4.00884919915027
-1.1304281407	4.0080333700946
-1.1303705004	4.00721151772107
-1.1303128601	4.00641239947638
-1.1302552198	4.00566530872004
-1.1301975795	4.00499961527668
-1.1301399392	4.00444416588218
-1.1300822989	4.00402578914462
-1.1300246585	4.0037658584339
-1.1299670182	4.00367512412034
-1.1299093779	4.00375010442236
-1.1298517376	4.00397499634104
-1.1297940973	4.00432793359526
-1.129736457	4.00478634878739
-1.1296788167	4.00532874714477
-1.1296211763	4.00593408581142
-1.129563536	4.00658072111644
-1.1295058957	4.00724591731468
-1.1294482554	4.00790605493409
-1.1293906151	4.00853733853521
-1.1293329748	4.00911676535785
-1.1292753345	4.0096231727596
-1.1292176941	4.01003824274159
-1.1291600538	4.01034740169662
-1.1291024135	4.01054056426087
-1.1290447732	4.0106127036316
-1.1289871329	4.01056423135264
-1.1289294926	4.01040119191406
-1.1288718523	4.01013526536318
-1.1288142119	4.00978358266933
-1.1287565716	4.00936832146245
-1.1286989313	4.00891602784715
-1.128641291	4.00845651590936
-1.1285836507	4.00802114349505
-1.1285260104	4.00764022632246
-1.1284683701	4.00733956602286
-1.1284107297	4.00713664097108
-1.1283530894	4.00703772329406
-1.1282954491	4.00703741098611
-1.1282378088	4.0071211125893
-1.1281801685	4.00726947852761
-1.1281225282	4.00746293025602
-1.1280648879	4.00768488992934
-1.1280072475	4.00792327657806
-1.1279496072	4.0081705595362
-1.1278919669	4.0084228865084
-1.1278343266	4.00867874488901
-1.1277766863	4.00893752460915
-1.127719046	4.00919823973982
-1.1276614057	4.00945856712765
-1.1276037653	4.00971430906107
-1.127546125	4.00995926554435
-1.1274884847	4.01018546927009
-1.1274308444	4.01038367385906
-1.1273732041	4.01054398781887
-1.1273155638	4.01065656395537
-1.1272579235	4.01071228629738
-1.1272002831	4.01070343826487
-1.1271426428	4.01062435916746
-1.1270850025	4.01047210915769
-1.1270273622	4.0102471977009
-1.1269697219	4.0099544008547
-1.1269120816	4.00960371464045
-1.1268544413	4.00921141717081
-1.1267968009	4.0088011338148
-1.1267391606	4.00840452943329
-1.1266815203	4.00806083060096
-1.12662388	4.00781385664705
-1.1265662397	4.00770533793841
-1.1265085994	4.00776507470666
-1.1264509591	4.00800189645863
-1.1263933187	4.00840081010369
-1.1263356784	4.0089279791546
-1.1262780381	4.00953977950345
-1.1262203978	4.01019101946352
-1.1261627575	4.01084010962661
-1.1261051172	4.01145152551856
-1.1260474769	4.01199665994082
-1.1259898365	4.01245392545675
-1.1259321962	4.01280855197672
-1.1258745559	4.01305223141303
-1.1258169156	4.0131826558165
-1.1257592753	4.01320290332894
-1.125701635	4.01312066932267
-1.1256439947	4.01294731755837
-1.1255863544	4.012696806903
-1.125528714	4.01238451355413
-1.1254710737	4.01202611278468
-1.1254134334	4.01163661157509
-1.1253557931	4.01122973456577
-1.1252981528	4.01081777450169
-1.1252405125	4.01041199455775
-1.1251828722	4.01002350970334
-1.1251252318	4.00966443930927
-1.1250675915	4.0093489030412
-1.1250099512	4.00909332522797
-1.1249523109	4.00891545614403
-1.1248946706	4.00883179754246
-1.1248370303	4.0088537760079
-1.12477939	4.00898384442684
-1.1247217496	4.00921317856775
-1.1246641093	4.00952205697315
-1.124606469	4.00988277826722
-1.1245488287	4.01026398989702
-1.1244911884	4.01063521277011
-1.1244335481	4.01097086816743
-1.1243759078	4.01125364117712
-1.1243182674	4.01147725308258
-1.1242606271	4.01164865288223
-1.1242029868	4.01178935190284
-1.1241453465	4.01193525836498
-1.1240877062	4.01213393804995
-1.1240300659	4.01243830311438
-1.1239724256	4.01289683375903
-1.1239147852	4.01354260888949
-1.1238571449	4.01438521362269
-1.1237995046	4.01540873845919
-1.1237418643	4.01657585784775
-1.123684224	4.01783513646488
-1.1236265837	4.01912848906398
-1.1235689434	4.0203971147527
-1.123511303	4.02158562243118
-1.1234536627	4.02264474833127
-1.1233960224	4.02353309526432
-1.1233383821	4.02421824718207
-1.1232807418	4.02467740256695
-1.1232231015	4.02489765826764
-1.1231654612	4.02487592601802
-1.1231078208	4.02461851805145
-1.1230501805	4.02414036451025
-1.1229925402	4.02346395732164
-1.1229348999	4.02261792640168
-1.1228772596	4.02163539152614
-1.1228196193	4.02055208631586
-1.122761979	4.01940433035762
-1.1227043386	4.01822700256837
-1.1226466983	4.01705162800487
-1.122589058	4.01590479847318
-1.1225314177	4.01480714658207
-1.1224737774	4.01377309171193
-1.1224161371	4.01281149912434
-1.1223584968	4.01192721890864
-1.1223008564	4.01112327103634
-1.1222432161	4.01040318689809
-1.1221855758	4.00977291501629
-1.1221279355	4.00924158198372
-1.1220702952	4.0088205515611
-1.1220126549	4.00852059463377
-1.1219550146	4.00834774311637
-1.1218973742	4.00829932311075
-1.1218397339	4.00836204604957
-1.1217820936	4.00851314739557
-1.1217244533	4.00872396829851
-1.121666813	4.00896430094387
-1.1216091727	4.00920601386851
-1.1215515324	4.00942529239683
-1.121493892	4.00960356575998
-1.1214362517	4.00972743684747
-1.1213786114	4.00978799345295
-1.1213209711	4.00977978394393
-1.1212633308	4.00969969181282
-1.1212056905	4.00954589608918
-1.1211480502	4.00931709130696
-1.1210904098	4.00901211617365
-1.1210327695	4.00863007941357
-1.1209751292	4.00817107433011
-1.1209174889	4.00763752002657
-1.1208598486	4.00703625369004
-1.1208022083	4.00638163185921
-1.120744568	4.00570022641127
-1.1206869276	4.0050379317125
-1.1206292873	4.00446905211704
-1.120571647	4.0040991595767
-1.1205140067	4.00403655340478
-1.1204563664	4.00432278338265
-1.1203987261	4.00489839989911
-1.1203410858	4.00565473634197
-1.1202834454	4.00649168766718
-1.1202258051	4.00733448428247
-1.1201681648	4.00813018097627
-1.1201105245	4.00884199738189
-1.1200528842	4.0094457734786
-1.1199952439	4.00992823458886
-1.1199376036	4.01028619136344
-1.1198799632	4.01052602708338
-1.1198223229	4.01066300876373
-1.1197646826	4.01072005579021
-1.1197070423	4.01072564502435
-1.119649402	4.01071064996217
-1.1195917617	4.01070414693021
-1.1195341214	4.01072873906309
-1.119476481	4.01079642727735
-1.1194188407	4.0109062931748
-1.1193612004	4.01104480598648
-1.1193035601	4.01118859242063
-1.1192459198	4.01130867867254
-1.1191882795	4.01137497404983
-1.1191306392	4.01136008484872
-1.1190729988	4.01124209480606
-1.1190153585	4.01100629337018
-1.1189577182	4.01064606965872
-1.1189000779	4.0101631659035
-1.1188424376	4.00956752322372
-1.1187847973	4.00887688661852
-1.118727157	4.0081163577394
-1.1186695166	4.00731804078849
-1.1186118763	4.00652090296304
-1.118554236	4.00577066525519
-1.1184965957	4.00511872654094
-1.1184389554	4.00461738828636
-1.1183813151	4.0043076797951
-1.1183236748	4.00420154876892
-1.1182660344	4.00427280446606
-1.1182083941	4.00446944978881
-1.1181507538	4.00473685024209
-1.1180931135	4.00503334822967
-1.1180354732	4.00533442604112
-1.1179778329	4.0056308846505
-1.1179201926	4.00592554149008
-1.1178625522	4.00623008058586
-1.1178049119	4.00656218473469
-1.1177472716	4.00694269896022
-1.1176896313	4.00739261581664
-1.117631991	4.00793002044398
-1.1175743507	4.00856735778914
-1.1175167104	4.00930950113854
-1.11745907	4.01015284695259
-1.1174014297	4.01108536982107
-1.1173437894	4.01208732642158
-1.1172861491	4.01313232157257
-1.1172285088	4.01418854812239
-1.1171708685	4.01522010181136
-1.1171132282	4.01618839197729
-1.1170555878	4.01705362496048
-1.1169979475	4.01777636846761
-1.1169403072	4.01831916316461
-1.1168826669	4.0186481124401
-1.1168250266	4.01873441568591
-1.1167673863	4.01855574935791
-1.116709746	4.01809744494691
-1.1166521056	4.01735340190621
-1.1165944653	4.01632667850203
-1.116536825	4.01502976463672
-1.1164791847	4.01348452236404
-1.1164215444	4.01172187741784
-1.1163639041	4.00978149571405
-1.1163062638	4.00771216320724
-1.1162486234	4.00557570026394
-1.1161909831	4.00347043601977
-1.1161333428	4.00172887875354
-1.1160757025	4.00190979538261
-1.1160180622	4.00359053649898
-1.1159604219	4.0053767274539
-1.1159027816	4.0070306929105
-1.1158451412	4.008485356695
-1.1157875009	4.00970810776871
-1.1157298606	4.01068221610225
-1.1156722203	4.01140243787766
-1.11561458	4.01187316997098
-1.1155569397	4.01210698372297
-1.1154992994	4.01212307055748
-1.115441659	4.01194548005158
-1.1153840187	4.01160133061694
-1.1153263784	4.01111917124628
-1.1152687381	4.01052789103769
-1.1152110978	4.00985662455906
-1.1151534575	4.00913619303306
-1.1150958172	4.00840268730839
-1.1150381768	4.00770348986327
-1.1149805365	4.00710475644847
-1.1149228962	4.00669526644666
-1.1148652559	4.00657469650197
-1.1148076156	4.00681709292329
-1.1147499753	4.00743102587557
-1.114692335	4.008357913844
-1.1146346946	4.00950557378127
-1.1145770543	4.01077866504915
-1.114519414	4.01209090481029
-1.1144617737	4.01336654026096
-1.1144041334	4.01453908145975
-1.1143464931	4.01555043662367
-1.1142888528	4.01635097154184
-1.1142312125	4.01690026793866
-1.1141735721	4.0171682033634
-1.1141159318	4.01713611834416
-1.1140582915	4.01679788171268
-1.1140006512	4.01616076140049
-1.1139430109	4.01524613772242
-1.1138853706	4.01409018094074
-1.1138277303	4.01274480010728
-1.1137700899	4.01127944286166
-1.1137124496	4.00978453946878
-1.1136548093	4.00837694319025
-1.113597169	4.00720344055616
-1.1135395287	4.00642375661188
-1.1134818884	4.00614119930302
-1.1134242481	4.00631206512588
-1.1133666077	4.00676018088746
-1.1133089674	4.00728816645412
-1.1132513271	4.00774899183307
-1.1131936868	4.00805437192053
-1.1131360465	4.00816301236941
-1.1130784062	4.00807044486521
-1.1130207659	4.00780376266869
-1.1129631255	4.00741982026707
-1.1129054852	4.00700412963009
-1.1128478449	4.00666476548929
-1.1127902046	4.00651154146877
-1.1127325643	4.00661646459515
-1.112674924	4.00697818767962
-1.1126172837	4.00752567504201
-1.1125596433	4.00815583774125
-1.112502003	4.008769019666
-1.1124443627	4.009286223104
-1.1123867224	4.0096540402876
-1.1123290821	4.00984539911048
-1.1122714418	4.00985998591479
-1.1122138015	4.00972530491899
-1.1121561611	4.00949782348908
-1.1120985208	4.00926187514432
-1.1120408805	4.00912143816541
-1.1119832402	4.00917882661163
-1.1119255999	4.00950185180514
-1.1118679596	4.01009721461025
-1.1118103193	4.0109106298379
-1.1117526789	4.01185081699532
-1.1116950386	4.01281673567767
-1.1116373983	4.01371512959101
-1.111579758	4.01446853940128
-1.1115221177	4.01501820238649
-1.1114644774	4.015325036856
-1.1114068371	4.01537018085193
-1.1113491967	4.01515558637447
-1.1112915564	4.01470482255836
-1.1112339161	4.01406406959478
-1.1111762758	4.01330298556666
-1.1111186355	4.01251425376819
-1.1110609952	4.01180883053701
-1.1110033549	4.01130165688577
-1.1109457145	4.01108416820899
-1.1108880742	4.01119158058053
-1.1108304339	4.01158732675905
-1.1107727936	4.01217885840548
-1.1107151533	4.01285115115044
-1.110657513	4.01349499680285
-1.1105998727	4.01402146248148
-1.1105422323	4.01436625905414
-1.110484592	4.01448958225726
-1.1104269517	4.01437466374897
-1.1103693114	4.01402631660278
-1.1103116711	4.01346985680335
-1.1102540308	4.01275041516726
-1.1101963905	4.01193236020476
-1.1101387501	4.01109794577994
-1.1100811098	4.0103428817482
-1.1100234695	4.00976472667948
-1.1099658292	4.0094408571728
-1.1099081889	4.00940160745433
-1.1098505486	4.0096166697454
-1.1097929083	4.01000802696971
-1.1097352679	4.01047909256095
-1.1096776276	4.01093971149303
-1.1096199873	4.01131855099982
-1.109562347	4.01156599937478
-1.1095047067	4.01165272489263
-1.1094470664	4.01156696542819
-1.1093894261	4.01131172374166
-1.1093317857	4.01090221455696
-1.1092741454	4.01036356398379
-1.1092165051	4.00972877014646
-1.1091588648	4.00903691208912
-1.1091012245	4.00833158148639
-1.1090435842	4.0076593793983
-1.1089859439	4.00706801117936
-1.1089283035	4.00660309926075
-1.1088706632	4.00630284059382
-1.1088130229	4.00619109221637
-1.1087553826	4.00627226951236
-1.1086977423	4.00653215356251
-1.108640102	4.00694451527703
-1.1085824617	4.00747888277484
-1.1085248213	4.00810532946597
-1.108467181	4.00879581784789
-1.1084095407	4.00952368604374
-1.1083519004	4.01026284716573
-1.1082942601	4.0109874526023
-1.1082366198	4.01167218235459
-1.1081789795	4.01229301332855
-1.1081213391	4.01282825293693
-1.1080636988	4.01325960694633
-1.1080060585	4.01357315219129
-1.1079484182	4.01376007243314
-1.1078907779	4.01381708571195
-1.1078331376	4.01374653306738
-1.1077754973	4.01355608605298
-1.1077178569	4.01325807579724
-1.1076602166	4.01286847268749
-1.1076025763	4.01240557228926
-1.107544936	4.01188845750104
-1.1074872957	4.01133541069126
-1.1074296554	4.01076247432514
-1.1073720151	4.01018242022231
-1.1073143747	4.00960440676943
-1.1072567344	4.00903455914899
-1.1071990941	4.00847758258408
-1.1071414538	4.00793935547298
-1.1070838135	4.00743026360475
-1.1070261732	4.0069687666296
-1.1069685329	4.00658415526055
-1.1069108925	4.00631647855603
-1.1068532522	4.00621073957108
-1.1067956119	4.00630413419491
-1.1067379716	4.00661143976398
-1.1066803313	4.00711876957808
-1.106622691	4.00778994804637
-1.1065650507	4.0085787996135
-1.1065074103	4.0094390329164
-1.10644977	4.01032922128163
-1.1063921297	4.01121433851034
-1.1063344894	4.01206573040593
-1.1062768491	4.01286057351484
-1.1062192088	4.01358124591032
-1.1061615685	4.01421472429938
-1.1061039281	4.01475199793251
-1.1060462878	4.01518752450258
-1.1059886475	4.01551869964938
-1.1059310072	4.01574539632186
-1.1058733669	4.01586957840292
-1.1058157266	4.01589503202475
-1.1057580863	4.01582722404183
-1.1057004459	4.01567331783901
-1.1056428056	4.01544228581781
-1.1055851653	4.01514511589657
-1.105527525	4.01479502190046
-1.1054698847	4.0144075666161
-1.1054122444	4.01400057049531
-1.1053546041	4.0135936815855
-1.1052969637	4.01320745041758
-1.1052393234	4.01286186777312
-1.1051816831	4.01257437961144
-1.1051240428	4.01235767434219
-1.1050664025	4.01221770054103
-1.1050087622	4.01215251944043
-1.1049511219	4.01215237915673
-1.1048934815	4.01220108301569
-1.1048358412	4.01227827764377
-1.1047782009	4.0123620520531
-1.1047205606	4.01243135940903
-1.1046629203	4.01246790020284
-1.10460528	4.01245741384578
-1.1045476397	4.01239038797376
-1.1044899993	4.01226234166131
-1.104432359	4.01207376721575
-1.1043747187	4.01182984163467
-1.1043170784	4.01153995552414
-1.1042594381	4.01121710434421
-1.1042017978	4.01087714867798
-1.1041441575	4.01053789105545
-1.1040865171	4.01021796320439
-1.1040288768	4.00993546413689
-1.1039712365	4.00970639532364
-1.1039135962	4.00954302570861
-1.1038559559	4.00945247368571
-1.1037983156	4.00943585154227
-1.1037406753	4.00948824496183
-1.1036830349	4.009599563252
-1.1036253946	4.00975602488091
-1.1035677543	4.00994190958469
-1.103510114	4.01014123573273
-1.1034524737	4.01033915513622
-1.1033948334	4.01052302435871
-1.1033371931	4.01068316892302
-1.1032795527	4.01081339547639
-1.1032219124	4.01091127630097
-1.1031642721	4.01097820160497
-1.1031066318	4.0110191485643
-1.1030489915	4.01104211029446
-1.1029913512	4.0110571324791
-1.1029337109	4.01107494433412
-1.1028760706	4.01110528781425
-1.1028184302	4.01115513241516
-1.1027607899	4.01122711164436
-1.1027031496	4.01131849540499
-1.1026455093	4.01142095045844
-1.102587869	4.01152113592847
-1.1025302287	4.01160198171587
-1.1024725884	4.01164435458489
-1.102414948	4.01162883812136
-1.1023573077	4.01153736304667
-1.1022996674	4.01135455847404
-1.1022420271	4.01106878936487
-1.1021843868	4.01067285592236
-1.1021267465	4.01016439927389
-1.1020691062	4.00954606548467
-1.1020114658	4.00882549367498
-1.1019538255	4.0080152015801
-1.1018961852	4.0071325272912
-1.1018385449	4.00619987540009
-1.1017809046	4.00524581672889
-1.1017232643	4.00430827398482
-1.101665624	4.00344248254891
-1.1016079836	4.00273751935162
-1.1015503433	4.00232948076561
-1.101492703	4.00233117930309
-1.1014350627	4.00268159537621
-1.1013774224	4.00320930865254
-1.1013197821	4.00378674082863
-1.1012621418	4.00434805009574
-1.1012045014	4.00486237356173
-1.1011468611	4.00531661022519
-1.1010892208	4.00570725084458
-1.1010315805	4.0060363165495
-1.1009739402	4.00630902799635
-1.1009162999	4.00653222700807
-1.1008586596	4.00671321261736
-1.1008010192	4.00685886433796
-1.1007433789	4.00697503211356
-1.1006857386	4.00706618692296
-1.1006280983	4.00713531562943
-1.100570458	4.00718400955947
-1.1005128177	4.00721268295672
-1.1004551774	4.00722083951744
-1.100397537	4.00720732462762
-1.1003398967	4.00717051651682
-1.1002822564	4.0071084532737
-1.1002246161	4.00701889311228
-1.1001669758	4.00689936597028
-1.1001093355	4.00674723505423
-1.1000516952	4.0065598205335
-1.099994055	4.00633460536552
-1.099936415	4.00606952444219
-1.099878774	4.00576332982831
-1.099821134	4.00541601655056
-1.099763494	4.00502928284447
-1.099705853	4.00460702466421
-1.099648213	4.00415589395775
-1.099590573	4.00368601575128
-1.099532932	4.00321205695539
-1.099475292	4.002754961652
-1.099417652	4.00234453156472
-1.099360011	4.00202145146909
-1.099302371	4.00183175811098
-1.099244731	4.00180290160603
-1.09918709	4.0019165963176
-1.09912945	4.00211959630694
-1.09907181	4.00235791030938
-1.099014169	4.00259337776775
-1.098956529	4.00280316512197
-1.098898889	4.00297541982089
-1.098841249	4.00310587498801
-1.098783608	4.00319564356787
-1.098725968	4.00324965445949
-1.098668328	4.00327530991009
-1.098610687	4.0032811585394
-1.098553047	4.00327555573515
-1.098495407	4.00326545182788
-1.098437766	4.00325556660545
-1.098380126	4.00324822391395
-1.098322486	4.00324400865361
-1.098264845	4.00324317757308
-1.098207205	4.00324754931599
-1.098149565	4.00326244116362
-1.098091924	4.00329808471373
-1.098034284	4.00336981119072
-1.097976644	4.00349628203807
-1.097919004	4.00369561314169
-1.097861363	4.00398055779553
-1.097803723	4.0043549752754
-1.097746083	4.00481316748431
-1.097688442	4.00534170786249
-1.097630802	4.00592219338475
-1.097573162	4.00653366750029
-1.097515521	4.00715430394563
-1.097457881	4.00776247562176
-1.097400241	4.00833742681198
-1.0973426	4.00885974373093
-1.09728496	4.00931171049126
-1.09722732	4.0096776008611
-1.097169679	4.0099439237516
-1.097112039	4.01009962445959
-1.097054399	4.01013624928508
-1.096996759	4.01004808263559
-1.096939118	4.00983226469888
-1.096881478	4.00948890332539
-1.096823838	4.00902122290862
-1.096766197	4.00843579594744
-1.096708557	4.00774296256496
-1.096650917	4.00695766027474
-1.096593276	4.00610114232276
-1.096535636	4.00520470964579
-1.096477996	4.00431807847929
-1.096420355	4.00352745293978
-1.096362715	4.00298285217459
-1.096305075	4.00287476619977
-1.096247434	4.00325837810523
-1.096189794	4.00398006484879
-1.096132154	4.00486212642229
-1.096074513	4.00579306785766
-1.096016873	4.00670949461991
-1.095959233	4.00757291128628
-1.095901593	4.00835807396777
-1.095843952	4.00904788743202
-1.095786312	4.00963116788217
-1.095728672	4.01010163068692
-1.095671031	4.01045739661671
-1.095613391	4.01070069095669
-1.095555751	4.01083760052362
-1.09549811	4.01087780109129
-1.09544047	4.01083421733848
-1.09538283	4.01072257414716
-1.095325189	4.01056081177332
-1.095267549	4.01036832412673
-1.095209909	4.01016498090593
-1.095152268	4.00996992394343
-1.095094628	4.00980017504378
-1.095036988	4.00966918357306
-1.094979348	4.00958554415437
-1.094921707	4.0095521595838
-1.094864067	4.00956607875283
-1.094806427	4.00961905776534
-1.094748786	4.00969870259786
-1.094691146	4.00978990703408
-1.094633506	4.00987629708243
-1.094575865	4.00994148743699
-1.094518225	4.00997006156284
-1.094460585	4.00994829483732
-1.094402944	4.00986465673301
-1.094345304	4.00971016625163
-1.094287664	4.00947863069758
-1.094230023	4.0091667958906
-1.094172383	4.00877441437153
-1.094114743	4.00830423213417
-1.094057102	4.00776189201815
-1.093999462	4.00715576230635
-1.093941822	4.00649672109513
-1.093884182	4.0057979749095
-1.093826541	4.00507508058586
-1.093768901	4.00434653550076
-1.093711261	4.00363575097424
-1.09365362	4.00297614832629
-1.09359598	4.002422203438
-1.09353834	4.00206372474698
-1.093480699	4.00200474991208
-1.093423059	4.00226475422823
-1.093365419	4.00275389304123
-1.093307778	4.00337626326372
-1.093250138	4.00407531449267
-1.093192498	4.00482149708172
-1.093134857	4.00559712358038
-1.093077217	4.00638818318585
-1.093019577	4.00718058866576
-1.092961937	4.00795872162088
-1.092904296	4.00870521221949
-1.092846656	4.00940140496837
-1.092789016	4.01002821162269
-1.092731375	4.01056714407764
-1.092673735	4.01100139956874
-1.092616095	4.01131690075701
-1.092558454	4.01150320430478
-1.092500814	4.01155425053552
-1.092443174	4.01146887618516
-1.092385533	4.0112510963549
-1.092327893	4.0109101104259
-1.092270253	4.01046004071033
-1.092212612	4.00991940838576
-1.092154972	4.00931036925268
-1.092097332	4.00865775498133
-1.092039691	4.00798800441206
-1.091982051	4.00732810103694
-1.091924411	4.00670468683948
-1.091866771	4.00614356746512
-1.09180913	4.00566970891755
-1.09175149	4.00530756468005
-1.09169385	4.00508093251889
-1.091636209	4.00501110971187
-1.091578569	4.00511276444844
-1.091520929	4.0053891872853
-1.091463288	4.00583006522179
-1.091405648	4.00641306975819
-1.091348008	4.00710749846359
-1.091290367	4.00787764622506
-1.091232727	4.00868506728218
-1.091175087	4.00949002818818
-1.091117446	4.01025266849851
-1.091059806	4.01093415598879
-1.091002166	4.01149792540701
-1.090944526	4.01191096797169
-1.090886885	4.01214509005297
-1.090829245	4.01217807762672
-1.090771605	4.0119946748857
-1.090713964	4.01158734263821
-1.090656324	4.01095674320873
-1.090598684	4.01011195359874
-1.090541043	4.00907043495405
-1.090483403	4.00785786785837
-1.090425763	4.00650820791045
-1.090368122	4.00506506534613
-1.090310482	4.00358905963034
-1.090252842	4.00219815547725
-1.090195201	4.00133320635806
-1.090137561	4.00185788416382
-1.090079921	4.00301782014984
-1.09002228	4.00419891494169
-1.08996464	4.00526331394915
-1.089907	4.00616219848242
-1.08984936	4.00687279475028
-1.089791719	4.00738711921094
-1.089734079	4.00770930406997
-1.089676439	4.00785474072916
-1.089618798	4.00784945785272
-1.089561158	4.00772909899077
-1.089503518	4.00753695541046
-1.089445877	4.0073204082934
-1.089388237	4.0071251667312
-1.089330597	4.0069875021936
-1.089272956	4.00692645264138
-1.089215316	4.00693953611177
-1.089157676	4.0070047311022
-1.089100035	4.00708796490954
-1.089042395	4.00715256041719
-1.088984755	4.00716735500052
-1.088927115	4.0071123327093
-1.088869474	4.00698222461021
-1.088811834	4.00678894028796
-1.088754194	4.00656322688019
-1.088696553	4.00635474898846
-1.088638913	4.00622789503412
-1.088581273	4.00624945135186
-1.088523632	4.00646815423391
-1.088465992	4.00689646118486
-1.088408352	4.00750843686168
-1.088350711	4.00825379533288
-1.088293071	4.00907521692641
-1.088235431	4.00991967305622
-1.08817779	4.01074326764381
-1.08812015	4.01151241361487
-1.08806251	4.01220350082238
-1.088004869	4.01280205292344
-1.087947229	4.01330168074003
-1.087889589	4.01370288050486
-1.087831949	4.01401166296034
-1.087774308	4.01423800629483
-1.087716668	4.01439418605973
-1.087659028	4.01449307462496
-1.087601387	4.01454655319164
-1.087543747	4.01456418440787
-1.087486107	4.0145523032245
-1.087428466	4.01451359210092
-1.087370826	4.01444715381118
-1.087313186	4.01434897984377
-1.087255545	4.01421266249498
-1.087197905	4.01403018744161
-1.087140265	4.01379265107406
-1.087082624	4.01349082422443
-1.087024984	4.01311553069083
-1.086967344	4.0126579052117
-1.086909704	4.01210955634261
-1.086852063	4.01146277546083
-1.086794423	4.01071081207527
-1.086736783	4.0098482860274
-1.086679142	4.00887174997602
-1.086621502	4.00778037216564
-1.086563862	4.0065767470453
-1.086506221	4.00526792256511
-1.086448581	4.00386726471664
-1.086390941	4.00240138010167
-1.0863333	4.00098059581494
-1.08627566	4.00104917135108
-1.08621802	4.00253699606751
-1.086160379	4.00410396801432
-1.086102739	4.00563735459199
-1.086045099	4.00709246171417
-1.085987458	4.00843325641827
-1.085929818	4.00962786741433
-1.085872178	4.01064889836981
-1.085814538	4.01147461826068
-1.085756897	4.01209030664189
-1.085699257	4.01248955048117
-1.085641617	4.01267540276944
-1.085583976	4.01266133008409
-1.085526336	4.01247186104135
-1.085468696	4.01214281784079
-1.085411055	4.01172077108074
-1.085353415	4.01126114731386
-1.085295775	4.01082407504769
-1.085238134	4.01046703999275
-1.085180494	4.01023457080081
-1.085122854	4.01014767855176
-1.085065213	4.01019804785773
-1.085007573	4.01035071408272
-1.084949933	4.01055399973712
-1.084892293	4.01075164123751
-1.084834652	4.01089261352535
-1.084777012	4.01093717658197
[truncated: 84,746 more rows]
