# Supplementary material for: Kondo screening in a Majorana metal
Source: Nat Commun. 2023 Nov 16;14:7405. doi: 10.1038/s41467-023-43185-3 (PMC10654600; doi:10.1038/s41467-023-43185-3)
Supplement: Supplementary file 3 — Source Data [file 41467_2023_43185_MOESM3_ESM.zip › Source data/Figure4a_1p5T.dat]

-1.5	5.00186283785386
-1.499855899214	5.00244543654908
-1.499711798429	5.00378530775188
-1.499567697643	5.00548982410068
-1.499423596858	5.007306126636
-1.499279496072	5.00890527536846
-1.499135395287	5.00988432163395
-1.4989912945	5.00987674469454
-1.49884719372	5.00873621715769
-1.49870309293	5.00688571851736
-1.49855899214	5.00612827472516
-1.49841489136	5.00848307697796
-1.49827079057	5.01246729411954
-1.49812668979	5.01623203726741
-1.497982589	5.01876939639547
-1.49783848822	5.0195646001038
-1.49769438743	5.01851247509963
-1.49755028665	5.01587435644556
-1.49740618586	5.01218350919429
-1.49726208507	5.00809857549746
-1.49711798429	5.0042408019674
-1.4969738835	5.0011374301426
-1.49682978272	5.00161595344106
-1.49668568193	5.00324610111132
-1.49654158115	5.00430454316237
-1.49639748036	5.00479998456781
-1.49625337958	5.00467057644572
-1.49610927879	5.00386332054414
-1.49596517801	5.00249149792339
-1.49582107722	5.00128979457123
-1.49567697643	5.00225223300647
-1.49553287565	5.00385091038399
-1.49538877486	5.00503542478794
-1.49524467408	5.00564386906002
-1.49510057329	5.00581110827504
-1.49495647251	5.00581953918636
-1.49481237172	5.00588451248212
-1.49466827094	5.00603280120097
-1.49452417015	5.00626869071526
-1.49438006936	5.00679279793271
-1.49423596858	5.00786608518429
-1.49409186779	5.00942934614017
-1.49394776701	5.01108737325985
-1.49380366622	5.01242340675034
-1.49365956544	5.01324170131525
-1.49351546465	5.01364415101679
-1.49337136387	5.01392396776387
-1.49322726308	5.01428277015247
-1.49308316229	5.01458362772638
-1.49293906151	5.01441959312422
-1.49279496072	5.01342221625086
-1.49265085994	5.01154830942169
-1.49250675915	5.00928445918871
-1.49236265837	5.00779435422452
-1.49221855758	5.00821361598825
-1.4920744568	5.00991868750453
-1.49193035601	5.0115677161168
-1.49178625522	5.01250461550147
-1.49164215444	5.01268244413168
-1.49149805365	5.01237891739924
-1.49135395287	5.01191196126878
-1.49120985208	5.01139594589183
-1.4910657513	5.01070464318964
-1.49092165051	5.00965889896348
-1.49077754973	5.0082226942459
-1.49063344894	5.00654547141823
-1.49048934815	5.00484902330709
-1.49034524737	5.00323712573493
-1.49020114658	5.0016147332395
-1.4900570458	5.00088060111305
-1.489912945	5.00304039094875
-1.4897688442	5.00566423470274
-1.4896247434	5.00821832660309
-1.4894806427	5.01028468092427
-1.4893365419	5.0115236297748
-1.4891924411	5.01175462211855
-1.4890483403	5.01099849322698
-1.4889042395	5.00947943692654
-1.4887601387	5.00761384356986
-1.4886160379	5.00603078157528
-1.4884719372	5.00550081567339
-1.4883278364	5.00625231374639
-1.4881837356	5.00769134319873
-1.4880396348	5.00928590736314
-1.487895534	5.0108070077207
-1.4877514332	5.01215534585477
-1.4876073324	5.01324472710576
-1.4874632317	5.01395945857303
-1.4873191309	5.01415999921746
-1.4871750301	5.01371919241671
-1.4870309293	5.01257110935679
-1.4868868285	5.01075414922154
-1.4867427277	5.00843551469971
-1.4865986269	5.00592162891861
-1.4864545262	5.00371477672812
-1.4863104254	5.00272215401576
-1.4861663246	5.00329543222209
-1.4860222238	5.00420857747683
-1.485878123	5.00485602406547
-1.4857340222	5.00523370141191
-1.4855899214	5.005524571518
-1.4854458207	5.00594225822043
-1.4853017199	5.00664549908339
-1.4851576191	5.00768992675177
-1.4850135183	5.00901327223369
-1.4848694175	5.01045288258533
-1.4847253167	5.01179049706374
-1.4845812159	5.01280873731102
-1.4844371152	5.01333840520252
-1.4842930144	5.01328039536781
-1.4841489136	5.01259859199989
-1.4840048128	5.01129662945373
-1.483860712	5.0094047410304
-1.4837166112	5.00701124342463
-1.4835725104	5.00443784006914
-1.4834284097	5.0031772581111
-1.4832843089	5.00517198414662
-1.4831402081	5.00827835905556
-1.4829961073	5.01120080611027
-1.4828520065	5.01347006489344
-1.4827079057	5.01483580589737
-1.482563805	5.01518674753701
-1.4824197042	5.01452701127666
-1.4822756034	5.0129507570518
-1.4821315026	5.01061870750538
-1.4819874018	5.00774623376369
-1.481843301	5.00460839489138
-1.4816992002	5.00163807709879
-1.4815550995	5.00172949389099
-1.4814109987	5.00374201409036
-1.4812668979	5.00498073657912
-1.4811227971	5.00523594783667
-1.4809786963	5.00454820080947
-1.4808345955	5.00313677933353
-1.4806904947	5.00135999602975
-1.480546394	5.00041641963582
-1.4804022932	5.00166897164782
-1.4802581924	5.00220491079597
-1.4801140916	5.00192861045867
-1.4799699908	5.00137614053763
-1.47982589	5.00242047067597
-1.4796817892	5.00463134905629
-1.4795376885	5.00703751019318
-1.4793935877	5.00922004108345
-1.4792494869	5.01094034793196
-1.4791053861	5.01210790965783
-1.4789612853	5.01276747525499
-1.4788171845	5.01306183289737
-1.4786730837	5.01317275695283
-1.478528983	5.0132571578997
-1.4783848822	5.01340345872034
-1.4782407814	5.01362611791296
-1.4780966806	5.01389160999951
-1.4779525798	5.0141500909705
-1.477808479	5.01435209174614
-1.4776643782	5.01444739891112
-1.4775202775	5.01437614386343
-1.4773761767	5.0140656085472
-1.4772320759	5.01344189211739
-1.4770879751	5.01245630987741
-1.4769438743	5.01111796481553
-1.4767997735	5.00952198421567
-1.4766556727	5.00786777857055
-1.476511572	5.00646410530713
-1.4763674712	5.00567957291622
-1.4762233704	5.00572973529368
-1.4760792696	5.00648741829054
-1.4759351688	5.007702936247
-1.475791068	5.00921390201884
-1.4756469672	5.01088647253105
-1.4755028665	5.01252712255873
-1.4753587657	5.01387758960968
-1.4752146649	5.01466876345713
-1.4750705641	5.01469264410568
-1.4749264633	5.01387341658966
-1.4747823625	5.01234131223079
-1.4746382617	5.01053362579304
-1.474494161	5.00930400644216
-1.4743500602	5.00960270083997
-1.4742059594	5.01139891424606
-1.4740618586	5.01376021694825
-1.4739177578	5.01585966042283
-1.473773657	5.01721549064805
-1.4736295562	5.01760354951822
-1.4734854555	5.01698605959057
-1.4733413547	5.01546651031172
-1.4731972539	5.01325414752987
-1.4730531531	5.01063498886604
-1.4729090523	5.00795459996571
-1.4727649515	5.00562413146475
-1.4726208507	5.00412652886256
-1.47247675	5.00372520927819
-1.4723326492	5.00394216629477
-1.4721885484	5.00417144860023
-1.4720444476	5.00426074448509
-1.4719003468	5.00434593079337
-1.471756246	5.00456588147021
-1.4716121452	5.00486101462318
-1.4714680445	5.00501553415968
-1.4713239437	5.00484074929542
-1.4711798429	5.00432288617582
-1.4710357421	5.00375706593952
-1.4708916413	5.00380256056932
-1.4707475405	5.00481220009368
-1.4706034398	5.00631095548372
-1.470459339	5.0077247847837
-1.4703152382	5.00867396657855
-1.4701711374	5.00892851376871
-1.4700270366	5.00837903792221
-1.4698829358	5.00702755737586
-1.469738835	5.00497948689415
-1.4695947343	5.00242938688989
-1.4694506335	5.00041379504881
-1.4693065327	5.00316005995652
-1.4691624319	5.00565888402613
-1.4690183311	5.00771432951691
-1.4688742303	5.00928364465461
-1.4687301295	5.01047351703122
-1.4685860288	5.01150837895284
-1.468441928	5.01262575472143
-1.4682978272	5.01393734854073
-1.4681537264	5.01536135577694
-1.4680096256	5.01667451778729
-1.4678655248	5.01761635926961
-1.467721424	5.01797116263869
-1.4675773233	5.01761075005495
-1.4674332225	5.01650992573907
-1.4672891217	5.0147460470699
-1.4671450209	5.01248764561897
-1.4670009201	5.00997250201677
-1.4668568193	5.00747382928847
-1.4667127185	5.00525216489079
-1.4665686178	5.00348798670369
-1.466424517	5.00220162134636
-1.4662804162	5.00127338930426
-1.4661363154	5.00097889857221
-1.4659922146	5.00185173138557
-1.4658481138	5.00313460086333
-1.465704013	5.00439031465091
-1.4655599123	5.00535957957934
-1.4654158115	5.00585008229349
-1.4652717107	5.00576745836129
-1.4651276099	5.00518140880567
-1.4649835091	5.00447012457377
-1.4648394083	5.00447639996179
-1.4646953075	5.00577864113892
-1.4645512068	5.00785980208593
-1.464407106	5.01000966562443
-1.4642630052	5.01174051265704
-1.4641189044	5.01273067092615
-1.4639748036	5.01279715200762
-1.4638307028	5.01189503856896
-1.463686602	5.01011254117839
-1.4635425013	5.00765206608337
-1.4633984005	5.00480144517085
-1.4632542997	5.0019423459687
-1.4631101989	5.00127611543875
-1.4629660981	5.00335371149289
-1.4628219973	5.0049174592474
-1.4626778965	5.00573070245799
-1.4625337958	5.0057782287163
-1.462389695	5.00514951870218
-1.4622455942	5.00402205510476
-1.4621014934	5.00270861914719
-1.4619573926	5.00207494815084
-1.4618132918	5.00321873170664
-1.461669191	5.00529628209717
-1.4615250903	5.00765890735279
-1.4613809895	5.01000339452888
-1.4612368887	5.0120180264292
-1.4610927879	5.01336590925045
-1.4609486871	5.01376748779867
-1.4608045863	5.01311603324883
-1.4606604855	5.01160719133036
-1.4605163848	5.00988662549499
-1.460372284	5.00906630993495
-1.4602281832	5.00987763640109
-1.4600840824	5.01165373669535
-1.4599399816	5.01330051716816
-1.4597958808	5.01421719451806
-1.4596517801	5.01432664727957
-1.4595076793	5.01390910717718
-1.4593635785	5.01334925065854
-1.4592194777	5.01281911888078
-1.4590753769	5.01212755456792
-1.4589312761	5.01091484940095
-1.4587871753	5.00900047538273
-1.4586430746	5.00668750791461
-1.4584989738	5.00516287287261
-1.458354873	5.00591980992286
-1.4582107722	5.0079163783153
-1.4580666714	5.0095470917634
-1.4579225706	5.01017933946555
-1.4577784698	5.00978524526361
-1.4576343691	5.00875785305013
-1.4574902683	5.00775943103446
-1.4573461675	5.00733417167359
-1.4572020667	5.00738800591049
-1.4570579659	5.00735061167161
-1.4569138651	5.0067928266566
-1.4567697643	5.00565669720115
-1.4566256636	5.00418976288979
-1.4564815628	5.00281114422593
-1.456337462	5.00190781074683
-1.4561933612	5.00145845119988
-1.4560492604	5.00126293232278
-1.4559051596	5.00194289577347
-1.4557610588	5.00355882554263
-1.4556169581	5.00554854686563
-1.4554728573	5.00750077598241
-1.4553287565	5.00910571223401
-1.4551846557	5.0101456732335
-1.4550405549	5.01049460932169
-1.4548964541	5.01011096783177
-1.4547523533	5.00904182486481
-1.4546082526	5.00746399821396
-1.4544641518	5.00580280767996
-1.454320051	5.00491422209001
-1.4541759502	5.00550773925932
-1.4540318494	5.00690725538372
-1.4538877486	5.00810877953377
-1.4537436478	5.00857373699456
-1.4535995471	5.00811213201253
-1.4534554463	5.00678204299838
-1.4533113455	5.00483796914253
-1.4531672447	5.00272310617368
-1.4530231439	5.00150394046697
-1.4528790431	5.00239626147488
-1.4527349423	5.00344884141212
-1.4525908416	5.00389820514798
-1.4524467408	5.0036746494845
-1.45230264	5.00291959037381
-1.4521585392	5.00207367253842
-1.4520144384	5.0021971632394
-1.4518703376	5.00343453465798
-1.4517262368	5.00482389345691
-1.4515821361	5.00584247363812
-1.4514380353	5.00621415682831
-1.4512939345	5.00581590290956
-1.4511498337	5.00468987676115
-1.4510057329	5.00306550492944
-1.4508616321	5.00148840794142
-1.4507175313	5.00151609565655
-1.4505734306	5.00249531705032
-1.4504293298	5.00293976417868
-1.450285229	5.00268875444639
-1.4501411282	5.00227583215856
-1.4499970274	5.00300015653141
-1.4498529266	5.00483998834243
-1.4497088258	5.00689411727542
-1.4495647251	5.00866193024329
-1.4494206243	5.00991078047051
-1.4492765235	5.01059979131447
-1.4491324227	5.01083812573148
-1.4489883219	5.01082833667256
-1.4488442211	5.01079885546335
-1.4487001204	5.01093553785374
-1.4485560196	5.01131809987307
-1.4484119188	5.01187999788253
-1.448267818	5.01242250901362
-1.4481237172	5.01268556083516
-1.4479796164	5.01244083188812
-1.4478355156	5.01157047354145
-1.4476914149	5.01011067030472
-1.4475473141	5.00825296684669
-1.4474032133	5.00630820191424
-1.4472591125	5.00464416262833
-1.4471150117	5.00357852346993
-1.4469709109	5.00316596023076
-1.4468268101	5.0031336990873
-1.4466827094	5.00323846179872
-1.4465386086	5.00345046127396
-1.4463945078	5.00384655602137
-1.446250407	5.00448804660267
-1.4461063062	5.0053343759976
-1.4459622054	5.00620130982562
-1.4458181046	5.00679139221118
-1.4456740039	5.00678479829406
-1.4455299031	5.00596288322978
-1.4453858023	5.00439018946722
-1.4452417015	5.00305228259431
-1.4450976007	5.00443454632706
-1.4449534999	5.00759415484894
-1.4448093991	5.01091789320144
-1.4446652984	5.01383227801414
-1.4445211976	5.01612577670165
-1.4443770968	5.01777314534681
-1.444232996	5.01879082826311
-1.4440888952	5.01909870719467
-1.4439447944	5.01848420795822
-1.4438006936	5.01670646655842
-1.4436565929	5.01367076158594
-1.4435124921	5.00957994431293
-1.4433683913	5.00509095113371
-1.4432242905	5.0026809612262
-1.4430801897	5.00514834618965
-1.4429360889	5.00734553494222
-1.4427919881	5.00779351309549
-1.4426478874	5.00634262993936
-1.4425037866	5.00335005399539
-1.4423596858	5.00088516484131
-1.442215585	5.00459593543108
-1.4420714842	5.00772788604348
-1.4419273834	5.00950180591118
-1.4417832826	5.00971595535138
-1.4416391819	5.00867663998352
-1.4414950811	5.00726858577408
-1.4413509803	5.00675169709182
-1.4412068795	5.00746667847768
-1.4410627787	5.0083321186978
-1.4409186779	5.00838450733806
-1.4407745771	5.00735952617085
-1.4406304764	5.00567532230947
-1.4404863756	5.00466901209833
-1.4403422748	5.00578112333897
-1.440198174	5.00801367383882
-1.4400540732	5.01007848997023
-1.4399099724	5.01149374814578
-1.4397658716	5.01219479103253
-1.4396217709	5.01232163809046
-1.4394776701	5.01208581677241
-1.4393335693	5.01166579014296
-1.4391894685	5.01114143813948
-1.4390453677	5.010481056236
-1.4389012669	5.00957787880497
-1.4387571661	5.00831672388813
-1.4386130654	5.00664536446316
-1.4384689646	5.00463002607706
-1.4383248638	5.00250766526308
-1.438180763	5.00118288158414
-1.4380366622	5.00227497881958
-1.4378925614	5.00363611317168
-1.4377484606	5.00466682785113
-1.4376043599	5.00546833824915
-1.4374602591	5.00618677113985
-1.4373161583	5.00679322234664
-1.4371720575	5.00707876493015
-1.4370279567	5.0068325972107
-1.4368838559	5.00603016252706
-1.4367397552	5.00494225170692
-1.4365956544	5.00409288836234
-1.4364515536	5.00378373654574
-1.4363074528	5.00353822560915
-1.436163352	5.00270617574051
-1.4360192512	5.00168557571496
-1.4358751504	5.0034382510993
-1.4357310497	5.00677620017193
-1.4355869489	5.01012828752202
-1.4354428481	5.01267787328114
-1.4352987473	5.01384625214192
-1.4351546465	5.01340124055915
-1.4350105457	5.01163387301876
-1.4348664449	5.00965042002939
-1.4347223442	5.00946713394011
-1.4345782434	5.01186327496107
-1.4344341426	5.0152194543381
-1.4342900418	5.01805511339378
-1.434145941	5.01966341328687
-1.4340018402	5.01983882236643
-1.4338577394	5.01869272166939
-1.4337136387	5.01652316761473
-1.4335695379	5.01371728209371
-1.4334254371	5.01070867644537
-1.4332813363	5.00801581394145
-1.4331372355	5.00631049805343
-1.4329931347	5.00605213453277
-1.4328490339	5.00669526404461
-1.4327049332	5.00732230340072
-1.4325608324	5.00745677195692
-1.4324167316	5.00700535858259
-1.4322726308	5.00608117631015
-1.43212853	5.00488799390768
-1.4319844292	5.00367391340023
-1.4318403284	5.00282688199613
-1.4316962277	5.00291309463119
-1.4315521269	5.00384749273559
-1.4314080261	5.00494963786721
-1.4312639253	5.00572608443628
-1.4311198245	5.00589279377833
-1.4309757237	5.0053466695475
-1.4308316229	5.00418024563762
-1.4306875222	5.00267917073569
-1.4305434214	5.00133261537027
-1.4303993206	5.00095899560741
-1.4302552198	5.00123694067526
-1.430111119	5.00158165209566
-1.4299670182	5.00280232275713
-1.4298229174	5.00497761131372
-1.4296788167	5.00758707779273
-1.4295347159	5.01011559698169
-1.4293906151	5.01213053754878
-1.4292465143	5.01334277466359
-1.4291024135	5.01365029604252
-1.4289583127	5.01313908647434
-1.4288142119	5.01203831877767
-1.4286701112	5.01064256495386
-1.4285260104	5.00922538360091
-1.4283819096	5.00797499348073
-1.4282378088	5.00697475673878
-1.428093708	5.00622094023566
-1.4279496072	5.00564628609043
-1.4278055064	5.00514526852121
-1.4276614057	5.00463323921732
-1.4275173049	5.00414345885843
-1.4273732041	5.00388795865877
-1.4272291033	5.00408496545883
-1.4270850025	5.00459266355414
-1.4269409017	5.00496058485804
-1.4267968009	5.00474657131546
-1.4266527002	5.00366072342551
-1.4265085994	5.00163330507743
-1.4263644986	5.00150762991059
-1.4262203978	5.00496872511258
-1.426076297	5.00859693252762
-1.4259321962	5.01179868797636
-1.4257880955	5.01404285119159
-1.4256439947	5.01493087220054
-1.4254998939	5.01429204638172
-1.4253557931	5.01225297325663
-1.4252116923	5.00928370381708
-1.4250675915	5.00629364221492
-1.4249234907	5.0048074671879
-1.42477939	5.00539634319298
-1.4246352892	5.00617735977251
-1.4244911884	5.00589785120885
-1.4243470876	5.0043436033525
-1.4242029868	5.00200034464068
-1.424058886	5.00228261449567
-1.4239147852	5.00513775760303
-1.4237706845	5.00757849425119
-1.4236265837	5.0090694283416
-1.4234824829	5.00950681490466
-1.4233383821	5.00908219860915
-1.4231942813	5.00817189438446
-1.4230501805	5.00713982413521
-1.4229060797	5.00612487681294
-1.422761979	5.00503061514702
-1.4226178782	5.00384586323008
-1.4224737774	5.00321858788004
-1.4223296766	5.00420541063313
-1.4221855758	5.00623145937169
-1.422041475	5.00837494121154
-1.4218973742	5.01024099671678
-1.4217532735	5.01174069954647
-1.4216091727	5.0129399562467
-1.4214650719	5.01391135790592
-1.4213209711	5.01461539651285
-1.4211768703	5.01488860354238
-1.4210327695	5.01453473139823
-1.4208886687	5.01344013439007
-1.420744568	5.01165200980939
-1.4206004672	5.0094142282813
-1.4204563664	5.00719518628526
-1.4203122656	5.00570249707985
-1.4201681648	5.00547732605416
-1.420024064	5.00603937282715
-1.4198799632	5.00648651544427
-1.4197358625	5.0063700199203
-1.4195917617	5.005749327129
-1.4194476609	5.00520598561734
-1.4193035601	5.00562295810063
-1.4191594593	5.00709159651216
-1.4190153585	5.0088651528431
-1.4188712577	5.01035119455029
-1.418727157	5.01138016953541
-1.4185830562	5.01216706499586
-1.4184389554	5.0131238587834
-1.4182948546	5.01447813877
-1.4181507538	5.01600056906911
-1.418006653	5.01714379565068
-1.4178625522	5.01736728146078
-1.4177184515	5.01635915533803
-1.4175743507	5.01411697690235
-1.4174302499	5.01092835361229
-1.4172861491	5.00728259671586
-1.4171420483	5.00375202264078
-1.4169979475	5.00115795901552
-1.4168538467	5.00216160492449
-1.416709746	5.00386543405185
-1.4165656452	5.0054174153445
-1.4164215444	5.00700235978977
-1.4162774436	5.00854761770064
-1.4161333428	5.00977253501012
-1.415989242	5.01042164196865
-1.4158451412	5.0104395146974
-1.4157010405	5.01003107173723
-1.4155569397	5.0095738095408
-1.4154128389	5.00934531647493
-1.4152687381	5.00924548216667
-1.4151246373	5.00887884569308
-1.4149805365	5.00792808712224
-1.4148364357	5.00652172586175
-1.414692335	5.00564648973547
-1.4145482342	5.00671336356093
-1.4144041334	5.0092152361493
-1.4142600326	5.01172533042258
-1.4141159318	5.0133328286705
-1.413971831	5.01356488250938
-1.4138277303	5.0123014108771
-1.4136836295	5.00976263278183
-1.4135395287	5.0065436781428
-1.4133954279	5.0040144725955
-1.4132513271	5.0045824912338
-1.4131072263	5.00681422375866
-1.4129631255	5.00863525020053
-1.4128190248	5.0096369775468
-1.412674924	5.00998396388569
-1.4125308232	5.01003116176408
-1.4123867224	5.01003926601018
-1.4122426216	5.00999228590861
-1.4120985208	5.00967577794452
-1.41195442	5.00890482951518
-1.4118103193	5.0076704249548
-1.4116662185	5.00613920071395
-1.4115221177	5.00455623474187
-1.4113780169	5.00313898951969
-1.4112339161	5.00217219008174
-1.4110898153	5.00239250987672
-1.4109457145	5.00383503542729
-1.4108016138	5.00572334672477
-1.410657513	5.00756752368052
-1.4105134122	5.00903683301821
-1.4103693114	5.00993349755973
-1.4102252106	5.0102275928089
-1.4100811098	5.0100584848722
-1.409937009	5.00968647157589
-1.4097929083	5.00940533092894
-1.4096488075	5.00944238221881
-1.4095047067	5.00988131983755
-1.4093606059	5.01063275188932
-1.4092165051	5.01145417007398
-1.4090724043	5.01201333117751
-1.4089283035	5.01198821768015
-1.4087842028	5.01118817130304
-1.408640102	5.00968400737431
-1.4084960012	5.00796117802484
-1.4083519004	5.00701854599103
-1.4082077996	5.00762793769125
-1.4080636988	5.00911176040867
-1.407919598	5.01031994793794
-1.4077754973	5.01058836030993
-1.4076313965	5.00974372258658
-1.4074872957	5.00807430648946
-1.4073431949	5.00651505863886
-1.4071990941	5.00666396855793
-1.4070549933	5.00876843779309
-1.4069108925	5.01140072510567
-1.4067667918	5.01348958471189
-1.406622691	5.01445545345429
-1.4064785902	5.01400640176854
-1.4063344894	5.01208810685841
-1.4061903886	5.008900664217
-1.4060462878	5.00505510879059
-1.405902187	5.00327908462155
-1.4057580863	5.00658461779155
-1.4056139855	5.01053296301454
-1.4054698847	5.01368946687028
-1.4053257839	5.01570668981303
-1.4051816831	5.01656825204295
-1.4050375823	5.01647094099519
-1.4048934815	5.01571757036836
-1.4047493808	5.01460004545648
-1.40460528	5.01332019384024
-1.4044611792	5.01198804103282
-1.4043170784	5.01067404220893
-1.4041729776	5.00943849299683
-1.4040288768	5.00829766108568
-1.403884776	5.00719410422538
-1.4037406753	5.00609264974458
-1.4035965745	5.00523966770737
-1.4034524737	5.00532433871178
-1.4033083729	5.00669654459396
-1.4031642721	5.00875999914841
-1.4030201713	5.01081186923954
-1.4028760706	5.01242321468233
-1.4027319698	5.01340668256301
-1.402587869	5.0137509157467
-1.4024437682	5.01353221264887
-1.4022996674	5.01281684329482
-1.4021555666	5.01160634158186
-1.4020114658	5.00986251082037
-1.4018673651	5.00758779457813
-1.4017232643	5.00490077403756
-1.4015791635	5.0021064974343
-1.4014350627	5.00130374807673
-1.4012909619	5.00343879341238
-1.4011468611	5.00512477168763
-1.4010027603	5.00604389524065
-1.4008586596	5.00615691996092
-1.4007145588	5.00551401422155
-1.400570458	5.00419979931251
-1.4004263572	5.00231634952236
-1.4002822564	5.0003664655296
-1.4001381556	5.00269057322349
-1.399994055	5.00525635334301
-1.399849954	5.0074471080817
-1.399705853	5.00889221701039
-1.399561752	5.00929803028437
-1.399417652	5.00851995592448
-1.399273551	5.00661711149957
-1.39912945	5.00392980115379
-1.398985349	5.00202536580959
-1.398841249	5.00430272245193
-1.398697148	5.00741723761541
-1.398553047	5.00997666303398
-1.398408946	5.01159926107326
-1.398264845	5.0121251324855
-1.398120745	5.01155984846305
-1.397976644	5.01006014481629
-1.397832543	5.00791674271517
-1.397688442	5.00552532089398
-1.397544341	5.00334109662897
-1.397400241	5.00180148905074
-1.39725614	5.00105599317923
-1.397112039	5.00081578810835
-1.396967938	5.00172382330433
-1.396823838	5.00351750563603
-1.396679737	5.00551821681706
-1.396535636	5.00717817611337
-1.396391535	5.00804851386077
-1.396247434	5.00790373323145
-1.396103334	5.00690162519003
-1.395959233	5.00581704326882
-1.395815132	5.00598077910107
-1.395671031	5.00758675025289
-1.39552693	5.00941273209561
-1.39538283	5.01053048509545
-1.395238729	5.01059622362517
-1.395094628	5.00973730829736
-1.394950527	5.00845926325977
-1.394806427	5.00742464907021
-1.394662326	5.00693821647182
-1.394518225	5.00660179686592
-1.394374124	5.00581357633179
-1.394230023	5.00437640916817
-1.394085923	5.00286322548831
-1.393941822	5.00304849862422
-1.393797721	5.00466737487097
-1.39365362	5.00593139740127
-1.393509519	5.00612097431076
-1.393365419	5.00504109056427
-1.393221318	5.00284522565403
-1.393077217	5.00088831775461
-1.392933116	5.00380693250461
-1.392789016	5.00702116622917
-1.392644915	5.00978330838022
-1.392500814	5.01188552044218
-1.392356713	5.01327766372101
-1.392212612	5.01397706553674
-1.392068512	5.01398373785765
-1.391924411	5.01325116719584
-1.39178031	5.01173035572286
-1.391636209	5.00945027125436
-1.391492108	5.00658347957278
-1.391348008	5.00349960183575
-1.391203907	5.00144818080862
-1.391059806	5.00305340687693
-1.390915705	5.00481924500813
-1.390771605	5.00570011304279
-1.390627504	5.0055966055862
-1.390483403	5.00463072914497
-1.390339302	5.00307831293162
-1.390195201	5.00145112719414
-1.390051101	5.00152532890353
-1.389907	5.00293343047978
-1.389762899	5.00408496503303
-1.389618798	5.00473078381933
-1.389474697	5.00485631515956
-1.389330597	5.00455070573776
-1.389186496	5.0039651594832
-1.389042395	5.00327409513408
-1.388898294	5.00263709160229
-1.388754194	5.0021699083045
-1.388610093	5.00193089267322
-1.388465992	5.00191971182893
-1.388321891	5.00210121471225
-1.38817779	5.00247388735769
-1.38803369	5.00311973743416
-1.387889589	5.00413925884071
-1.387745488	5.00552511554577
-1.387601387	5.00712231495472
-1.387457286	5.0086759926372
-1.387313186	5.00990297031059
-1.387169085	5.01056264571679
-1.387024984	5.01051445323909
-1.386880883	5.0097461679266
-1.386736783	5.00836082994328
-1.386592682	5.00652233762542
-1.386448581	5.00438114035926
-1.38630448	5.00204048067639
-1.386160379	5.00094568838144
-1.386016279	5.0036102926822
-1.385872178	5.00656870253394
-1.385728077	5.00945526651883
-1.385583976	5.01196631594211
-1.385439876	5.0138096149088
-1.385295775	5.01478076707524
-1.385151674	5.01482000039127
-1.385007573	5.01403182402473
-1.384863472	5.01267144101648
-1.384719372	5.01111518680312
-1.384575271	5.00982133368164
-1.38443117	5.00922113513464
-1.384287069	5.00946949439734
-1.384142968	5.01030901766819
-1.383998868	5.01130485716883
-1.383854767	5.01211061126883
-1.383710666	5.01254408726263
-1.383566565	5.01255540673193
-1.383422465	5.01214911417402
-1.383278364	5.01130232266506
-1.383134263	5.00995338176654
-1.382990162	5.00814414343303
-1.382846061	5.00643001379806
-1.382701961	5.00640698160911
-1.38255786	5.00882097562267
-1.382413759	5.01213528930461
-1.382269658	5.014965319467
-1.382125557	5.01648634694458
-1.381981457	5.01628601298329
-1.381837356	5.01438375339341
-1.381693255	5.01129694840862
-1.381549154	5.00819801454147
-1.381405054	5.00700583530024
-1.381260953	5.0082122672772
-1.381116852	5.0097754004831
-1.380972751	5.01036028652543
-1.38082865	5.00972242022963
-1.38068455	5.00820843808079
-1.380540449	5.00644453233337
-1.380396348	5.00500689188147
-1.380252247	5.00415676459182
-1.380108146	5.00422980439904
-1.379964046	5.00591324688163
-1.379819945	5.00901341541585
-1.379675844	5.01267856870776
-1.379531743	5.01606698915834
-1.379387643	5.01849924173987
-1.379243542	5.01956451091704
-1.379099441	5.01919308244425
-1.37895534	5.01764619022904
-1.378811239	5.01540426232187
-1.378667139	5.01296418328513
-1.378523038	5.01061360848506
-1.378378937	5.00833893082905
-1.378234836	5.00598602002617
-1.378090735	5.00356096928178
-1.377946635	5.00174545513445
-1.377802534	5.00253072210209
-1.377658433	5.00423202852135
-1.377514332	5.00583743592075
-1.377370232	5.00768094195035
-1.377226131	5.01015697819125
-1.37708203	5.01316596886174
-1.376937929	5.01615806679916
-1.376793828	5.01845245114004
-1.376649728	5.01948210004339
-1.376505627	5.01893438961153
-1.376361526	5.01681409047336
-1.376217425	5.01344187922846
-1.376073324	5.0094160116944
-1.375929224	5.00564774069782
-1.375785123	5.00379203113366
-1.375641022	5.00468980259229
-1.375496921	5.00591848093647
-1.375352821	5.00638799211244
-1.37520872	5.00622966610776
-1.375064619	5.0060580763853
-1.374920518	5.00645429309418
-1.374776417	5.00732191670992
-1.374632317	5.0080504044476
-1.374488216	5.0080936059418
-1.374344115	5.00717541054107
-1.374200014	5.0052999145188
-1.374055913	5.00278582467838
-1.373911813	5.00157880366598
-1.373767712	5.00400286797021
-1.373623611	5.00640448868364
-1.37347951	5.00795204573728
-1.37333541	5.00836996908959
-1.373191309	5.00760847103962
-1.373047208	5.00581884812127
-1.372903107	5.00333751157414
-1.372759006	5.00115217621464
-1.372614906	5.00295270356736
-1.372470805	5.00542125268855
-1.372326704	5.00739035093554
-1.372182603	5.00870154004256
-1.372038502	5.00934900077449
-1.371894402	5.00940630495199
-1.371750301	5.0089732920389
-1.3716062	5.00812966091767
-1.371462099	5.00690623934506
-1.371317999	5.00528712967065
-1.371173898	5.00326541985102
-1.371029797	5.00131185178195
-1.370885696	5.00291883349464
-1.370741595	5.00608021043474
-1.370597495	5.00932484666206
-1.370453394	5.01220638496691
-1.370309293	5.01433444795693
-1.370165192	5.01541331483619
-1.370021091	5.01533181447311
-1.369876991	5.01425224882993
-1.36973289	5.0126877429764
-1.369588789	5.01150617545281
-1.369444688	5.01156026516664
-1.369300588	5.01290387991203
-1.369156487	5.01484129508391
-1.369012386	5.01672673232347
-1.368868285	5.0182478558926
-1.368724184	5.01929629754086
-1.368580084	5.01978675352115
-1.368435983	5.01956360213266
-1.368291882	5.01843656680434
-1.368147781	5.01630772437952
-1.36800368	5.01332280212161
-1.36785958	5.01003866582352
-1.367715479	5.00767585321815
-1.367571378	5.00768639080145
-1.367427277	5.00941367610589
-1.367283177	5.01111151879884
-1.367139076	5.01194490386817
-1.366994975	5.01178740015398
-1.366850874	5.01090147808365
-1.366706773	5.00975100114735
-1.366562673	5.00883973661709
-1.366418572	5.00855845879514
-1.366274471	5.00907124433376
-1.36613037	5.01029010232887
-1.365986269	5.01192759875852
-1.365842169	5.01358375581009
-1.365698068	5.01485897316687
-1.365553967	5.01547486486766
-1.365409866	5.01536173991298
-1.365265766	5.01467142835771
-1.365121665	5.01368861286384
-1.364977564	5.01266025699598
-1.364833463	5.01166258943131
-1.364689362	5.01066882915613
-1.364545262	5.00980058091081
-1.364401161	5.00947384832266
-1.36425706	5.01004391318157
-1.364112959	5.01121512571882
-1.363968858	5.01219955820904
-1.363824758	5.01227660429731
-1.363680657	5.01106624152006
-1.363536556	5.00861426765006
-1.363392455	5.00554292568268
-1.363248355	5.00398999394681
-1.363104254	5.00610825805011
-1.362960153	5.0090380505384
-1.362816052	5.01115781639725
-1.362671951	5.01205790890982
-1.362527851	5.01177823612743
-1.36238375	5.01062614296581
-1.362239649	5.00902669499162
-1.362095548	5.00734745211246
-1.361951447	5.0057724060403
-1.361807347	5.0044126502049
-1.361663246	5.00380189393564
-1.361519145	5.00479314328688
-1.361375044	5.00691212676489
-1.361230944	5.00915670930753
-1.361086843	5.01082744839539
-1.360942742	5.01145574342061
-1.360798641	5.01080882200968
-1.36065454	5.00896305369734
-1.36051044	5.00647354881623
-1.360366339	5.00493965117042
-1.360222238	5.00625500429823
-1.360078137	5.00884068062737
-1.359934036	5.0109129202279
-1.359789936	5.01180667726934
-1.359645835	5.01141646973461
-1.359501734	5.01002854066284
-1.359357633	5.00822246103689
-1.359213533	5.00668521176391
-1.359069432	5.00582251397355
-1.358925331	5.00547949230289
-1.35878123	5.00546139879373
-1.358637129	5.00605572236102
-1.358493029	5.00745227312325
-1.358348928	5.00914699913575
-1.358204827	5.01037068262976
-1.358060726	5.01056664982283
-1.357916625	5.00963338328559
-1.357772525	5.00818392471256
-1.357628424	5.00776439801234
-1.357484323	5.00945406957488
-1.357340222	5.0121140272946
-1.357196122	5.01426710688487
-1.357052021	5.01511813748111
-1.35690792	5.01444624143951
-1.356763819	5.01247400165485
-1.356619718	5.00973221699888
-1.356475618	5.00688097875284
-1.356331517	5.00450564151753
-1.356187416	5.0030019695315
-1.356043315	5.00277936215926
-1.355899214	5.00393108640989
-1.355755114	5.00572937817836
-1.355611013	5.0074280812877
-1.355466912	5.00843121050033
-1.355322811	5.00833941269076
-1.355178711	5.00703642256345
-1.35503461	5.00472605176515
-1.354890509	5.00196451945595
-1.354746408	5.00159327857458
-1.354602307	5.00371128020411
-1.354458207	5.00499739649444
-1.354314106	5.0051328394995
-1.354170005	5.00422365161693
-1.354025904	5.00264110749249
-1.353881803	5.00093356448894
-1.353737703	5.00067439580051
-1.353593602	5.00131480962941
-1.353449501	5.00128635646167
-1.3533054	5.00142846926739
-1.3531613	5.00273415454973
-1.353017199	5.00444099233224
-1.352873098	5.00588126931757
-1.352728997	5.00669064175345
-1.352584896	5.00679127344893
-1.352440796	5.00644419922367
-1.352296695	5.0062053366484
-1.352152594	5.00654442109733
-1.352008493	5.007337475278
-1.351864392	5.00809710246581
-1.351720292	5.00850693271175
-1.351576191	5.0085935466067
-1.35143209	5.00863551942948
-1.351287989	5.00888844526177
-1.351143889	5.00928932500003
-1.350999788	5.00947058844853
-1.350855687	5.00902984426264
-1.350711586	5.00774520916311
-1.350567485	5.00568313760195
-1.350423385	5.00344935885648
-1.350279284	5.00332630843891
-1.350135183	5.00583053591465
-1.349991082	5.0086402874921
-1.349846981	5.01097294410694
-1.349702881	5.01259888177057
-1.34955878	5.01351818109632
-1.349414679	5.01387526776169
-1.349270578	5.01387804831736
-1.349126478	5.01372206480598
-1.348982377	5.0135634635767
-1.348838276	5.01355696353009
-1.348694175	5.01389148997138
-1.348550074	5.01471644926194
-1.348405974	5.0159772783191
-1.348261873	5.01734820239757
-1.348117772	5.01834862048212
-1.347973671	5.01852577002703
-1.34782957	5.01759676050649
-1.34768547	5.0155277825408
-1.347541369	5.01255611838479
-1.347397268	5.0091658544495
-1.347253167	5.00604160852648
-1.347109067	5.00398712677065
-1.346964966	5.00332004955332
-1.346820865	5.00315564644294
-1.346676764	5.00318835300237
-1.346532663	5.00445169796643
-1.346388563	5.00704110660638
-1.346244462	5.01007657537778
-1.346100361	5.01281267533831
-1.34595626	5.01474224874937
-1.345812159	5.01561320643111
-1.345668059	5.01544544370704
-1.345523958	5.01449907337827
-1.345379857	5.0131707300541
-1.345235756	5.01181666434589
-1.345091656	5.01056719169861
-1.344947555	5.00928545808049
-1.344803454	5.00773572791937
-1.344659353	5.00580434715862
-1.344515252	5.00364766463014
-1.344371152	5.00205900438799
-1.344227051	5.00272267575259
-1.34408295	5.00421307374422
-1.343938849	5.00518816133713
-1.343794748	5.00530990549655
-1.343650648	5.00452845121139
-1.343506547	5.00307849277817
-1.343362446	5.00225097603695
-1.343218345	5.00409971249639
-1.343074245	5.00697472458551
-1.342930144	5.00978877522979
-1.342786043	5.0120692420736
-1.342641942	5.01351304693065
-1.342497841	5.01396726270278
-1.342353741	5.01344680855226
-1.34220964	5.0121304235048
-1.342065539	5.01032057298182
-1.341921438	5.00836595641011
-1.341777337	5.00655648529339
-1.341633237	5.00502569704349
-1.341489136	5.00373586517493
-1.341345035	5.00259248224608
-1.341200934	5.00159958236427
-1.341056834	5.00097368444456
-1.340912733	5.00106718892519
-1.340768632	5.0016873103688
-1.340624531	5.00271232080077
-1.34048043	5.00412339502372
-1.34033633	5.0056976917199
-1.340192229	5.00706989887947
-1.340048128	5.00785415431957
-1.339904027	5.00775121445907
-1.339759926	5.00663282655303
-1.339615826	5.00460315439207
-1.339471725	5.0021838052138
-1.339327624	5.00230062397363
-1.339183523	5.00491950416761
-1.339039423	5.00731780885953
-1.338895322	5.00907276880604
-1.338751221	5.01021912759231
-1.33860712	5.01106186358913
-1.338463019	5.01198181107826
-1.338318919	5.01314117850818
-1.338174818	5.01434631025717
-1.338030717	5.01520320807675
-1.337886616	5.01535510177073
-1.337742515	5.0146217002335
-1.337598415	5.01303209100963
-1.337454314	5.01078952340894
-1.337310213	5.00819947985127
-1.337166112	5.00560071986955
-1.337022012	5.00341532823607
-1.336877911	5.00265066548288
-1.33673381	5.00394523540128
-1.336589709	5.00596457790493
-1.336445608	5.00799355641149
-1.336301508	5.00968984633408
-1.336157407	5.01076471852081
-1.336013306	5.01099020292003
-1.335869205	5.0102490958073
-1.335725104	5.00856439293733
-1.335581004	5.00609470667911
-1.335436903	5.00309956942931
-1.335292802	5.00023700706359
-1.335148701	5.00329663731367
-1.335004601	5.00616205498968
-1.3348605	5.00858952020972
-1.334716399	5.01050864770997
-1.334572298	5.01191036568876
-1.334428197	5.01282635371126
-1.334284097	5.01331747934032
-1.334139996	5.01346700480918
-1.333995895	5.01336469688583
-1.333851794	5.01307341647458
-1.333707693	5.01259245376385
-1.333563593	5.01185129182715
-1.333419492	5.01075587776465
-1.333275391	5.00927743871718
-1.33313129	5.00756778175826
-1.33298719	5.00611190418925
-1.332843089	5.00573648354418
-1.332698988	5.00670742641516
-1.332554887	5.00822604329528
-1.332410786	5.00950749912252
-1.332266686	5.01015151049009
-1.332122585	5.01003615790316
-1.331978484	5.00923674086238
-1.331834383	5.00796282338834
-1.331690282	5.00648127837434
-1.331546182	5.00502418885499
-1.331402081	5.00372504550827
-1.33125798	5.00270475436814
-1.331113879	5.00240966323077
-1.330969779	5.00325384759765
-1.330825678	5.00467140084215
-1.330681577	5.00603194465127
-1.330537476	5.00693380253244
-1.330393375	5.00713498491881
-1.330249275	5.00657247900083
-1.330105174	5.00539549521671
-1.329961073	5.00399447819988
-1.329816972	5.00301396962817
-1.329672871	5.00290568874624
-1.329528771	5.00309637235417
-1.32938467	5.0028653012844
-1.329240569	5.0020393188893
-1.329096468	5.00116607879737
-1.328952368	5.00193768657584
-1.328808267	5.00332278040607
-1.328664166	5.00427180336792
-1.328520065	5.00444170227041
-1.328375964	5.00375302839131
-1.328231864	5.00237811845844
-1.328087763	5.00110340605411
-1.327943662	5.00218676520174
-1.327799561	5.00385328283253
-1.327655461	5.00510869224582
-1.32751136	5.00579676208308
-1.327367259	5.00598202148998
-1.327223158	5.0058451170303
-1.327079057	5.0055736226974
-1.326934957	5.00529073851246
-1.326790856	5.00510007783991
-1.326646755	5.00518526844066
-1.326502654	5.00573893359096
-1.326358553	5.00671823407901
-1.326214453	5.00782813534063
-1.326070352	5.00873504936344
-1.325926251	5.00921729393542
-1.32578215	5.00921402976882
-1.32563805	5.00882027169166
-1.325493949	5.0082532557888
-1.325349848	5.00780278428426
-1.325205747	5.00774926385818
-1.325061646	5.00822288373613
-1.324917546	5.00909732590456
-1.324773445	5.01005034375457
-1.324629344	5.0107108997161
-1.324485243	5.01077827675056
-1.324341142	5.01010572561778
-1.324197042	5.00875851582864
-1.324052941	5.0070480876401
-1.32390884	5.00554668928366
-1.323764739	5.00494531608365
-1.323620639	5.00540268546532
-1.323476538	5.00642182767275
-1.323332437	5.00767633594296
-1.323188336	5.00908959549486
-1.323044235	5.01051208249373
-1.322900135	5.01161649851605
-1.322756034	5.01202664083511
-1.322611933	5.01150481132108
-1.322467832	5.010097797996
-1.322323731	5.00823070245799
-1.322179631	5.0067197011035
-1.32203553	5.00631307671328
-1.321891429	5.00664774035258
-1.321747328	5.0066674577974
-1.321603228	5.00575547862222
-1.321459127	5.00399799701483
-1.321315026	5.00285969059672
-1.321170925	5.00475034649346
-1.321026824	5.00773129510693
-1.320882724	5.0103658099712
-1.320738623	5.01218191269364
-1.320594522	5.01305943037851
-1.320450421	5.01309947316514
-1.32030632	5.01251570780344
-1.32016222	5.0115237987118
-1.320018119	5.01028201780743
-1.319874018	5.00892161332531
-1.319729917	5.00763388725412
-1.319585817	5.00670102628075
-1.319441716	5.00632600861026
-1.319297615	5.00636678662958
-1.319153514	5.00643091193756
-1.319009413	5.00621222380009
-1.318865313	5.00562081327974
-1.318721212	5.00471125200958
-1.318577111	5.00354069108811
-1.31843301	5.00207478889205
-1.318288909	5.00071299026081
-1.318144809	5.00275008630977
-1.318000708	5.0058469844746
-1.317856607	5.00927426029647
-1.317712506	5.01261314394284
-1.317568406	5.01541655237335
-1.317424305	5.01729894241757
-1.317280204	5.01802232948929
-1.317136103	5.01754745092714
-1.316992002	5.01604027916033
-1.316847902	5.01383745165214
-1.316703801	5.01138524026915
-1.3165597	5.00916932695638
-1.316415599	5.00762756728422
-1.316271498	5.0069922616383
-1.316127398	5.00714580543706
-1.315983297	5.00777328764286
-1.315839196	5.00862042043217
-1.315695095	5.00953694860426
-1.315550995	5.01042009091296
-1.315406894	5.01117757886124
-1.315262793	5.01171254391729
-1.315118692	5.0119171563116
-1.314974591	5.01167750318483
-1.314830491	5.01089471482675
-1.31468639	5.00951882379342
-1.314542289	5.00758910470296
-1.314398188	5.00530279541246
-1.314254087	5.00332673928579
-1.314109987	5.00355921887353
-1.313965886	5.0058633567252
-1.313821785	5.00851836799726
-1.313677684	5.01094517086458
-1.313533584	5.01292302503099
-1.313389483	5.01434074569343
-1.313245382	5.01515540569622
-1.313101281	5.01539143197121
-1.31295718	5.01514746784386
-1.31281308	5.01459053849243
-1.312668979	5.0139180808619
-1.312524878	5.01328363302005
-1.312380777	5.01272233351708
-1.312236676	5.01214273933413
-1.312092576	5.0114069850615
-1.311948475	5.01044087797754
-1.311804374	5.00930486728434
-1.311660273	5.00819747008791
-1.311516173	5.00737840119775
-1.311372072	5.00701309028117
-1.311227971	5.00705955850824
-1.31108387	5.00735983397452
-1.310939769	5.00779877160477
-1.310795669	5.00831186408397
-1.310651568	5.00878585180267
-1.310507467	5.00900426256354
-1.310363366	5.00869370159604
-1.310219265	5.00761800458708
-1.310075165	5.00565891831988
-1.309931064	5.00286218394799
-1.309786963	5.00069124225657
-1.309642862	5.0043763632974
-1.309498762	5.00802928385904
-1.309354661	5.01117330466314
-1.30921056	5.01345657697739
-1.309066459	5.01465245044956
-1.308922358	5.01469553525294
-1.308778258	5.01369343240161
-1.308634157	5.01191315993892
-1.308490056	5.0097474806177
-1.308345955	5.00766689585172
-1.308201854	5.00613973616828
-1.308057754	5.00545125005322
-1.307913653	5.00552921611162
-1.307769552	5.00617071569215
-1.307625451	5.0073143963667
-1.307481351	5.00889657694286
-1.30733725	5.01067602110792
-1.307193149	5.01227229064989
-1.307049048	5.01328961256118
-1.306904947	5.01342368075511
-1.306760847	5.01253714646078
-1.306616746	5.01070357485877
-1.306472645	5.00821567891844
-1.306328544	5.00555563765086
-1.306184443	5.00332039959124
-1.306040343	5.00195558395467
-1.305896242	5.00100097807386
-1.305752141	5.00066481638113
-1.30560804	5.00343690197396
-1.30546394	5.00718459169148
-1.305319839	5.01138653924275
-1.305175738	5.01537630209802
-1.305031637	5.01849432542007
-1.304887536	5.02023325860825
-1.304743436	5.0203503432252
-1.304599335	5.01892658202938
-1.304455234	5.01636526342318
-1.304311133	5.01333960134091
-1.304167032	5.01069551347986
-1.304022932	5.00920808791629
-1.303878831	5.00905234700442
-1.30373473	5.00968234571553
-1.303590629	5.01051277014096
-1.303446529	5.0112088503308
-1.303302428	5.0115138527187
-1.303158327	5.01115224666643
-1.303014226	5.00990647026398
-1.302870125	5.00777376693829
-1.302726025	5.00523743372272
-1.302581924	5.00415524526361
-1.302437823	5.00623160170226
-1.302293722	5.00921504322969
-1.302149621	5.01160950880532
-1.302005521	5.01283673090799
-1.30186142	5.01266723623445
-1.301717319	5.01110477183724
-1.301573218	5.00833523281198
-1.301429118	5.00468402836484
-1.301285017	5.00075467793796
-1.301140916	5.00372919623735
-1.300996815	5.00747027360198
-1.300852714	5.01040633033858
-1.300708614	5.01224247936909
-1.300564513	5.01287367068563
-1.300420412	5.01242439183256
-1.300276311	5.01126143618313
-1.30013221	5.00993831706298
-1.29998811	5.00899048226449
-1.299844009	5.00857643954921
-1.299699908	5.00837041837224
-1.299555807	5.00795844888678
-1.299411707	5.00721880708385
-1.299267606	5.00640681184354
-1.299123505	5.00599730569656
-1.298979404	5.00622705786092
-1.298835303	5.00679750768445
-1.298691203	5.00726230266421
-1.298547102	5.00738987936195
-1.298403001	5.00717870342005
-1.2982589	5.00674447770503
-1.298114799	5.00619482822629
-1.297970699	5.00555330034766
-1.297826598	5.00477269276137
-1.297682497	5.00380350200181
-1.297538396	5.00264211452041
-1.297394296	5.00132823078773
-1.297250195	5.00008930747615
-1.297106094	5.00155685021111
-1.296961993	5.00305111115203
-1.296817892	5.00453219638811
-1.296673792	5.00595520726429
-1.296529691	5.00727730649061
-1.29638559	5.0084678322207
-1.296241489	5.00950039119042
-1.296097388	5.01032866865448
-1.295953288	5.01087161018363
-1.295809187	5.01103337183516
-1.295665086	5.01075588547499
-1.295520985	5.01007422778645
-1.295376885	5.00913579362988
-1.295232784	5.0081500801415
-1.295088683	5.0072686097797
-1.294944582	5.00648898564151
-1.294800481	5.00574314261942
-1.294656381	5.00517665145697
-1.29451228	5.00530954323717
-1.294368179	5.00646141732157
-1.294224078	5.00817918924051
-1.294079977	5.00977612327567
-1.293935877	5.01074253644862
-1.293791776	5.01080495679333
-1.293647675	5.00992942656937
-1.293503574	5.00831207586514
-1.293359474	5.00637123530001
-1.293215373	5.00479565979219
-1.293071272	5.00445003458145
-1.292927171	5.00534277175208
-1.29278307	5.00663113917394
-1.29263897	5.00780970015985
-1.292494869	5.00870644872106
-1.292350768	5.00925468389333
-1.292206667	5.00941010242093
-1.292062566	5.00914915380747
-1.291918466	5.00849935920172
-1.291774365	5.00757881320609
-1.291630264	5.00663772322872
-1.291486163	5.00605451212537
-1.291342063	5.00611699421034
-1.291197962	5.00666295553436
-1.291053861	5.0071757243519
-1.29090976	5.00715492442141
-1.290765659	5.00628433502922
-1.290621559	5.00450201338837
-1.290477458	5.00236779372655
-1.290333357	5.00324520747143
-1.290189256	5.00666877262898
-1.290045155	5.01023263095207
-1.289901055	5.01327651131291
-1.289756954	5.01544929519439
-1.289612853	5.01659835228888
-1.289468752	5.01676782463695
-1.289324652	5.01618522606831
-1.289180551	5.01522949976006
-1.28903645	5.01436243464912
-1.288892349	5.01397110049565
-1.288748248	5.0141364298595
-1.288604148	5.01454605777231
-1.288460047	5.01468121312415
-1.288315946	5.01407102914624
-1.288171845	5.01244248236116
-1.288027744	5.00977568514425
-1.287883644	5.00630681205069
-1.287739543	5.00258035352483
-1.287595442	5.00212857939866
-1.287451341	5.00519767388255
-1.287307241	5.00763128073347
-1.28716314	5.00909905444766
-1.287019039	5.00966353841303
-1.286874938	5.009580680823
-1.286730837	5.00919405468357
-1.286586737	5.00882176100709
-1.286442636	5.00866594464897
-1.286298535	5.00876400155127
-1.286154434	5.00897782173694
-1.286010333	5.00903299782614
-1.285866233	5.00863419987963
-1.285722132	5.00767059300569
-1.285578031	5.00657433828598
-1.28543393	5.00670423556584
-1.28528983	5.0089749236849
-1.285145729	5.01236478215989
-1.285001628	5.01562367707256
-1.284857527	5.01793654896699
-1.284713426	5.01886257470111
-1.284569326	5.01832582710656
-1.284425225	5.01660451365593
-1.284281124	5.01425958147815
-1.284137023	5.0119629437617
-1.283992922	5.01018566286482
-1.283848822	5.00887901459556
-1.283704721	5.00756854400015
-1.28356062	5.00583071082428
-1.283416519	5.00359773803948
-1.283272419	5.00140432962048
-1.283128318	5.00228482789256
-1.282984217	5.00440795716273
-1.282840116	5.00601185338156
-1.282696015	5.00685540518986
-1.282551915	5.00692359076278
-1.282407814	5.00633150632421
-1.282263713	5.00527604163814
-1.282119612	5.00399516885069
-1.281975511	5.00273315480636
-1.281831411	5.00172507404803
-1.28168731	5.00131818697689
-1.281543209	5.00191229951103
-1.281399108	5.00326215933245
-1.281255008	5.00507093145508
-1.281110907	5.0070593853133
-1.280966806	5.00887899401931
-1.280822705	5.01018886958363
-1.280678604	5.01077475793561
-1.280534504	5.01066720435738
-1.280390403	5.01021675685846
-1.280246302	5.01000439340916
-1.280102201	5.01041131446333
-1.2799581	5.01118176645036
-1.279814	5.01165011502216
-1.279669899	5.01125512650136
-1.279525798	5.0098214905813
-1.279381697	5.00775260603731
-1.279237597	5.00643403848035
-1.279093496	5.00762175233008
-1.278949395	5.010484982318
-1.278805294	5.01333074089461
-1.278661193	5.0152910686646
-1.278517093	5.01604528984548
-1.278372992	5.0156488558201
-1.278228891	5.01446555376926
-1.27808479	5.01307752528013
-1.277940689	5.0120745143349
-1.277796589	5.01169339189356
-1.277652488	5.01163810438419
-1.277508387	5.01138464264877
-1.277364286	5.01057900681617
-1.277220186	5.0091897350405
-1.277076085	5.00749829120457
-1.276931984	5.00601567271564
-1.276787883	5.00521404399267
-1.276643782	5.00502518173961
-1.276499682	5.00494206778655
-1.276355581	5.00477257486222
-1.27621148	5.00493690703747
-1.276067379	5.00593117448039
-1.275923278	5.00749959876312
-1.275779178	5.00894904017778
-1.275635077	5.00969510484336
-1.275490976	5.00940284100704
-1.275346875	5.00801008300699
-1.275202775	5.00573208974375
-1.275058674	5.00314927780584
-1.274914573	5.00226558846579
-1.274770472	5.00417445168551
-1.274626371	5.00608722533641
-1.274482271	5.00727512781327
-1.27433817	5.00770937883431
-1.274194069	5.00763614310391
-1.274049968	5.00743433009231
-1.273905867	5.0074036039279
-1.273761767	5.00756480483059
-1.273617666	5.00770565509694
-1.273473565	5.00761361379023
-1.273329464	5.00724216037967
-1.273185364	5.00675553957994
-1.273041263	5.00647299621503
-1.272897162	5.00665535287463
-1.272753061	5.00723912857049
-1.27260896	5.00788054713492
-1.27246486	5.00821394866064
-1.272320759	5.00800468131555
-1.272176658	5.00720485016048
-1.272032557	5.00600339373483
-1.271888457	5.00490618258775
-1.271744356	5.00463108539719
-1.271600255	5.00524591994136
-1.271456154	5.00594914751261
-1.271312053	5.0060340701733
-1.271167953	5.00517382414441
-1.271023852	5.00341445539108
-1.270879751	5.00186056913816
-1.27073565	5.00379796356116
-1.270591549	5.00694928479118
-1.270447449	5.00982472302043
-1.270303348	5.01191120415944
-1.270159247	5.0129322249624
-1.270015146	5.01281537879058
-1.269871046	5.01167900370902
-1.269726945	5.00978877180041
-1.269582844	5.00748857675183
-1.269438743	5.00512453033098
-1.269294642	5.00299796070719
-1.269150542	5.00148933094965
-1.269006441	5.00153781836511
-1.26886234	5.00254016905208
-1.268718239	5.00356840238307
-1.268574138	5.00453313910949
-1.268430038	5.00549293864066
-1.268285937	5.00651721245899
-1.268141836	5.00760783912549
-1.267997735	5.00865013742818
-1.267853635	5.0094363529057
-1.267709534	5.00974848979761
-1.267565433	5.00946012289361
-1.267421332	5.00863507786868
-1.267277231	5.00761534232182
-1.267133131	5.00701506146982
-1.26698903	5.00730194933501
-1.266844929	5.00818942500429
-1.266700828	5.00894796841753
-1.266556727	5.0090013353618
-1.266412627	5.00807180541634
-1.266268526	5.00614794286983
-1.266124425	5.0034265796012
-1.265980324	5.00024968856787
-1.265836224	5.00305559112413
-1.265692123	5.00612303423736
-1.265548022	5.0087641215794
-1.265403921	5.01089639363241
-1.26525982	5.01250219756192
-1.26511572	5.01353281877364
-1.264971619	5.01384853106519
-1.264827518	5.013256283294
-1.264683417	5.01165204329759
-1.264539316	5.00927667304592
-1.264395216	5.00726541935618
-1.264251115	5.00790238195412
-1.264107014	5.01117662198506
-1.263962913	5.01492765169518
-1.263818813	5.01779426511831
-1.263674712	5.01909142610215
-1.263530611	5.01858102496884
-1.26338651	5.01641650403987
-1.263242409	5.01308278373187
-1.263098309	5.00929043791278
-1.262954208	5.0058367088357
-1.262810107	5.00344975562826
-1.262666006	5.00247020178074
-1.262521905	5.00259118069469
-1.262377805	5.0038086893343
-1.262233704	5.00597487797524
-1.262089603	5.00842458356685
-1.261945502	5.01046635336602
-1.261801402	5.01157146898084
-1.261657301	5.01145745653152
-1.2615132	5.01012178492065
-1.261369099	5.00781940260978
-1.261224998	5.00500748607248
-1.261080898	5.00243400897392
-1.260936797	5.0022296320902
-1.260792696	5.00398349348591
-1.260648595	5.00553299643368
-1.260504494	5.00661140500804
-1.260360394	5.00724707248755
-1.260216293	5.00745214451018
-1.260072192	5.00717103346172
-1.259928091	5.00632506889246
-1.259783991	5.00488782113853
-1.25963989	5.00294970305985
-1.259495789	5.00099539483039
-1.259351688	5.00220980918635
-1.259207587	5.00442809387742
-1.259063487	5.00630863276112
-1.258919386	5.00767325184156
-1.258775285	5.00859779679917
-1.258631184	5.00943343685519
-1.258487083	5.01068222876003
-1.258342983	5.01262133048243
-1.258198882	5.0150474800423
-1.258054781	5.0174396949007
-1.25791068	5.01923873950905
-1.25776658	5.02001696481899
-1.257622479	5.01955722464593
-1.257478378	5.01787537789296
-1.257334277	5.01519494604488
-1.257190176	5.01188046084816
-1.257046076	5.00834560834006
-1.256901975	5.00496603926749
-1.256757874	5.00208989432231
-1.256613773	5.00140247118692
-1.256469672	5.00323465917421
-1.256325572	5.00496169863389
-1.256181471	5.00636685865796
-1.25603737	5.00740214289906
-1.255893269	5.00802089666649
-1.255749169	5.00818929124715
-1.255605068	5.00790333538942
-1.255460967	5.00722053647854
-1.255316866	5.0063476732381
-1.255172765	5.00579570231414
-1.255028665	5.0062679237666
-1.254884564	5.00784172358317
-1.254740463	5.0098665723742
-1.254596362	5.01167508443973
-1.254452261	5.01282099226319
-1.254308161	5.01310285823447
-1.25416406	5.01259358131474
-1.254019959	5.01166045965133
-1.253875858	5.01089943486662
-1.253731758	5.01083052135707
-1.253587657	5.01144570057643
-1.253443556	5.01222788622761
-1.253299455	5.01261638585302
-1.253155354	5.01230370959408
-1.253011254	5.01132184590138
-1.252867153	5.01010544867848
-1.252723052	5.0095097549608
-1.252578951	5.0102968038455
-1.25243485	5.0122150130673
-1.25229075	5.01431399438181
-1.252146649	5.01574467831196
-1.252002548	5.0159704636446
-1.251858447	5.01476609153669
-1.251714347	5.01220663192794
-1.251570246	5.00864711848491
-1.251426145	5.00473542583516
-1.251282044	5.00229353619199
-1.251137943	5.00425182141242
-1.250993843	5.00663601269559
-1.250849742	5.00820060564144
-1.250705641	5.00904232816587
-1.25056154	5.00955954480225
-1.250417439	5.01012071830446
-1.250273339	5.01079307651764
-1.250129238	5.01135978632002
-1.249985137	5.01157211722478
-1.249841036	5.0113493207651
-1.249696936	5.01082596421252
-1.249552835	5.01029214982686
-1.249408734	5.01008080669718
-1.249264633	5.01045130494624
-1.249120532	5.01151485586843
-1.248976432	5.01320727971156
-1.248832331	5.015288750269
-1.24868823	5.01737874339874
-1.248544129	5.01903416647199
-1.248400028	5.01984867226798
-1.248255928	5.01954246176189
-1.248111827	5.01802125084727
-1.247967726	5.01539739954405
-1.247823625	5.01198758750373
-1.247679525	5.00835516504155
-1.247535424	5.00565720607207
-1.247391323	5.00587470240965
-1.247247222	5.00841667996221
-1.247103121	5.01133062750658
-1.246959021	5.01388887397968
-1.24681492	5.01585208092865
-1.246670819	5.01711435055348
-1.246526718	5.0176229750864
-1.246382617	5.01737796994809
-1.246238517	5.01646537988384
-1.246094416	5.01510555075417
-1.245950315	5.01369217538606
-1.245806214	5.01274844164826
-1.245662114	5.012667775613
-1.245518013	5.01335743466638
-1.245373912	5.01428557729155
-1.245229811	5.01487206072065
-1.24508571	5.01473801485219
-1.24494161	5.01375854069736
-1.244797509	5.01203808470556
-1.244653408	5.00985537973424
-1.244509307	5.00758204992618
-1.244365206	5.00556639644036
-1.244221106	5.00397563918142
-1.244077005	5.00268194360404
-1.243932904	5.00144911271251
-1.243788803	5.00112665045462
-1.243644703	5.00277328676825
-1.243500602	5.00481185627006
-1.243356501	5.00676284343522
-1.2432124	5.00836812479933
-1.243068299	5.0094717125125
-1.242924199	5.01003378115064
-1.242780098	5.01013399272466
-1.242635997	5.00995765681623
-1.242491896	5.009760701031
-1.242347795	5.00979687003935
-1.242203695	5.01020681003679
-1.242059594	5.01094206789012
-1.241915493	5.01180227109785
-1.241771392	5.01254006258034
-1.241627292	5.01294982766815
-1.241483191	5.01292344173457
-1.24133909	5.01248633382549
-1.241194989	5.01181201121337
-1.241050888	5.01118425980163
-1.240906788	5.01085851752031
-1.240762687	5.01085832374911
-1.240618586	5.01091192562859
-1.240474485	5.01062461077169
-1.240330384	5.00970651954111
-1.240186284	5.00814258123764
-1.240042183	5.00640905397583
-1.239898082	5.0058060516961
-1.239753981	5.00733541063313
-1.239609881	5.0099250117669
-1.23946578	5.01233694196416
-1.239321679	5.01392068396468
-1.239177578	5.01440060152158
-1.239033477	5.01378414385883
-1.238889377	5.01231400796121
-1.238745276	5.01039732238312
-1.238601175	5.00849183199975
-1.238457074	5.0069513567206
-1.238312973	5.00590433837804
-1.238168873	5.00533502076613
-1.238024772	5.00530572862136
-1.237880671	5.00587324181812
-1.23773657	5.00678025143763
-1.23759247	5.00753931487302
-1.237448369	5.00771436209597
-1.237304268	5.00707030443183
-1.237160167	5.00562965661369
-1.237016066	5.00371655243089
-1.236871966	5.002227565512
-1.236727865	5.00267182187274
-1.236583764	5.00389185002123
-1.236439663	5.00472093430906
-1.236295562	5.00527591473975
-1.236151462	5.00632457245015
-1.236007361	5.00844526345771
-1.23586326	5.01136693540461
-1.235719159	5.01442580247951
-1.235575059	5.01699763810427
-1.235430958	5.01861542942565
-1.235286857	5.01900690259539
-1.235142756	5.01811187564948
-1.234998655	5.01608570652605
-1.234854555	5.01329992381724
-1.234710454	5.01036288876511
-1.234566353	5.008146236376
-1.234422252	5.00743623354504
-1.234278151	5.00789602939366
-1.234134051	5.00836445679505
-1.23398995	5.00806404327917
-1.233845849	5.00677985316981
-1.233701748	5.00477761043911
-1.233557648	5.00321736070466
-1.233413547	5.00429173858956
-1.233269446	5.0067696495593
-1.233125345	5.00900666331018
-1.232981244	5.01045754432582
-1.232837144	5.01096034703434
-1.232693043	5.01057386149928
-1.232548942	5.00950663485097
-1.232404841	5.00804539288784
-1.23226074	5.00648491765472
-1.23211664	5.00507361986644
-1.231972539	5.00397681468601
-1.231828438	5.00324215058639
-1.231684337	5.00279507035397
-1.231540237	5.00258344663697
-1.231396136	5.00283030757351
-1.231252035	5.00386655811582
-1.231107934	5.00561606880845
-1.230963833	5.00773662562157
-1.230819733	5.00985240709904
-1.230675632	5.01161638009904
-1.230531531	5.01276990343662
-1.23038743	5.01321600643526
-1.230243329	5.01308284806143
-1.230099229	5.01273825134097
-1.229955128	5.01267058447828
-1.229811027	5.01317501539191
-1.229666926	5.01408793389362
-1.229522826	5.01491362106327
-1.229378725	5.015147716416
-1.229234624	5.01447576375519
-1.229090523	5.01283891477543
-1.228946422	5.0104584471836
-1.228802322	5.00790426225282
-1.228658221	5.00626550114332
-1.22851412	5.00659753468214
-1.228370019	5.00816025332494
-1.228225918	5.00960583725659
-1.228081818	5.01025775565818
-1.227937717	5.00989866096715
-1.227793616	5.00857023876736
-1.227649515	5.00648098085879
-1.227505415	5.00393969438284
-1.227361314	5.00129533012338
-1.227217213	5.00115090949787
-1.227073112	5.00310358168299
-1.226929011	5.00443097135321
-1.226784911	5.00508559016897
-1.22664081	5.00512622714661
-1.226496709	5.00468850232979
-1.226352608	5.00394389697835
-1.226208507	5.00305041429842
-1.226064407	5.00210572575587
-1.225920306	5.00112607363259
-1.225776205	5.00020049639168
-1.225632104	5.0012071291528
-1.225488004	5.00256638716493
-1.225343903	5.00401742465444
-1.225199802	5.00544617461273
-1.225055701	5.00672308444663
-1.2249116	5.00773086039337
-1.2247675	5.0083891485023
-1.224623399	5.00866999419998
-1.224479298	5.00860174945308
-1.224335197	5.00826165155478
-1.224191096	5.00776017097391
-1.224046996	5.0072213433023
-1.223902895	5.0067589057762
-1.223758794	5.00644073186085
-1.223614693	5.00624292381839
-1.223470593	5.00602701283024
-1.223326492	5.00557474375779
-1.223182391	5.00466470533268
-1.22303829	5.00315181660209
-1.222894189	5.00104149436627
-1.222750089	5.00162502614035
-1.222605988	5.00437861529202
-1.222461887	5.00689142801247
-1.222317786	5.00870718437954
-1.222173685	5.00944803426613
-1.222029585	5.00890522992348
-1.221885484	5.00711038537889
-1.221741383	5.0043603494395
-1.221597282	5.00119320406047
-1.221453182	5.00179820946346
-1.221309081	5.00384760977165
-1.22116498	5.00449500748593
-1.221020879	5.00353988190521
-1.220876778	5.00175184883591
-1.220732678	5.0038858661531
-1.220588577	5.00807124810838
-1.220444476	5.01207441317985
-1.220300375	5.01499687224888
-1.220156274	5.01625817635503
-1.220012174	5.01567395389677
-1.219868073	5.01357323798597
-1.219723972	5.01095763932411
-1.219579871	5.00960412243099
-1.219435771	5.01069720601453
-1.21929167	5.01298296659351
-1.219147569	5.01479709550349
-1.219003468	5.01533975923025
-1.218859367	5.01443635724421
-1.218715267	5.01227940292049
-1.218571166	5.00928677934504
-1.218427065	5.00617631972823
-1.218282964	5.0047786213222
-1.218138863	5.00689674309493
-1.217994763	5.01044109062181
-1.217850662	5.01383888612058
-1.217706561	5.01639031869021
-1.21756246	5.01765740865837
-1.21741836	5.01741749660227
-1.217274259	5.01570557860346
-1.217130158	5.01282199541292
-1.216986057	5.00927840758467
-1.216841956	5.00569213740976
-1.216697856	5.00268043777468
-1.216553755	5.00112362615324
-1.216409654	5.00176075701727
-1.216265553	5.00266215092012
-1.216121452	5.00371854204379
-1.215977352	5.00495219123254
-1.215833251	5.00601415766839
-1.21568915	5.00650542219864
-1.215545049	5.00618766584998
-1.215400949	5.00505073943309
-1.215256848	5.00331944228926
-1.215112747	5.00160789828796
-1.214968646	5.00193748508279
-1.214824545	5.00353011942971
-1.214680445	5.00485048905419
-1.214536344	5.00568957246741
-1.214392243	5.00610581571367
-1.214248142	5.00628945676628
-1.214104042	5.00652437526109
-1.213959941	5.00711579863585
-1.21381584	5.0082241887169
-1.213671739	5.00974245362576
-1.213527638	5.01136259176743
-1.213383538	5.01271458589146
-1.213239437	5.01346610971929
-1.213095336	5.01338344670602
-1.212951235	5.01236523315722
-1.212807134	5.01045011915352
-1.212663034	5.0078025004747
-1.212518933	5.00469548636708
-1.212374832	5.00167992699344
-1.212230731	5.00242414983147
-1.212086631	5.00508867727395
-1.21194253	5.00720205756747
[truncated: 32,699 more rows]
