# Supplementary material for: Kondo screening in a Majorana metal
Source: Nat Commun. 2023 Nov 16;14:7405. doi: 10.1038/s41467-023-43185-3 (PMC10654600; doi:10.1038/s41467-023-43185-3)
Supplement: Supplementary file 3 — Source Data [file 41467_2023_43185_MOESM3_ESM.zip › Source data/Figure4a_1p7T.dat]

-1.7	6.00172818553499
-1.6999423596858	6.00181307497794
-1.699884719372	6.00204198129771
-1.699827079057	6.00236144530856
-1.699769438743	6.00272284785173
-1.699711798429	6.00309136311683
-1.699654158115	6.00344280959955
-1.699596517801	6.00375963940213
-1.699538877486	6.00402849438693
-1.699481237172	6.00423900722297
-1.699423596858	6.00438333012272
-1.699365956544	6.00445603817512
-1.699308316229	6.00445420651039
-1.699250675915	6.0043775392016
-1.699193035601	6.0042284738023
-1.699135395287	6.00401220183941
-1.699077754973	6.00373658131936
-1.699020114658	6.00341191297584
-1.69896247434	6.00305059807326
-1.69890483403	6.00266674146481
-1.69884719372	6.00227589479825
-1.6987895534	6.00189547373075
-1.69873191309	6.00154714911194
-1.69867427277	6.00126374028514
-1.69861663246	6.00110021638441
-1.69855899214	6.00112329385745
-1.69850135183	6.00135239855834
-1.69844371152	6.0017513389565
-1.6983860712	6.00228622301479
-1.69832843089	6.00294238726615
-1.69827079057	6.00371417012954
-1.69821315026	6.00459640044251
-1.69815550995	6.00558050390136
-1.69809786963	6.00665318214091
-1.69804022932	6.00779630724296
-1.697982589	6.00898738492699
-1.69792494869	6.01020030176107
-1.69786730837	6.01140623229805
-1.69780966806	6.01257463225622
-1.69775202775	6.01367428206074
-1.69769438743	6.01467435922556
-1.69763674712	6.01554547518012
-1.6975791068	6.01626068536529
-1.69752146649	6.01679640921208
-1.69746382617	6.01713324615139
-1.69740618586	6.01725665087044
-1.69734854555	6.01715745823908
-1.69729090523	6.01683222502922
-1.69723326492	6.016283393858
-1.6971756246	6.01551925645838
-1.69711798429	6.01455373754052
-1.69706034398	6.0134060107473
-1.69700270366	6.01209996695819
-1.69694506335	6.0106635888799
-1.69688742303	6.00912833189314
-1.69682978272	6.0075287152772
-1.6967721424	6.00590272137187
-1.69671450209	6.00429516778671
-1.69665686178	6.00277466027112
-1.69659922146	6.00154024877492
-1.69654158115	6.0013745982182
-1.69648394083	6.00232331926167
-1.69642630052	6.00344601467343
-1.6963686602	6.00449840865435
-1.69631101989	6.00542494840084
-1.69625337958	6.00620691920443
-1.69619573926	6.00683856329589
-1.69613809895	6.00732116624195
-1.69608045863	6.0076607014734
-1.69602281832	6.00786635459494
-1.69596517801	6.00794928234511
-1.69590753769	6.0079214650309
-1.69584989738	6.00779465463879
-1.69579225706	6.0075795096933
-1.69573461675	6.00728499164323
-1.69567697643	6.0069181393847
-1.69561933612	6.00648427707053
-1.69556169581	6.00598772820589
-1.69550405549	6.00543309587629
-1.69544641518	6.00482731647669
-1.69538877486	6.0041830650177
-1.69533113455	6.00352513010327
-1.69527349423	6.0029036421761
-1.69521585392	6.00241910332124
-1.69515821361	6.00223524150242
-1.69510057329	6.00247021179048
-1.69504293298	6.00305004892976
-1.69498529266	6.0038208401169
-1.69492765235	6.004673034948
-1.69487001204	6.00554149464194
-1.69481237172	6.00638405104327
-1.69475473141	6.00716991481781
-1.69469709109	6.00787479594252
-1.69463945078	6.00847896787
-1.69458181046	6.00896653543509
-1.69452417015	6.00932518211523
-1.69446652984	6.00954606741923
-1.69440888952	6.00962374827315
-1.69435124921	6.00955606158509
-1.69429360889	6.00934397235569
-1.69423596858	6.00899138588467
-1.69417832826	6.00850498632278
-1.69412068795	6.00789417396394
-1.69406304764	6.00717123252738
-1.69400540732	6.00635201476149
-1.69394776701	6.00545778638222
-1.69389012669	6.00451992246825
-1.69383248638	6.00359234009764
-1.69377484606	6.00278474688433
-1.69371720575	6.00232423953386
-1.69365956544	6.00247432653233
-1.69360192512	6.00316539399743
-1.69354428481	6.00412418190791
-1.69348664449	6.00517726789551
-1.69342900418	6.0062386000987
-1.69337136387	6.0072585384916
-1.69331372355	6.00820224561384
-1.69325608324	6.00904190690319
-1.69319844292	6.00975399165607
-1.69314080261	6.01031841790092
-1.69308316229	6.01071850726608
-1.69302552198	6.01094126250534
-1.69296788167	6.01097776379785
-1.69291024135	6.01082357350564
-1.69285260104	6.0104791010096
-1.69279496072	6.00994991646898
-1.69273732041	6.00924705359158
-1.69267968009	6.00838742240862
-1.69262203978	6.00739467120556
-1.69256439947	6.0063013160217
-1.69250675915	6.00515446029571
-1.69244911884	6.00403185767988
-1.69239147852	6.00308613264057
-1.69233383821	6.00261536697323
-1.6922761979	6.00289067017449
-1.69221855758	6.00373025868379
-1.69216091727	6.00480461550598
-1.69210327695	6.00593407557236
-1.69204563664	6.00703586049055
-1.69198799632	6.00806766025094
-1.69193035601	6.00900572819488
-1.6918727157	6.00983667336309
-1.69181507538	6.01055394623046
-1.69175743507	6.0111559973728
-1.69169979475	6.01164505625914
-1.69164215444	6.01202617153488
-1.69158451412	6.01230638554526
-1.69152687381	6.01249401321305
-1.6914692335	6.01259805563353
-1.69141159318	6.01262773537932
-1.69135395287	6.01259219569337
-1.69129631255	6.01250030920969
-1.69123867224	6.01236057400283
-1.69118103193	6.01218104664197
-1.69112339161	6.01196921644495
-1.6910657513	6.01173179904489
-1.69100811098	6.01147438511229
-1.69095047067	6.01120099951015
-1.69089283035	6.0109135873388
-1.69083519004	6.01061158613528
-1.69077754973	6.01029167907798
-1.69071990941	6.00994787429802
-1.6906622691	6.00957196832683
-1.69060462878	6.00915440503644
-1.69054698847	6.00868548145457
-1.69048934815	6.00815680198948
-1.69043170784	6.00756294136317
-1.69037406753	6.00690334736831
-1.69031642721	6.0061847397109
-1.6902587869	6.00542468903823
-1.69020114658	6.00465784582446
-1.69014350627	6.00394724349484
-1.69008586596	6.00340008850288
-1.69002822564	6.00316260584479
-1.6899705853	6.00333234406046
-1.689912945	6.00385466603188
-1.6898553047	6.00458550137873
-1.6897976644	6.00539935367579
-1.6897400241	6.00621257206912
-1.6896823838	6.00697063560993
-1.6896247434	6.00763668961797
-1.6895671031	6.00818559254183
-1.6895094628	6.00860121891437
-1.6894518225	6.00887533923353
-1.6893941822	6.00900720307779
-1.6893365419	6.00900345023639
-1.6892789016	6.0088781810493
-1.6892212612	6.00865313214706
-1.6891636209	6.00835789302966
-1.6891059806	6.00802998066293
-1.6890483403	6.00771426864954
-1.6889907	6.0074607757028
-1.6889330597	6.00731950681292
-1.6888754194	6.00733197030824
-1.688817779	6.00752182878435
-1.6887601387	6.00788980804195
-1.6887024984	6.00841619246808
-1.6886448581	6.00906872364315
-1.6885872178	6.00981075537503
-1.6885295775	6.01060643834611
-1.6884719372	6.01142278422653
-1.6884142968	6.01222981666474
-1.6883566565	6.01299996710496
-1.6882990162	6.01370741323544
-1.6882413759	6.01432767779007
-1.6881837356	6.01483757796748
-1.6881260953	6.01521550697437
-1.688068455	6.01544197814214
-1.6880108146	6.01550034388433
-1.6879531743	6.01537758570965
-1.687895534	6.0150650920896
-1.6878378937	6.01455934186073
-1.6877802534	6.0138624168405
-1.6877226131	6.01298232165954
-1.6876649728	6.01193305619309
-1.6876073324	6.01073444271989
-1.6875496921	6.00941173628196
-1.6874920518	6.00799506908325
-1.6874344115	6.00651891116138
-1.6873767712	6.0050220172199
-1.6873191309	6.00354971981426
-1.6872614906	6.00216864543258
-1.6872038502	6.00108466230574
-1.6871462099	6.00114741061007
-1.6870885696	6.00204190372927
-1.6870309293	6.002942331218
-1.686973289	6.00370268671558
-1.6869156487	6.00428751342495
-1.6868580084	6.00468509519013
-1.686800368	6.00489489314158
-1.6867427277	6.00492429299517
-1.6866850874	6.00478707802894
-1.6866274471	6.00450225001697
-1.6865698068	6.00409294457379
-1.6865121665	6.00358558072677
-1.6864545262	6.0030098436339
-1.6863968858	6.00240135432892
-1.6863392455	6.0018131528913
-1.6862816052	6.00135449360537
-1.6862239649	6.00124361440153
-1.6861663246	6.00158921716413
-1.6861086843	6.00220880458733
-1.686051044	6.00295834697386
-1.6859934036	6.00378762075121
-1.6859357633	6.00468123948065
-1.685878123	6.0056330202709
-1.6858204827	6.00663683526979
-1.6857628424	6.00768319467148
-1.6857052021	6.00875827151525
-1.6856475618	6.00984419957546
-1.6855899214	6.01092006648724
-1.6855322811	6.01196325398529
-1.6854746408	6.01295088816604
-1.6854170005	6.01386123856333
-1.6853593602	6.01467497023302
-1.6853017199	6.01537615454614
-1.6852440796	6.01595299919093
-1.6851864392	6.01639824856394
-1.6851287989	6.01670926181552
-1.6850711586	6.01688773937883
-1.6850135183	6.01693915300321
-1.684955878	6.01687191191175
-1.6848982377	6.01669634177083
-1.6848405974	6.0164236020159
-1.684782957	6.01606462522956
-1.6847253167	6.01562925315603
-1.6846676764	6.01512564488402
-1.6846100361	6.01456006087325
-1.6845523958	6.0139370337775
-1.6844947555	6.01325989069234
-1.6844371152	6.01253151168572
-1.6843794748	6.01175519372848
-1.6843218345	6.0109354538066
-1.6842641942	6.0100786405341
-1.6842065539	6.00919322395228
-1.6841489136	6.00828972928099
-1.6840912733	6.00738029062482
-1.684033633	6.00647788264562
-1.6839759926	6.00559537315596
-1.6839183523	6.00474467133398
-1.683860712	6.00393652349161
-1.6838030717	6.00318214138812
-1.6837454314	6.00249947153286
-1.6836877911	6.00193092559263
-1.6836301508	6.00157948424506
-1.6835725104	6.00159664051575
-1.6835148701	6.00199314157709
-1.6834572298	6.00262689634485
-1.6833995895	6.00338838535446
-1.6833419492	6.00422114818912
-1.6832843089	6.00509029715613
-1.6832266686	6.00596695457623
-1.6831690282	6.00682317735251
-1.6831113879	6.00763100464714
-1.6830537476	6.0083630996006
-1.6829961073	6.00899398096014
-1.682938467	6.00950142751258
-1.6828808267	6.00986783415617
-1.6828231864	6.01008139826847
-1.6827655461	6.01013705137167
-1.6827079057	6.01003705909549
-1.6826502654	6.00979124065482
-1.6825926251	6.00941673508027
-1.6825349848	6.00893722885443
-1.6824773445	6.00838154195723
-1.6824197042	6.00778142635676
-1.6823620639	6.00716844881455
-1.6823044235	6.00657001245718
-1.6822467832	6.00600501826381
-1.6821891429	6.00548043029572
-1.6821315026	6.00499071257295
-1.6820738623	6.00452207090138
-1.682016222	6.00406264461066
-1.6819585817	6.00361958058367
-1.6819009413	6.00324464680489
-1.681843301	6.00306116259102
-1.6817856607	6.00323831938092
-1.6817280204	6.00386169263595
-1.6816703801	6.00487062500573
-1.6816127398	6.00615233982244
-1.6815550995	6.00760942931786
-1.6814974591	6.0091647033484
-1.6814398188	6.01075268073466
-1.6813821785	6.01231430543401
-1.6813245382	6.01379518532584
-1.6812668979	6.01514576991452
-1.6812092576	6.01632245881699
-1.6811516173	6.01728905760209
-1.6810939769	6.01801831006097
-1.6810363366	6.01849331164793
-1.6809786963	6.01870871360769
-1.680921056	6.01867161835151
-1.6808634157	6.01840212359215
-1.6808057754	6.01793338798717
-1.6807481351	6.01731106076868
-1.6806904947	6.01659174301508
-1.6806328544	6.01583992421115
-1.6805752141	6.01512269781513
-1.6805175738	6.01450172384312
-1.6804599335	6.01402301658328
-1.6804022932	6.01370717676909
-1.6803446529	6.01354428472096
-1.6802870125	6.01349664514638
-1.6802293722	6.01350866711799
-1.6801717319	6.01351962428472
-1.6801140916	6.01347501103534
-1.6800564513	6.01333442424509
-1.679998811	6.01307622022614
-1.6799411707	6.01270001352127
-1.6798835303	6.01222800277764
-1.67982589	6.01170535616722
-1.6797682497	6.01119880288111
-1.6797106094	6.01079097200895
-1.6796529691	6.01056698928756
-1.6795953288	6.01059260656029
-1.6795376885	6.01089172837468
-1.6794800481	6.01143772525212
-1.6794224078	6.01216468746044
-1.6793647675	6.01298890332748
-1.6793071272	6.01382730910145
-1.6792494869	6.01460782072663
-1.6791918466	6.01527323846426
-1.6791342063	6.01578180997932
-1.6790765659	6.01610645406895
-1.6790189256	6.01623355629675
-1.6789612853	6.01616162807508
-1.678903645	6.01589986871339
-1.6788460047	6.01546660579342
-1.6787883644	6.01488757820598
-1.6787307241	6.01419400620474
-1.6786730837	6.01342043712057
-1.6786154434	6.01260234501447
-1.6785578031	6.01177351580631
-1.6785001628	6.01096331966529
-1.6784425225	6.01019412877683
-1.6783848822	6.00947930406721
-1.6783272419	6.0088222976258
-1.6782696015	6.00821731308261
-1.6782119612	6.00765158417222
-1.6781543209	6.00710880433048
-1.6780966806	6.00657285425461
-1.6780390403	6.00603102169091
-1.6779814	6.00547618023105
-1.6779237597	6.00490787673809
-1.6778661193	6.00433250084852
-1.677808479	6.00376288239794
-1.6777508387	6.00321757035374
-1.6776931984	6.00271983620362
-1.6776355581	6.00229575773254
-1.6775779178	6.00196946309353
-1.6775202775	6.0017532377671
-1.6774626371	6.00163597730921
-1.6774049968	6.00158298900502
-1.6773473565	6.00155165667157
-1.6772897162	6.00150793209459
-1.6772320759	6.00143279872383
-1.6771744356	6.00132189149774
-1.6771167953	6.00118386176745
-1.6770591549	6.00103993834519
-1.6770015146	6.00092373339975
-1.6769438743	6.00087373239437
-1.676886234	6.00090881313857
-1.6768285937	6.0010096000987
-1.6767709534	6.00113702567391
-1.6767133131	6.00125773758088
-1.6766556727	6.00135200582681
-1.6765980324	6.00141382044593
-1.6765403921	6.0014511526638
-1.6764827518	6.00148699426493
-1.6764251115	6.00155766698039
-1.6763674712	6.00170266428164
-1.6763098309	6.00194714246139
-1.6762521905	6.00229182768357
-1.6761945502	6.00271876626176
-1.6761369099	6.00320253297301
-1.6760792696	6.00371735230715
-1.6760216293	6.00423997431508
-1.675963989	6.00475073425836
-1.6759063487	6.00523414642604
-1.6758487083	6.00567941664052
-1.675791068	6.00608088728542
-1.6757334277	6.00643828597218
-1.6756757874	6.00675663202872
-1.6756181471	6.00704563868295
-1.6755605068	6.00731849051584
-1.6755028665	6.00759000073385
-1.6754452261	6.00787431000226
-1.6753875858	6.00818255799746
-1.6753299455	6.00852107964709
-1.6752723052	6.00889062540935
-1.6752146649	6.00928683138036
-1.6751570246	6.0097017585728
-1.6750993843	6.01012606892364
-1.6750417439	6.01055133405618
-1.6749841036	6.01097202483364
-1.6749264633	6.01138687616385
-1.674868823	6.01179940510066
-1.6748111827	6.01221745022172
-1.6747535424	6.01265169322304
-1.6746959021	6.01311328539427
-1.6746382617	6.01361095034188
-1.6745806214	6.01414808210734
-1.6745229811	6.01472051571642
-1.6744653408	6.01531542815837
-1.6744077005	6.01591158178719
-1.6743500602	6.01648074300958
-1.6742924199	6.01698990092961
-1.6742347795	6.01740386855194
-1.6741771392	6.01768793315317
-1.6741194989	6.01781033456437
-1.6740618586	6.01774446312105
-1.6740042183	6.01747077201518
-1.673946578	6.01697842024925
-1.6738889377	6.01626671344991
-1.6738312973	6.01534649804519
-1.673773657	6.01424170867068
-1.6737160167	6.01299146765443
-1.6736583764	6.01165334382746
-1.6736007361	6.0103084230379
-1.6735430958	6.0090678549793
-1.6734854555	6.0080750764218
-1.6734278151	6.00748446427687
-1.6733701748	6.00739397818984
-1.6733125345	6.00777103510211
-1.6732548942	6.00846747487924
-1.6731972539	6.00930656411047
-1.6731396136	6.01014264750939
-1.6730819733	6.01087304679975
-1.6730243329	6.01143098910776
-1.6729666926	6.01177718186938
-1.6729090523	6.01189407599433
-1.672851412	6.01178251827757
-1.6727937717	6.0114598931324
-1.6727361314	6.01095917450515
-1.6726784911	6.01032843872405
-1.6726208507	6.00963034362748
-1.6725632104	6.00894040145523
-1.6725055701	6.00834155912943
-1.6724479298	6.00791146060943
-1.6723902895	6.00770154203061
-1.6723326492	6.0077168473417
-1.6722750089	6.0079127598442
-1.6722173685	6.0082130736038
-1.6721597282	6.00853506383619
-1.6721020879	6.00880683785663
-1.6720444476	6.00897435416197
-1.6719868073	6.00900216123889
-1.671929167	6.00887168001365
-1.6718715267	6.00857889998844
-1.6718138863	6.00813213812247
-1.671756246	6.00754997552594
-1.6716986057	6.00685939433134
-1.6716409654	6.006094159984
-1.6715833251	6.0052935838163
-1.6715256848	6.00450193323023
-1.6714680445	6.00376870988337
-1.6714104042	6.00314921319764
-1.6713527638	6.00270124691093
-1.6712951235	6.00246810964524
-1.6712374832	6.00244878203964
-1.6711798429	6.0025931425311
-1.6711222026	6.0028392348647
-1.6710645623	6.00314519446233
-1.671006922	6.00349200916585
-1.6709492816	6.00387280493958
-1.6708916413	6.00428209396276
-1.670834001	6.0047090762787
-1.6707763607	6.00513521453326
-1.6707187204	6.00553494031009
-1.6706610801	6.00587802334392
-1.6706034398	6.00613244784586
-1.6705457994	6.00626714803868
-1.6704881591	6.00625435375835
-1.6704305188	6.00607150139341
-1.6703728785	6.00570276382536
-1.6703152382	6.0051403213183
-1.6702575979	6.00438571880154
-1.6701999576	6.00345256662025
-1.6701423172	6.00237711266688
-1.6700846769	6.00129367537936
-1.6700270366	6.00107723775793
-1.6699693963	6.0022474005214
-1.669911756	6.00373058194681
-1.6698541157	6.00527925449532
-1.6697964754	6.00682058225869
-1.669738835	6.00830651358457
-1.6696811947	6.00969744937778
-1.6696235544	6.01096000078889
-1.6695659141	6.01206721713111
-1.6695082738	6.01299927271326
-1.6694506335	6.01374408336957
-1.6693929932	6.01429767683606
-1.6693353528	6.01466421674767
-1.6692777125	6.01485560477886
-1.6692200722	6.0148906564881
-1.6691624319	6.01479376573889
-1.6691047916	6.01459309910525
-1.6690471513	6.01431829668646
-1.668989511	6.01399784490714
-1.6689318706	6.01365631401277
-1.6688742303	6.0133118866121
-1.66881659	6.01297462321146
-1.6687589497	6.01264590299908
-1.6687013094	6.01231923314015
-1.6686436691	6.01198224858595
-1.6685860288	6.01161947861456
-1.6685283884	6.01121524955648
-1.6684707481	6.01075627706319
-1.6684131078	6.0102336202155
-1.6683554675	6.00964396694351
-1.6682978272	6.00899033608712
-1.6682401869	6.00828238214752
-1.6681825466	6.00753652717923
-1.6681249062	6.00677611801852
-1.6680672659	6.00603171402782
-1.6680096256	6.0053412309129
-1.6679519853	6.00474872523928
-1.667894345	6.00429885843392
-1.6678367047	6.00402363263599
-1.6677790644	6.0039245537888
-1.667721424	6.00396511619672
-1.6676637837	6.00408373843949
-1.6676061434	6.00421521033194
-1.6675485031	6.00430461211191
-1.6674908628	6.00431170843217
-1.6674332225	6.00421138469216
-1.6673755822	6.00399488580303
-1.6673179418	6.00367534097643
-1.6672603015	6.00330233387822
-1.6672026612	6.00299080564408
-1.6671450209	6.00294202160468
-1.6670873806	6.00335088517558
-1.6670297403	6.00423201512842
-1.6669721	6.00546480581286
-1.6669144596	6.00692945261775
-1.6668568193	6.00853818585605
-1.666799179	6.01022297401971
-1.6667415387	6.01192477134004
-1.6666838984	6.01358852342923
-1.6666262581	6.01516151946458
-1.6665686178	6.01659342020339
-1.6665109774	6.01783708637654
-1.6664533371	6.01884980195095
-1.6663956968	6.01959461956053
-1.6663380565	6.02004168680181
-1.6662804162	6.0201694369683
-1.6662227759	6.01996555671138
-1.6661651356	6.01942766081968
-1.6661074952	6.01856364336861
-1.6660498549	6.01739164974214
-1.6659922146	6.0159397059811
-1.6659345743	6.01424499608305
-1.665876934	6.01235288375558
-1.6658192937	6.01031588775325
-1.6657616534	6.00819312013019
-1.665704013	6.00605207143342
-1.6656463727	6.00398144224472
-1.6655887324	6.00217761783414
-1.6655310921	6.00153250710463
-1.6654734518	6.00265217975038
-1.6654158115	6.00409247334731
-1.6653581712	6.00541629141005
-1.6653005308	6.0065447041006
-1.6652428905	6.00746380136754
-1.6651852502	6.00818673665806
-1.6651276099	6.00874545057764
-1.6650699696	6.0091863545399
-1.6650123293	6.00956494786879
-1.664954689	6.00993787739856
-1.6648970486	6.01035281690141
-1.6648394083	6.01083867445653
-1.664781768	6.0113996827546
-1.6647241277	6.01201568049432
-1.6646664874	6.01264779753682
-1.6646088471	6.01324664806345
-1.6645512068	6.01376018694949
-1.6644935664	6.01413981638954
-1.6644359261	6.01434451403222
-1.6643782858	6.01434337677753
-1.6643206455	6.01411701904537
-1.6642630052	6.0136581661704
-1.6642053649	6.01297169801144
-1.6641477246	6.01207430730534
-1.6640900842	6.01099395622923
-1.6640324439	6.00976938717626
-1.6639748036	6.00845012330594
-1.6639171633	6.00709782802848
-1.663859523	6.00579069004361
-1.6638018827	6.00463303536996
-1.6637442424	6.00376611275311
-1.663686602	6.00333905354755
-1.6636289617	6.00337660087659
-1.6635713214	6.00370521412964
-1.6635136811	6.00410622857374
-1.6634560408	6.00443349848734
-1.6633984005	6.00460950672119
-1.6633407602	6.00459842450561
-1.6632831198	6.00438948839317
-1.6632254795	6.00398868652845
-1.6631678392	6.00341475991025
-1.6631101989	6.00269834820307
-1.6630525586	6.00188838852838
-1.6629949183	6.00110184582813
-1.662937278	6.00085053378025
-1.6628796376	6.00152553995931
-1.6628219973	6.00244455709115
-1.662764357	6.00337091658457
-1.6627067167	6.00424142391669
-1.6626490764	6.00502486859414
-1.6625914361	6.00570276826519
-1.6625337958	6.00626551185451
-1.6624761554	6.00671109269136
-1.6624185151	6.00704420480418
-1.6623608748	6.00727514714705
-1.6623032345	6.0074183748053
-1.6622455942	6.00749068509009
-1.6621879539	6.00750913700518
-1.6621303136	6.00748893884605
-1.6620726732	6.00744162458927
-1.6620150329	6.00737390098832
-1.6619573926	6.00728744046145
-1.6618997523	6.00717969438619
-1.661842112	6.0070455272838
-1.6617844717	6.00687929792117
-1.6617268314	6.00667696844608
-1.661669191	6.0064379011938
-1.6616115507	6.00616612717336
-1.6615539104	6.00587096667015
-1.6614962701	6.00556686930231
-1.6614386298	6.0052722975891
-1.6613809895	6.00500739468726
-1.6613233492	6.00479034665463
-1.6612657088	6.00463293217164
-1.6612080685	6.0045367132481
-1.6611504282	6.00449177468091
-1.6610927879	6.00447890488692
-1.6610351476	6.00447415589276
-1.6609775073	6.00445369938008
-1.660919867	6.00439744314002
-1.6608622266	6.00429102398421
-1.6608045863	6.00412649916432
-1.660746946	6.00390219283134
-1.6606893057	6.00362205538035
-1.6606316654	6.00329471984178
-1.6605740251	6.00293238112012
-1.6605163848	6.0025495900137
-1.6604587444	6.00216216404589
-1.6604011041	6.00178670060194
-1.6603434638	6.00144199606837
-1.6602858235	6.00115533698426
-1.6602281832	6.00097626857249
-1.6601705429	6.00097606643954
-1.6601129026	6.00118426705708
-1.6600552623	6.00156207133802
-1.6599976219	6.00206809170249
-1.6599399816	6.00268100550941
-1.6598823413	6.00338855006816
-1.659824701	6.00417899606837
-1.6597670607	6.00503783408278
-1.6597094204	6.00594703662119
-1.6596517801	6.00688541485726
-1.6595941397	6.00782943841766
-1.6595364994	6.00875425074349
-1.6594788591	6.00963476490046
-1.6594212188	6.01044677698338
-1.6593635785	6.01116806036689
-1.6593059382	6.01177941812658
-1.6592482979	6.01226566253323
-1.6591906575	6.01261651714376
-1.6591330172	6.01282741784038
-1.6590753769	6.01290018671099
-1.6590177366	6.01284358018372
-1.6589600963	6.01267361711496
-1.658902456	6.01241361834417
-1.6588448157	6.01209375843704
-1.6587871753	6.0117498135642
-1.658729535	6.01142071130705
-1.6586718947	6.01114454197374
-1.6586142544	6.01095313139486
-1.6585566141	6.01086616304051
-1.6584989738	6.01088676375565
-1.6584413335	6.01100046135613
-1.6583836931	6.01117806478837
-1.6583260528	6.01138120621868
-1.6582684125	6.01156844088892
-1.6582107722	6.01170032729921
-1.6581531319	6.0117429106697
-1.6580954916	6.01166978230199
-1.6580378513	6.01146314432905
-1.6579802109	6.01111427925374
-1.6579225706	6.01062372088202
-1.6578649303	6.01000131710414
-1.65780729	6.00926636530922
-1.6577496497	6.00844797246944
-1.6576920094	6.00758582686165
-1.6576343691	6.00673139201236
-1.6575767287	6.00594872134985
-1.6575190884	6.00531166667584
-1.6574614481	6.00489027059059
-1.6574038078	6.00472168637984
-1.6573461675	6.00478307503481
-1.6572885272	6.00499873360523
-1.6572308869	6.00527658797909
-1.6571732465	6.00553810744367
-1.6571156062	6.00572833429652
-1.6570579659	6.00581492262419
-1.6570003256	6.00578480616144
-1.6569426853	6.00564166529986
-1.656885045	6.00540469419356
-1.6568274047	6.00510827716593
-1.6567697643	6.00480150816322
-1.656712124	6.00454497793849
-1.6566544837	6.00440037378891
-1.6565968434	6.00441077256557
-1.6565392031	6.00458119390827
-1.6564815628	6.00487700368945
-1.6564239225	6.00524180761264
-1.6563662821	6.00561806489844
-1.6563086418	6.00595911739291
-1.6562510015	6.00623362522405
-1.6561933612	6.006426734218
-1.6561357209	6.00654050426828
-1.6560780806	6.00659423206688
-1.6560204403	6.00662403414626
-1.6559627999	6.00667998932241
-1.6559051596	6.00681858725625
-1.6558475193	6.00708974753562
-1.655789879	6.00752228122414
-1.6557322387	6.00811558142393
-1.6556745984	6.00884204538158
-1.6556169581	6.00965685145129
-1.6555593177	6.01050844380599
-1.6555016774	6.01134598706214
-1.6554440371	6.01212357761523
-1.6553863968	6.01280234732611
-1.6553287565	6.01335146825987
-1.6552711162	6.01374863517696
-1.6552134759	6.01398024319946
-1.6551558355	6.01404137419803
-1.6550981952	6.01393559032192
-1.6550405549	6.01367453492873
-1.6549829146	6.01327736254442
-1.6549252743	6.01276996383931
-1.654867634	6.01218400737891
-1.6548099937	6.01155572314963
-1.6547523533	6.01092430734203
-1.654694713	6.01032978307254
-1.6546370727	6.00981008694344
-1.6545794324	6.00939738918335
-1.6545217921	6.00911414747178
-1.6544641518	6.00897010853712
-1.6544065115	6.00896167742681
-1.6543488711	6.00907420427214
-1.6542912308	6.00928621969409
-1.6542335905	6.00957376716991
-1.6541759502	6.00991339123447
-1.6541183099	6.01028339217014
-1.6540606696	6.01066378436045
-1.6540030293	6.01103566068025
-1.6539453889	6.01138052685266
-1.6538877486	6.01167997262722
-1.6538301083	6.01191577706961
-1.653772468	6.01207044031284
-1.6537148277	6.01212800639188
-1.6536571874	6.01207505225963
-1.6535995471	6.01190168559095
-1.6535419067	6.01160247151268
-1.6534842664	6.01117719133611
-1.6534266261	6.01063140496489
-1.6533689858	6.00997680633757
-1.6533113455	6.00923139015937
-1.6532537052	6.00841948057762
-1.6531960649	6.00757164858632
-1.6531384245	6.00672449458507
-1.6530807842	6.0059200141634
-1.6530231439	6.00520361579402
-1.6529655036	6.004618776444
-1.6529078633	6.00419603802835
-1.652850223	6.00393829158617
-1.6527925827	6.00381316524391
-1.6527349423	6.00376278705187
-1.652677302	6.00372434199832
-1.6526196617	6.00364609831452
-1.6525620214	6.00349343862314
-1.6525043811	6.00324870243475
-1.6524467408	6.00290939856935
-1.6523891005	6.00248753191809
-1.6523314601	6.00201283192708
-1.6522738198	6.00154708042498
-1.6522161795	6.00122349295958
-1.6521585392	6.00123988136688
-1.6521008989	6.00159644402248
-1.6520432586	6.00210118084566
-1.6519856183	6.00262437951665
-1.6519279779	6.00310220682962
-1.6518703376	6.00349918169693
-1.6518126973	6.00379404660344
-1.651755057	6.0039756793385
-1.6516974167	6.00404243927811
-1.6516397764	6.00400301175819
-1.6515821361	6.00387830675862
-1.6515244957	6.00370424226746
-1.6514668554	6.00353427815296
-1.6514092151	6.00343731598134
-1.6513515748	6.00348265710454
-1.6512939345	6.00371116156362
-1.6512362942	6.00411542274619
-1.6511786539	6.00465015251336
-1.6511210135	6.00525707601084
-1.6510633732	6.00588126087252
-1.6510057329	6.00647625534109
-1.6509480926	6.00700417071663
-1.6508904523	6.00743465471217
-1.650832812	6.0077440304036
-1.6507751717	6.00791477194547
-1.6507175313	6.007935235283
-1.650659891	6.00779953587357
-1.6506022507	6.00750752815709
-1.6505446104	6.00706490257161
-1.6504869701	6.00648352321825
-1.6504293298	6.005782344354
-1.6503716895	6.00498974001361
-1.6503140491	6.00414943661972
-1.6502564088	6.00333566156087
-1.6501987685	6.00268703786874
-1.6501411282	6.00243017427215
-1.6500834879	6.00271394037797
-1.6500258476	6.00339734170295
-1.6499682073	6.00425990762604
-1.6499105669	6.00516634626569
-1.6498529266	6.00604428824346
-1.6497952863	6.00685131248085
-1.649737646	6.007560039408
-1.6496800057	6.00815213124258
-1.6496223654	6.00861575532916
-1.6495647251	6.0089443716644
-1.6495070847	6.00913600915117
-1.6494494444	6.00919271273073
-1.6493918041	6.00912001561276
-1.6493341638	6.00892642001809
-1.6492765235	6.00862290632161
-1.6492188832	6.00822256065768
-1.6491612429	6.00774045662276
-1.6491036025	6.00719401756114
-1.6490459622	6.00660419752067
-1.6489883219	6.00599797661572
-1.6489306816	6.00541272445406
-1.6488730413	6.00490228982859
-1.648815401	6.00454131086637
-1.6487577607	6.00441641585346
-1.6487001204	6.00459255225504
-1.64864248	6.00507546925424
-1.6485848397	6.00581522812792
-1.6485271994	6.00674198966366
-1.6484695591	6.00779155311182
-1.6484119188	6.00891133068045
-1.6483542785	6.01005794550028
-1.6482966382	6.01119394760644
-1.6482389978	6.01228567957701
-1.6481813575	6.01330229500227
-1.6481237172	6.01421558426762
-1.6480660769	6.01500025404216
-1.6480084366	6.01563445699336
-1.6479507963	6.01610040002422
-1.647893156	6.01638492937566
-1.6478355156	6.01648003768344
-1.6477778753	6.01638322483291
-1.647720235	6.01609770721764
-1.6476625947	6.01563246129375
-1.6476049544	6.01500212671103
-1.6475473141	6.01422679292637
-1.6474896738	6.01333173963935
-1.6474320334	6.01234722201124
-1.6473743931	6.01130839017956
-1.6473167528	6.01025547096045
-1.6472591125	6.00923419709871
-1.6472014722	6.00829613941038
-1.6471438319	6.00749769529251
-1.6470861916	6.00689511036258
-1.6470285512	6.00653267049739
-1.6469709109	6.00642630773832
-1.6469132706	6.00655420823495
-1.6468556303	6.00686485378862
-1.64679799	6.00729631990196
-1.6467403497	6.00779210808946
-1.6466827094	6.00830747520947
-1.646625069	6.0088091848525
-1.6465674287	6.00927287726096
-1.6465097884	6.00968036573485
-1.6464521481	6.01001761614627
-1.6463945078	6.01027349026817
-1.6463368675	6.01043912161257
-1.6462792272	6.01050773027903
-1.6462215868	6.01047471800714
-1.6461639465	6.01033789501107
-1.6461063062	6.01009772191309
-1.6460486659	6.00975748207101
-1.6459910256	6.00932331764719
-1.6459333853	6.00880410745835
-1.645875745	6.0082111695076
-1.6458181046	6.00755781749767
-1.6457604643	6.00685882502518
-1.645702824	6.00612988351891
-1.6456451837	6.00538722645106
-1.6455875434	6.00464768353248
-1.6455299031	6.00392965784023
-1.6454722628	6.00325599421722
-1.6454146224	6.0026604177835
-1.6453569821	6.00219862024302
-1.6452993418	6.00195287546302
-1.6452417015	6.00198819950575
-1.6451840612	6.00227617347959
-1.6451264209	6.0027228417057
-1.6450687806	6.00324667395017
-1.6450111402	6.00379586903995
-1.6449534999	6.00433680116389
-1.6448958596	6.00484438782755
-1.6448382193	6.00529752393742
-1.644780579	6.00567744077334
-1.6447229387	6.00596748629068
-1.6446652984	6.00615353791369
-1.644607658	6.00622466307812
-1.6445500177	6.00617379690937
-1.6444923774	6.00599833473683
-1.6444347371	6.00570054703367
-1.6443770968	6.00528780485702
-1.6443194565	6.00477260722076
-1.6442618162	6.00417247932823
-1.6442041758	6.00350992459643
-1.6441465355	6.00281296813052
-1.6440888952	6.00211803332434
-1.6440312549	6.00148167031759
-1.6439736146	6.00102285674238
-1.6439159743	6.00095381680234
-1.643858334	6.00124947776512
-1.6438006936	6.00165392382404
-1.6437430533	6.00204691481965
-1.643685413	6.00240057536046
-1.6436277727	6.00272353969329
-1.6435701324	6.00304366066924
-1.6435124921	6.00339836278843
-1.6434548518	6.00382393001227
-1.6433972114	6.00434477981606
-1.6433395711	6.00496730660634
-1.6432819308	6.00568039672187
-1.6432242905	6.00646022967819
-1.6431666502	6.00727581146905
-1.6431090099	6.00809336364153
-1.6430513696	6.00887935453807
-1.6429937292	6.00960255432818
-1.6429360889	6.01023548468353
-1.6428784486	6.01075545898027
-1.6428208083	6.01114531360365
-1.642763168	6.0113938323729
-1.6427055277	6.01149586065566
-1.6426478874	6.01145209898967
-1.642590247	6.01126856727705
-1.6425326067	6.0109557483392
-1.6424749664	6.01052745275351
-1.6424173261	6.00999946015811
-1.6423596858	6.00938804020423
-1.6423020455	6.00870850091824
-1.6422444052	6.00797392502206
-1.6421867648	6.00719431622168
-1.6421291245	6.00637632458028
-1.6420714842	6.00552375111684
-1.6420138439	6.00463899030761
-1.6419562036	6.00372589446802
-1.6418985633	6.00279610163521
-1.641840923	6.00188967701218
-1.6417832826	6.00117816371382
-1.6417256423	6.00121926997232
-1.641668002	6.00200167161101
-1.6416103617	6.00299432304652
-1.6415527214	6.00402809524334
-1.6414950811	6.00504754633834
-1.6414374408	6.00602183399472
-1.6413798004	6.00692922981945
-1.6413221601	6.00775461576283
-1.6412645198	6.00848984710137
-1.6412068795	6.0091346982848
-1.6411492392	6.00969758334297
-1.6410915989	6.01019552987064
-1.6410339586	6.01065295227926
-1.6409763182	6.01109888714598
-1.6409186779	6.01156266433301
-1.6408610376	6.01206856764398
-1.6408033973	6.01263068927306
-1.640745757	6.01324941742942
-1.6406881167	6.01391057038859
-1.6406304764	6.01458721592024
-1.640572836	6.01524337554833
-1.6405151957	6.01583849578125
-1.6404575554	6.01633185085503
-1.6403999151	6.01668638382071
-1.6403422748	6.0168718982437
-1.6402846345	6.01686765261885
-1.6402269942	6.01666449275043
-1.6401693538	6.01626664373371
-1.6401117135	6.01569330113546
-1.6400540732	6.0149800305834
-1.6399964329	6.01417979989616
-1.6399387926	6.0133629407394
-1.6398811523	6.01261429044503
-1.639823512	6.01202451483946
-1.6397658716	6.01167292209948
-1.6397082313	6.01160432777989
-1.639650591	6.01181164853128
-1.6395929507	6.01223719524389
-1.6395353104	6.01279187951206
-1.6394776701	6.01337869849028
-1.6394200298	6.01390923765335
-1.6393623894	6.01431136645587
-1.6393047491	6.01453121630919
-1.6392471088	6.0145325408436
-1.6391894685	6.01429518358294
-1.6391318282	6.01381333654395
-1.6390741879	6.0130937932401
-1.6390165476	6.01215421691278
-1.6389589072	6.01102146326965
-1.6389012669	6.00973004131602
-1.6388436266	6.00832102130564
-1.6387859863	6.00684215417554
-1.638728346	6.00535155417591
-1.6386707057	6.00393291588007
-1.6386130654	6.00275116136181
-1.638555425	6.0021855272838
-1.6384977847	6.00256754404504
-1.6384401444	6.00350869744453
-1.6383825041	6.00459886601097
-1.6383248638	6.00568851207283
-1.6382672235	6.006730871214
-1.6382095832	6.00771391120725
-1.6381519428	6.0086388691115
-1.6380943025	6.00951165952076
-1.6380366622	6.01033834745086
-1.6379790219	6.01112245817487
-1.6379213816	6.01186353646432
-1.6378637413	6.01255675579332
-1.637806101	6.01319337132866
-1.6377484606	6.01376176435191
-1.6376908203	6.01424878380089
-1.63763318	6.0146411227794
-1.6375755397	6.01492652833505
-1.6375178994	6.01509472261208
-1.6374602591	6.01513796758931
-1.6374026188	6.01505130543585
-1.6373449784	6.01483247664966
-1.6372873381	6.01448163570717
-1.6372296978	6.01400091774039
-1.6371720575	6.01339396962208
-1.6371144172	6.01266553045772
-1.6370567769	6.01182113762161
-1.6369991366	6.010866994131
-1.6369414963	6.00981002339162
-1.6368838559	6.00865807489721
-1.6368262156	6.00742024064931
-1.6367685753	6.00610719621625
-1.636710935	6.00473148029508
-1.6366532947	6.0033076491147
-1.6365956544	6.00185225407152
-1.6365380141	6.00038477005946
-1.6364803737	6.00108193172949
-1.6364227334	6.00252055545465
-1.6363650931	6.00391650918144
-1.6363074528	6.00525336143997
-1.6362498125	6.00651828443109
-1.6361921722	6.00770302239908
-1.6361345319	6.00880477108319
-1.6360768915	6.00982661973666
-1.6360192512	6.01077735893019
-1.6359616109	6.01167047122647
-1.6359039706	6.01252224539369
-1.6358463303	6.01334912263997
-1.63578869	6.01416460532375
-1.6357310497	6.01497626475277
-1.6356734093	6.01578343798102
-1.635615769	6.01657611921103
-1.6355581287	6.01733517991366
-1.6355004884	6.01803383543674
-1.6354428481	6.0186399853596
-1.6353852078	6.0191190123416
-1.6353275675	6.01943667420702
-1.6352699271	6.01956183276551
-1.6352122868	6.0194688691482
-1.6351546465	6.01913971420027
-1.6350970062	6.01856551726668
-1.6350393659	6.01774798155089
-1.6349817256	6.01670051221226
-1.6349240853	6.01544939774376
-1.6348664449	6.01403541582961
-1.6348088046	6.01251657271491
-1.6347511643	6.01097302746268
-1.634693524	6.00951511918718
-1.6346358837	6.00829185483619
-1.6345782434	6.00748275700052
-1.6345206031	6.00723554363042
-1.6344629627	6.00756007494492
-1.6344053224	6.00830953104848
-1.6343476821	6.00928525328079
-1.6342900418	6.01032489295811
-1.6342324015	6.0113207620898
-1.6341747612	6.01220857487245
-1.6341171209	6.0129542398274
-1.6340594805	6.01354449111761
-1.6340018402	6.01398049744343
-1.6339441999	6.01427304920313
-1.6338865596	6.01443845499728
-1.6338289193	6.01449481410542
-1.633771279	6.01445867161285
-1.6337136387	6.01434233518081
-1.6336559983	6.01415216369731
-1.633598358	6.01388811340624
-1.6335407177	6.01354462234918
-1.6334830774	6.01311265387558
-1.6334254371	6.01258253983455
-1.6333677968	6.01194722968002
-1.6333101565	6.01120561760297
-1.6332525161	6.01036584970288
-1.6331948758	6.00944875701519
-1.6331372355	6.00849184689222
-1.6330795952	6.0075542006579
-1.6330219549	6.00672118460666
-1.6329643146	6.00610226713413
-1.6329066743	6.00580548479361
-1.6328490339	6.00588120346673
-1.6327913936	6.00628160927005
-1.6327337533	6.00689032342813
-1.632676113	6.00758338967503
-1.6326184727	6.00826263028215
-1.6325608324	6.00886060462292
-1.6325031921	6.00933601898482
-1.6324455517	6.00966881260469
-1.6323879114	6.00985667879362
-1.6323302711	6.00991256289594
-1.6322726308	6.00986226808814
-1.6322149905	6.00974138463712
-1.6321573502	6.00959080162622
-1.6320997099	6.00945041371061
-1.6320420695	6.00935144525352
-1.6319844292	6.00930916465315
-1.6319267889	6.0093186264074
-1.6318691486	6.00935539016304
-1.6318115083	6.00938090082504
-1.631753868	6.0093501904353
-1.6316962277	6.00921936134457
-1.6316385873	6.00895146387508
-1.631580947	6.00852071400397
-1.6315233067	6.007915814221
-1.6314656664	6.00714380272517
-1.6314080261	6.00623702746635
-1.6313503858	6.00526904947465
-1.6312927455	6.00439058295586
-1.6312351051	6.00387919114531
-1.6311774648	6.0040522796647
-1.6311198245	6.00492957372213
-1.6310621842	6.00624677901983
-1.6310045439	6.00776467487483
-1.6309469036	6.00933781032424
-1.6308892633	6.01087661992012
-1.6308316229	6.01232058365302
-1.6307739826	6.0136264470056
-1.6307163423	6.01476335333088
-1.630658702	6.01571070191371
-1.6306010617	6.0164569888289
-1.6305434214	6.01699889246643
-1.6304857811	6.01734030583396
-1.6304281407	6.01749121416266
-1.6303705004	6.01746638149072
-1.6303128601	6.01728393714901
-1.6302552198	6.01696392415978
-1.6301975795	6.01652695962148
-1.6301399392	6.0159931316884
-1.6300822989	6.0153812763752
-1.6300246585	6.01470873567837
-1.6299670182	6.01399163778031
-1.6299093779	6.01324568711736
-1.6298517376	6.01248732764963
-1.6297940973	6.01173507827478
-1.629736457	6.01101069611626
-1.6296788167	6.01033968429569
-1.6296211763	6.00975050808433
-1.629563536	6.00927181175892
-1.6295058957	6.00892738367944
-1.6294482554	6.00872980354709
-1.6293906151	6.00867530138497
-1.6293329748	6.00874273179261
-1.6292753345	6.00889752898268
-1.6292176941	6.00909864737729
-1.6291600538	6.00930543709305
-1.6291024135	6.00948254979663
-1.6290447732	6.00960259738711
-1.6289871329	6.0096471040074
-1.6289294926	6.00960637279454
-1.6288718523	6.00947868142815
-1.6288142119	6.00926900617722
-1.6287565716	6.00898735144487
-1.6286989313	6.00864672201766
-1.628641291	6.0082608184315
-1.6285836507	6.00784162785492
-1.6285260104	6.00739721023287
-1.6284683701	6.00693008481526
-1.6284107297	6.00643661628754
-1.6283530894	6.00590763540996
-1.6282954491	6.00533026213291
-1.6282378088	6.00469061922663
-1.6281801685	6.00397716278916
-1.6281225282	6.00318496883869
-1.6280648879	6.00232433111893
-1.6280072475	6.00145645525412
-1.6279496072	6.00093470824137
-1.6278919669	6.00148206586897
-1.6278343266	6.0025491247498
-1.6277766863	6.00373774901067
-1.627719046	6.00495211715257
-1.6276614057	6.00614366881503
-1.6276037653	6.00727366199018
-1.627546125	6.00830717176054
-1.6274884847	6.0092124481761
-1.6274308444	6.00996152359251
-1.6273732041	6.01053109694772
-1.6273155638	6.01090341273642
-1.6272579235	6.0110670360708
-1.6272002831	6.01101749443646
-1.6271426428	6.01075782168064
-1.6270850025	6.0102991095957
-1.6270273622	6.00966124469102
-1.6269697219	6.00887423613978
-1.6269120816	6.00798079443445
-1.6268544413	6.0070413698316
-1.6267968009	6.00614292727316
-1.6267391606	6.00540942951967
-1.6266815203	6.00499589213803
-1.62662388	6.00502622936263
-1.6265662397	6.00549804464405
-1.6265085994	6.00628844655795
-1.6264509591	6.00725138476554
-1.6263933187	6.00827449370444
-1.6263356784	6.00928233083272
-1.6262780381	6.01022531690599
-1.6262203978	6.01107063036287
-1.6261627575	6.01179665897954
-1.6261051172	6.01238978077924
-1.6260474769	6.01284240737377
-1.6259898365	6.01315170790013
-1.6259321962	6.01331868836308
-1.6258745559	6.01334747141177
-1.6258169156	6.01324468790075
-1.6257592753	6.01301894119439
-1.625701635	6.01268031770406
-1.6256439947	6.01223992769696
-1.6255863544	6.01170946646926
-1.625528714	6.01110080424975
-1.6254710737	6.01042560899853
-1.6254134334	6.00969500740276
-1.6253557931	6.00891932164303
-1.6252981528	6.00810790005632
-1.6252405125	6.00726906165664
-1.6251828722	6.00641018091354
-1.6251252318	6.00553792495235
-1.6250675915	6.00465863418626
-1.6250099512	6.0037788711663
-1.6249523109	6.00290622015275
-1.6248946706	6.00205086827858
-1.6248370303	6.00123145957286
-1.62477939	6.00052820891193
-1.6247217496	6.00057721882081
-1.6246641093	6.00120574430299
-1.624606469	6.00183176440878
-1.6245488287	6.00238871399296
-1.6244911884	6.00285517884957
-1.6244335481	6.00321752661599
-1.6243759078	6.00346682930722
-1.6243182674	6.00359964521793
-1.6242606271	6.00362010650067
-1.6242029868	6.00354326491973
-1.6241453465	6.00340015924648
-1.6240877062	6.00324446330451
-1.6240300659	6.00315639631458
-1.6239724256	6.00322999352373
-1.6239147852	6.00353240036546
-1.6238571449	6.00406682872014
-1.6237995046	6.00478379470781
-1.6237418643	6.00561717025613
-1.623684224	6.00650534457232
-1.6236265837	6.00739609073747
-1.6235689434	6.00824581658769
-1.623511303	6.00901836049513
-1.6234536627	6.00968445963524
-1.6233960224	6.0102217868629
-1.6233383821	6.01061531369538
-1.6232807418	6.01085778045635
-1.6232231015	6.01095012692018
-1.6231654612	6.0109017792675
-1.6231078208	6.0107306809805
-1.6230501805	6.01046291815502
-1.6229925402	6.01013171426632
-1.6229348999	6.00977543302016
-1.6228772596	6.00943418917307
-1.6228196193	6.00914483940506
-1.622761979	6.00893483813916
-1.6227043386	6.00881658530052
-1.6226466983	6.00878462897222
-1.622589058	6.00881731455032
-1.6225314177	6.00888228588412
-1.6224737774	6.00894350024859
-1.6224161371	6.00896742666498
-1.6223584968	6.00892729279153
-1.6223008564	6.00880539713466
-1.6222432161	6.00859399068371
-1.6221855758	6.00829525366606
-1.6221279355	6.00792070160182
-1.6220702952	6.00749016564936
-1.6220126549	6.0070302957985
-1.6219550146	6.0065723587559
-1.6218973742	6.00614894372618
-1.6218397339	6.00578927939134
-1.6217820936	6.00551359599829
-1.6217244533	6.00532830437359
-1.621666813	6.0052247106319
-1.6216091727	6.00518276698094
-1.6215515324	6.00517837337428
-1.621493892	6.00519092230863
-1.6214362517	6.00520857356985
-1.6213786114	6.0052305077174
-1.6213209711	6.00526636417174
-1.6212633308	6.00533313299099
-1.6212056905	6.00544982822295
-1.6211480502	6.00563098562195
-1.6210904098	6.00588104284427
-1.6210327695	6.00619180596147
-1.6209751292	6.0065437055628
-1.6209174889	6.00690961465288
-1.6208598486	6.00725928003346
-1.6208022083	6.0075630493499
-1.620744568	6.00779447420225
-1.6206869276	6.0079319348814
-1.6206292873	6.00795955262381
-1.620571647	6.00786761352274
-1.6205140067	6.00765263873982
-1.6204563664	6.00731720357314
-1.6203987261	6.00686955185326
-1.6203410858	6.00632309433519
-1.6202834454	6.00569588245115
-1.6202258051	6.00501025905072
-1.6201681648	6.00429304360748
-1.6201105245	6.00357703240152
-1.6200528842	6.00290538293457
-1.6199952439	6.00234102451625
-1.6199376036	6.00197597574243
-1.6198799632	6.00190024818967
-1.6198223229	6.00210620817257
-1.6197646826	6.00248789875373
-1.6197070423	6.00294685330427
-1.619649402	6.00342844098065
-1.6195917617	6.00390726373088
-1.6195341214	6.00437217066893
-1.619476481	6.00481794561036
-1.6194188407	6.00524099773055
-1.6193612004	6.00563719414311
-1.6193035601	6.006000976302
-1.6192459198	6.00632534016919
-1.6191882795	6.00660239321038
-1.6191306392	6.00682425173419
-1.6190729988	6.00698408258067
-1.6190153585	6.00707713846188
-1.6189577182	6.00710166836371
-1.6189000779	6.00705962628447
-1.6188424376	6.0069571004482
-1.6187847973	6.00680438779086
-1.618727157	6.00661560303596
-1.6186695166	6.00640767810196
-1.6186118763	6.00619860907008
-1.618554236	6.00600491301069
-1.6184965957	6.00583854012443
-1.6184389554	6.00570391579384
-1.6183813151	6.00559609488375
-1.6183236748	6.00550080716683
-1.6182660344	6.00539644010736
-1.6182083941	6.00525723833951
-1.6181507538	6.00505674838139
-1.6180931135	6.00477089893536
-1.6180354732	6.00438071215098
-1.6179778329	6.00387542735113
-1.6179201926	6.00325841125953
-1.6178625522	6.00256414915964
-1.6178049119	6.00191917289067
-1.6177472716	6.00170100673128
-1.6176896313	6.00229090724627
-1.617631991	6.00343398380383
-1.6175743507	6.00484412776778
-1.6175167104	6.0064023683327
-1.61745907	6.00804731515575
-1.6174014297	6.00973339640815
-1.6173437894	6.01141922820497
-1.6172861491	6.01306431579971
-1.6172285088	6.01462837908
-1.6171708685	6.01607164704523
-1.6171132282	6.01735558379062
-1.6170555878	6.01844381993406
-1.6169979475	6.0193031680509
-1.6169403072	6.01990465410674
-1.6168826669	6.02022450707895
-1.6168250266	6.02024506546902
-1.6167673863	6.0199555346407
-1.616709746	6.01935258326041
-1.6166521056	6.01844073480875
-1.6165944653	6.01723254130226
-1.616536825	6.01574852708016
-1.6164791847	6.0140169461369
-1.6164215444	6.01207344614515
-1.6163639041	6.00996088866139
-1.6163062638	6.0077302601515
-1.6162486234	6.00544645845373
-1.6161909831	6.00322323894127
-1.6161333428	6.00156268542216
-1.6160757025	6.00231907585673
-1.6160180622	6.00422862314174
-1.6159604219	6.00615841232362
-1.6159027816	6.00793756108882
-1.6158451412	6.00950743576478
-1.6157875009	6.01083559960519
-1.6157298606	6.0119031235793
-1.6156722203	6.01270168526071
-1.61561458	6.01323257981129
-1.6155569397	6.01350611783506
-1.6154992994	6.01354096039569
-1.615441659	6.01336327836761
-1.6153840187	6.01300571223354
-1.6153263784	6.01250609943365
-1.6152687381	6.01190595855188
-1.6152110978	6.01124867462165
-1.6151534575	6.01057730058873
-1.6150958172	6.00993191152647
-1.6150381768	6.00934652095981
-1.6149805365	6.00884590896165
-1.6149228962	6.00844311242471
-1.6148652559	6.00813861591327
-1.6148076156	6.00792194207318
-1.6147499753	6.00777536820244
-1.614692335	6.00767847677441
-1.6146346946	6.00761204217096
-1.6145770543	6.00756033876569
-1.614519414	6.00751176695709
-1.6144617737	6.0074582578472
-1.6144041334	6.0073940554097
-1.6143464931	6.00731443147356
-1.6142888528	6.00721471941981
-1.6142312125	6.0070898739788
-1.6141735721	6.00693459904929
-1.6141159318	6.00674392999393
-1.6140582915	6.00651410511001
-1.6140006512	6.00624351277916
-1.6139430109	6.00593355205874
-1.6138853706	6.00558927297011
-1.6138277303	6.00521972928099
-1.6137700899	6.0048379623239
-1.6137124496	6.00446052232111
-1.6136548093	6.00410632083762
-1.613597169	6.00379452537028
-1.6135395287	6.00354130851804
-1.6134818884	6.00335589799052
-1.6134242481	6.00323749513363
-1.6133666077	6.00317514452352
-1.6133089674	6.00315119453205
-1.6132513271	6.00314659590472
-1.6131936868	6.0031455146615
-1.6131360465	6.00313796966245
-1.6130784062	6.00312063825181
-1.6130207659	6.00309651740061
-1.6129631255	6.00307402112034
-1.6129054852	6.00306584904241
-1.6128478449	6.00308775515671
-1.6127902046	6.00315724243075
-1.6127325643	6.00329215619364
-1.612674924	6.00350919773166
-1.6126172837	6.00382246433925
-1.6125596433	6.0042422150121
-1.612502003	6.00477398506973
-1.6124443627	6.00541805130378
-1.6123867224	6.00616916854258
-1.6123290821	6.00701651323599
-1.6122714418	6.00794382563978
-1.6122138015	6.00892977373424
-1.6121561611	6.00994854272961
-1.6120985208	6.01097065927675
-1.6120408805	6.01196401124999
-1.6119832402	6.01289503892182
-1.6119255999	6.01373002878545
-1.6118679596	6.01443647025045
-1.6118103193	6.01498440470621
-1.6117526789	6.01534771050164
-1.6116950386	6.01550526749922
-1.6116373983	6.01544195627327
-1.611579758	6.01514943733523
-1.6115221177	6.01462670598293
-1.6114644774	6.01388039719888
-1.6114068371	6.01292487312569
-1.6113491967	6.01178215195563
-1.6112915564	6.01048184782788
-1.6112339161	6.00906149200007
-1.6111762758	6.00756812604689
-1.6111186355	6.00606361909637
-1.6110609952	6.0046407502197
-1.6110033549	6.00346829600765
-1.6109457145	6.00286062770265
-1.6108880742	6.00308044047796
-1.6108304339	6.00388545193527
-1.6107727936	6.00489443897723
-1.6107151533	6.00591327324898
-1.610657513	6.00686495151972
-1.6105998727	6.00772317203206
-1.6105422323	6.00848670594624
-1.610484592	6.00916903373347
-1.6104269517	6.00979257544485
-1.6103693114	6.01038401391022
-1.6103116711	6.01096971269587
-1.6102540308	6.0115713455777
-1.6101963905	6.01220235815047
-1.6101387501	6.01286593602254
-1.6100811098	6.01355480856482
-1.6100234695	6.01425267266226
-1.6099658292	6.01493663527603
-1.6099081889	6.01557998695573
-1.6098505486	6.01615479898801
-1.6097929083	6.01663405436396
-1.6097352679	6.01699324576612
-1.6096776276	6.01721149361455
-1.6096199873	6.01727226647366
-1.609562347	6.0171638280615
-1.6095047067	6.01687951330754
-1.6094470664	6.01641790473465
-1.6093894261	6.0157830306366
-1.6093317857	6.01498466305977
-1.6092741454	6.01403884951758
-1.6092165051	6.01296885621401
-1.6091588648	6.01180681923507
-1.6091012245	6.01059655831302
-1.6090435842	6.0093980999767
-1.6089859439	6.00829387922953
-1.6089283035	6.0073932728637
-1.6088706632	6.00682265314172
-1.6088130229	6.00668100083109
-1.6087553826	6.00697563782067
-1.6086977423	6.0076110614108
-1.608640102	6.00844838528108
-1.6085824617	6.00936201967831
-1.6085248213	6.01025780359112
-1.608467181	6.01106992435792
-1.6084095407	6.01175394575346
-1.6083519004	6.01228147495629
-1.6082942601	6.01263684037008
-1.6082366198	6.01281507462385
-1.6081789795	6.01282057508526
-1.6081213391	6.01266599658391
-1.6080636988	6.01237112518278
-1.6080060585	6.01196149614635
-1.6079484182	6.01146664976966
-1.6078907779	6.01091788354459
-1.6078331376	6.01034547112557
-1.6077754973	6.00977547334548
-1.6077178569	6.00922649388057
-1.6076602166	6.00870709026597
-1.6076025763	6.00821464487852
-1.607544936	6.00773633197387
-1.6074872957	6.00725212289498
-1.6074296554	6.00673911232931
-1.6073720151	6.00617610972596
-1.6073143747	6.00554771136392
-1.6072567344	6.0048477309395
-1.6071990941	6.00408283389015
-1.6071414538	6.00327920949168
-1.6070838135	6.0025010525495
-1.6070261732	6.00190358277056
-1.6069685329	6.00177881830857
-1.6069108925	6.00223011969171
-1.6068532522	6.00298355963579
-1.6067956119	6.00381488960073
-1.6067379716	6.0046180123361
-1.6066803313	6.00533671088141
-1.606622691	6.00593580335995
-1.6065650507	6.00639213153612
-1.6065074103	6.00669178097372
-1.60644977	6.00682927240137
-1.6063921297	6.00680739021074
-1.6063344894	6.00663721593859
-1.6062768491	6.00633828892595
-1.6062192088	6.00593893016822
-1.6061615685	6.00547681890483
-1.6061039281	6.00499965763842
-1.6060462878	6.00456487400631
-1.6059886475	6.00423520583708
-1.6059310072	6.0040653903832
-1.6058733669	6.00408107432664
-1.6058157266	6.00426619815546
-1.6057580863	6.00457408459877
-1.6057004459	6.00495127820983
-1.6056428056	6.0053541779451
-1.6055851653	6.00575401581824
-1.605527525	6.00613543386409
-1.6054698847	6.00649303417745
-1.6054122444	6.00682763278643
-1.6053546041	6.00714272627035
-1.6052969637	6.00744140861582
-1.6052393234	6.00772401952421
-1.6051816831	6.00798679448582
-1.6051240428	6.00822165508094
-1.6050664025	6.00841705636188
-1.6050087622	6.00855962995375
-1.6049511219	6.00863628359449
-1.6048934815	6.00863645786665
-1.6048358412	6.00855435709738
-1.6047782009	6.00839106796045
-1.6047205606	6.00815651903344
-1.6046629203	6.00787121463967
-1.60460528	6.00756739134822
-1.6045476397	6.00728868981245
-1.6044899993	6.00708661867257
-1.604432359	6.00701187120116
-1.6043747187	6.0071009411687
-1.6043170784	6.00736367923576
-1.6042594381	6.00777982706713
-1.6042017978	6.00830651496055
-1.6041441575	6.00889054817114
-1.6040865171	6.00947860624474
-1.6040288768	6.01002304962509
-1.6039712365	6.01048439096478
-1.6039135962	6.01083203468564
-1.6038559559	6.01104435423535
-1.6037983156	6.01110859222811
-1.6037406753	6.01102077981239
-1.6036830349	6.01078573604713
-1.6036253946	6.0104171861074
-1.6035677543	6.00993802229818
-1.603510114	6.00938070466566
-1.6034524737	6.00878761499045
-1.6033948334	6.00821077856484
-1.6033371931	6.00770949266787
-1.6032795527	6.00734351182515
-1.6032219124	6.00716025143698
-1.6031642721	6.00717943329903
-1.6031066318	6.00738491282723
-1.6030489915	6.00773073719378
-1.6029913512	6.00815664068821
-1.6029337109	6.00860241495082
-1.6028760706	6.00901587955242
-1.6028184302	6.00935541749913
-1.6027607899	6.0095897600295
-1.6027031496	6.00969685341435
-1.6026455093	6.00966265125205
-1.602587869	6.00948007294516
-1.6025302287	6.00914816305152
-1.6024725884	6.00867142345803
-1.602414948	6.00805928450998
-1.6023573077	6.00732571054568
-1.6022996674	6.00648901546048
-1.6022420271	6.00557206218685
-1.6021843868	6.00460341475452
-1.6021267465	6.00362108452722
-1.6020691062	6.00268447286297
-1.6020114658	6.00191291876045
-1.6019538255	6.00155966762435
-1.6018961852	6.0018088501964
-1.6018385449	6.00239477453231
-1.6017809046	6.00303934020955
-1.6017232643	6.0036215721737
-1.601665624	6.00408616847103
-1.6016079836	6.00440162451588
-1.6015503433	6.00454760754183
-1.601492703	6.00451098252142
-1.6014350627	6.0042845567976
-1.6013774224	6.00386687801683
-1.6013197821	6.00326282979891
-1.6012621418	6.00248628375961
-1.6012045014	6.00157438942736
-1.6011468611	6.00074236866293
-1.6010892208	6.00118769697854
-1.6010315805	6.00244208502808
-1.6009739402	6.00386163385419
-1.6009162999	6.00535420700574
-1.6008586596	6.00687682861006
-1.6008010192	6.00839431233225
-1.6007433789	6.00987432834862
-1.6006857386	6.01128703355734
-1.6006280983	6.01260567889819
-1.600570458	6.01380744242451
-1.6005128177	6.01487428499616
-1.6004551774	6.01579367066801
-1.600397537	6.01655911075152
-1.6003398967	6.01717040835347
-1.6002822564	6.0176335588102
-1.6002246161	6.01796019858109
-1.6001669758	6.01816656387196
-1.6001093355	6.0182719144252
-1.6000516952	6.01829647507554
-1.599994055	6.01825903402701
-1.599936415	6.01817447280793
-1.599878774	6.01805159297848
-1.599821134	6.01789166166728
-1.599763494	6.01768799740215
-1.599705853	6.01742671921067
-1.599648213	6.01708857276261
-1.599590573	6.01665149341274
-1.599532932	6.01609354086745
-1.599475292	6.01539585311531
-1.599417652	6.01454537888003
-1.599360011	6.01353737635924
-1.599302371	6.01237785448394
-1.599244731	6.0110864482715
-1.59918709	6.00970087691972
-1.59912945	6.00828526564624
-1.59907181	6.00694642966828
-1.599014169	6.00585985983375
-1.598956529	6.00527367508948
-1.598898889	6.00538121135567
-1.598841249	6.00611330152073
-1.598783608	6.00721035078256
-1.598725968	6.00843665582396
-1.598668328	6.00963921009711
-1.598610687	6.01072410134901
-1.598553047	6.01163300146588
-1.598495407	6.01233076440144
-1.598437766	6.01279968868047
-1.598380126	6.01303691059998
-1.598322486	6.01305316728035
-1.598264845	6.01287210761246
-1.598207205	6.01252966497697
-1.598149565	6.01207314269622
-1.598091924	6.01155946711138
-1.598034284	6.0110517793042
-1.597976644	6.01061332142654
-1.597919004	6.01029809671105
-1.597861363	6.01013988155585
-1.597803723	6.01014401783634
-1.597746083	6.01028694477927
-1.597688442	6.01052427879508
-1.597630802	6.01080303841546
-1.597573162	6.01107250508653
-1.597515521	6.01129106937312
-1.597457881	6.0114292442397
-1.597400241	6.01147018322518
-1.5973426	6.01140884447233
-1.59728496	6.01125054729052
-1.59722732	6.01100923624068
-1.597169679	6.0107056296015
-1.597112039	6.01036530635683
-1.597054399	6.01001673928159
-1.596996759	6.00968928619784
-1.596939118	6.00941113826374
-1.596881478	6.00920728809486
-1.596823838	6.00909762972258
-1.596766197	6.00909542966278
-1.596708557	6.0092063797845
-1.596650917	6.00942838047433
-1.596593276	6.0097519467515
-1.596535636	6.01016101400378
-1.596477996	6.01063388660477
-1.596420355	6.01114421186753
-1.596362715	6.01166197313358
-1.596305075	6.01215457094265
-1.596247434	6.01258803207679
-1.596189794	6.01292835873388
-1.596132154	6.01314297332255
-1.596074513	6.0132021756041
-1.596016873	6.01308057248008
-1.595959233	6.01275836148584
-1.595901593	6.01222245722086
-1.595843952	6.01146739199034
-1.595786312	6.01049601243517
-1.595728672	6.00932007123895
-1.595671031	6.00796099472175
-1.595613391	6.0064518108783
-1.595555751	6.00484391966492
-1.59549811	6.00323700578094
-1.59544047	6.00195157826469
-1.59538283	6.00200198190314
-1.595325189	6.00331205704987
-1.595267549	6.00489172839302
-1.595209909	6.00644498111241
-1.595152268	6.00787445695667
-1.595094628	6.00912676883759
-1.595036988	6.01016551181781
-1.594979348	6.01096517864776
-1.594921707	6.01150953932269
-1.594864067	6.01179110522193
-1.594806427	6.01181078872872
-1.594748786	6.01157746249544
-1.594691146	6.01110734970196
-1.594633506	6.01042323877615
-1.594575865	6.0095535813212
-1.594518225	6.00853156318398
-1.594460585	6.00739435612503
-1.594402944	6.00618296203953
-1.594345304	6.00494372842238
-1.594287664	6.0037348819136
-1.594230023	6.00264986779607
-1.594172383	6.00189118112085
-1.594114743	6.00180055133956
-1.594057102	6.00233095432305
-1.593999462	6.00307222945069
-1.593941822	6.00380808682235
-1.593884182	6.00446029814683
-1.593826541	6.00499738855957
-1.593768901	6.00540570946324
-1.593711261	6.0056803109526
-1.59365362	6.00582161570963
-1.59359598	6.00583421111533
-1.59353834	6.0057267725986
-1.593480699	6.00551293987712
-1.593423059	6.00521336186194
-1.593365419	6.00485931892776
-1.593307778	6.00449820600036
-1.593250138	6.00419935382256
-1.593192498	6.00405260567967
-1.593134857	6.0041449637384
-1.593077217	6.00451744288317
-1.593019577	6.00514541784771
-1.592961937	6.00596490558041
-1.592904296	6.00690667716079
-1.592846656	6.00791102934135
-1.592789016	6.00892905474006
-1.592731375	6.00992022784355
-1.592673735	6.01085022485309
-1.592616095	6.01168962301882
-1.592558454	6.01241328891678
-1.592500814	6.01300018443604
-1.592443174	6.0134333585229
-1.592385533	6.01370004012351
-1.592327893	6.01379172978735
-1.592270253	6.01370428848197
-1.592212612	6.01343801422577
-1.592154972	6.0129977417822
-1.592097332	6.01239303540666
-1.592039691	6.01163857571638
-1.591982051	6.01075494911635
-1.591924411	6.00977016357622
-1.591866771	6.00872250286662
-1.59180913	6.00766568454887
-1.59175149	6.00667731495394
-1.59169385	6.00586864838635
-1.591636209	6.00538048210587
-1.591578569	6.00533126887153
-1.591520929	6.00572939467992
-1.591463288	6.00646327583581
-1.591405648	6.00738533042727
-1.591348008	6.00837345463952
-1.591290367	6.00934030014659
-1.591232727	6.01022422201307
-1.591175087	6.01098055846346
-1.591117446	6.01157633479921
-1.591059806	6.01198748794185
-1.591002166	6.01219750151816
-1.590944526	6.01219680986007
-1.590886885	6.01198253563323
-1.590829245	6.01155839408733
-1.590771605	6.01093466305977
-1.590713964	6.01012821838416
-1.590656324	6.00916275619328
-1.590598684	6.00806953701105
-1.590541043	6.00688947116593
-1.590483403	6.00567860949204
-1.590425763	6.00452223732128
-1.590368122	6.00356715715683
-1.590310482	6.00305508803505
-1.590252842	6.00318707252503
-1.590195201	6.0038376240719
-1.590137561	6.00472171712835
-1.590079921	6.00565001438355
-1.59002228	6.00652615306008
-1.58996464	6.00730042270033
-1.589907	6.00794642618247
-1.58984936	6.00845129611589
-1.589791719	6.0088113261122
-1.589734079	6.00902967237055
-1.589676439	6.00911486852075
-1.589618798	6.00907964321817
-1.589561158	6.00893985196315
-1.589503518	6.00871345801525
-1.589445877	6.00841954756021
-1.589388237	6.008077391972
-1.589330597	6.00770559766047
-1.589272956	6.00732135625529
-1.589215316	6.00693983158034
-1.589157676	6.00657370515918
-1.589100035	6.0062328795726
-1.589042395	6.00592435616172
-1.588984755	6.00565226638193
-1.588927115	6.00541807113621
-1.588869474	6.00522091849259
-1.588811834	6.00505817405934
-1.588754194	6.00492613218192
-1.588696553	6.00482089814647
-1.588638913	6.0047394076875
-1.588581273	6.00468050544245
-1.588523632	6.00464594413164
-1.588465992	6.00464108511431
-1.588408352	6.00467499509235
-1.588350711	6.00475960381017
-1.588293071	6.00490775678953
-1.588235431	6.00513042488355
-1.58817779	6.00543389243891
-1.58812015	6.00581794214289
-1.58806251	6.00627559144105
-1.588004869	6.00679418106398
-1.587947229	6.00735713104994
-1.587889589	6.00794572905716
-1.587831949	6.00854063467427
-1.587774308	6.00912301940862
-1.587716668	6.00967541478387
-1.587659028	6.01018233507073
-1.587601387	6.01063071809521
-1.587543747	6.01101023272368
-1.587486107	6.01131343818283
-1.587428466	6.01153582366938
-1.587370826	6.01167572289278
-1.587313186	6.01173411459509
-1.587255545	6.01171434086085
-1.587197905	6.01162175998547
-1.587140265	6.01146337600699
-1.587082624	6.0112474970233
-1.587024984	6.01098343922857
-1.586967344	6.01068133686317
-1.586909704	6.01035206372795
-1.586852063	6.01000726727173
-1.586794423	6.00965947659645
-1.586736783	6.00932220020658
-1.586679142	6.00900989384791
-1.586621502	6.00873761748556
-1.586563862	6.00852023831933
-1.586506221	6.00837109261797
-1.586448581	6.00830025655562
-1.586390941	6.0083128020592
-1.5863333	6.0084076116881
-1.58627566	6.00857719955528
-1.58621802	6.00880861211557
-1.586160379	6.0090850698538
-1.586102739	6.00938782764321
-1.586045099	6.00969781160848
-1.585987458	6.00999681929011
-1.585929818	6.01026825568233
-1.585872178	6.01049749280364
-1.585814538	6.01067195438359
-1.585756897	6.01078102978166
-1.585699257	6.01081589353235
-1.585641617	6.01076929553614
-1.585583976	6.01063536833087
-1.585526336	6.01040949791494
-1.585468696	6.01008827793647
-1.585411055	6.00966957669424
-1.585353415	6.00915273058174
-1.585295775	6.00853887545935
-1.585238134	6.00783144026331
-1.585180494	6.00703688704324
-1.585122854	6.00616590026547
-1.585065213	6.00523561995131
-1.585007573	6.00427464737363
-1.584949933	6.00333608631599
-1.584892293	6.00253360997822
-1.584834652	6.00210789768964
-1.584777012	6.00230888929251
[truncated: 84,746 more rows]
