# Supplementary material for: Kondo screening in a Majorana metal
Source: Nat Commun. 2023 Nov 16;14:7405. doi: 10.1038/s41467-023-43185-3 (PMC10654600; doi:10.1038/s41467-023-43185-3)
Supplement: Supplementary file 3 — Source Data [file 41467_2023_43185_MOESM3_ESM.zip › Source data/Figure4a_2p0T.dat]

-2	7.00355889407001
-1.9999423596858	7.00357704748843
-1.999884719372	7.0036309408867
-1.999827079057	7.00371889031945
-1.999769438743	7.00383812505598
-1.999711798429	7.0039847746492
-1.999654158115	7.00415377826914
-1.999596517801	7.00433871510673
-1.999538877486	7.00453161419615
-1.999481237172	7.00472282728765
-1.999423596858	7.00490104194656
-1.999365956544	7.00505349475668
-1.999308316229	7.00516640459397
-1.999250675915	7.00522561565159
-1.999193035601	7.00521742192865
-1.999135395287	7.00512954129348
-1.999077754973	7.00495222471638
-1.999020114658	7.00467953203836
-1.99896247434	7.00431092002538
-1.99890483403	7.00385357238021
-1.99884719372	7.0033266226489
-1.9987895534	7.00277031502836
-1.99873191309	7.00226665237349
-1.99867427277	7.00196933764368
-1.99861663246	7.00205234146888
-1.99855899214	7.00250732032766
-1.99850135183	7.0031679512987
-1.99844371152	7.0038936714435
-1.9983860712	7.0045979679803
-1.99832843089	7.0052235434953
-1.99827079057	7.00572778084416
-1.99821315026	7.00607720163457
-1.99815550995	7.00624576837961
-1.99809786963	7.00621467564189
-1.99804022932	7.005972711804
-1.997982589	7.00551683191521
-1.99792494869	7.00485296081505
-1.99786730837	7.00399763367667
-1.99780966806	7.00298342631363
-1.99775202775	7.00188680892671
-1.99769438743	7.00105734037916
-1.99763674712	7.0015744832531
-1.9975791068	7.00285494282729
-1.99752146649	7.00425976643902
-1.99746382617	7.00565181286386
-1.99740618586	7.00696555185475
-1.99734854555	7.00815131290118
-1.99729090523	7.00916720941558
-1.99723326492	7.00997811415883
-1.9971756246	7.01055609997761
-1.99711798429	7.01088115157113
-1.99706034398	7.01094179390581
-1.99700270366	7.01073550574713
-1.99694506335	7.01026888865876
-1.99688742303	7.00955759400657
-1.99682978272	7.00862609626437
-1.9967721424	7.00750752487312
-1.99671450209	7.00624414250261
-1.99665686178	7.0048903054747
-1.99659922146	7.00352506116585
-1.99654158115	7.00230852173832
-1.99648394083	7.001696652088
-1.99642630052	7.00218441873787
-1.9963686602	7.00319619021496
-1.99631101989	7.0042486743917
-1.99625337958	7.00518810415734
-1.99619573926	7.00595204448425
-1.99613809895	7.00650763908792
-1.99608045863	7.00683717560457
-1.99602281832	7.00693382586953
-1.99596517801	7.00679996161741
-1.99590753769	7.00644620432154
-1.99584989738	7.00589070008583
-1.99579225706	7.00515859143156
-1.99573461675	7.00428207669055
-1.99567697643	7.00330261352441
-1.99561933612	7.00228250841544
-1.99556169581	7.00137196264928
-1.99550405549	7.00111840038065
-1.99544641518	7.00181831174802
-1.99538877486	7.00277881374086
-1.99533113455	7.00372921529333
-1.99527349423	7.00459228884908
-1.99521585392	7.0053300898455
-1.99515821361	7.00591835684431
-1.99510057329	7.00634094499179
-1.99504293298	7.00658826334154
-1.99498529266	7.00665673966264
-1.99492765235	7.00654862617555
-1.99487001204	7.00627198068742
-1.99481237172	7.0058408988655
-1.99475473141	7.00527626214734
-1.99469709109	7.00460773130318
-1.99463945078	7.00387876005747
-1.99458181046	7.00315901726004
-1.99452417015	7.00257101961114
-1.99446652984	7.00230858342663
-1.99440888952	7.00251189977982
-1.99435124921	7.00308027955665
-1.99429360889	7.00381846947306
-1.99423596858	7.00459549960815
-1.99417832826	7.00533928767353
-1.99412068795	7.00600878647933
-1.99406304764	7.00658044045753
-1.99400540732	7.00704317528736
-1.99394776701	7.00739702155172
-1.99389012669	7.00765322701149
-1.99383248638	7.00783482588819
-1.99377484606	7.00797677854904
-1.99371720575	7.00812458967756
-1.99365956544	7.00833005620242
-1.99360192512	7.00864342838483
-1.99354428481	7.00910328056426
-1.99348664449	7.00972795971414
-1.99342900418	7.01051260628452
-1.99337136387	7.01143245032841
-1.99331372355	7.01244954175996
-1.99325608324	7.01351945469473
-1.99319844292	7.01459619232348
-1.99314080261	7.01563518491566
-1.99308316229	7.01659491983878
-1.99302552198	7.01743781056874
-1.99296788167	7.01813066506195
-1.99291024135	7.01864498479251
-1.99285260104	7.01895717868339
-1.99279496072	7.01904876791312
-1.99273732041	7.01890658232572
-1.99267968009	7.01852297305568
-1.99262203978	7.01789606603598
-1.99256439947	7.01703006950664
-1.99250675915	7.01593569945141
-1.99244911884	7.01463082601881
-1.99239147852	7.01314156767801
-1.99233383821	7.01150440922153
-1.9922761979	7.0097706929579
-1.99221855758	7.0080169558143
-1.99216091727	7.00636979457755
-1.99210327695	7.00505919717495
-1.99204563664	7.0044544474735
-1.99198799632	7.00479968849828
-1.99193035601	7.00584114910808
-1.9918727157	7.00716379190924
-1.99181507538	7.00850396079639
-1.99175743507	7.00971874311464
-1.99169979475	7.0107239903717
-1.99164215444	7.01146565832587
-1.99158451412	7.0119087462681
-1.99152687381	7.01203335081729
-1.9914692335	7.0118336871548
-1.99141159318	7.01131868829303
-1.99135395287	7.01051405769518
-1.99129631255	7.00946676468503
-1.99123867224	7.00825485111584
-1.99118103193	7.00700874873115
-1.99112339161	7.00595095105613
-1.9910657513	7.00541925227646
-1.99100811098	7.00570421383789
-1.99095047067	7.00674283312808
-1.99089283035	7.00822141373713
-1.99083519004	7.00986355620242
-1.99077754973	7.01149053530378
-1.99071990941	7.01298702567547
-1.9906622691	7.0142738899276
-1.99060462878	7.01529510688162
-1.99054698847	7.01601208902448
-1.99048934815	7.01640123699433
-1.99043170784	7.01645280799373
-1.99037406753	7.01617028179579
-1.99031642721	7.01556989778325
-1.9902587869	7.0146803130318
-1.99020114658	7.01354252018958
-1.99014350627	7.01221048699433
-1.99008586596	7.01075336826392
-1.99002822564	7.0092608803926
-1.9899705853	7.00785393196746
-1.989912945	7.00669885076131
-1.9898553047	7.00600080023138
-1.9897976644	7.00591394562621
-1.9897400241	7.0064004341133
-1.9896823838	7.0072559864532
-1.9896247434	7.00826814946261
-1.9895671031	7.00929048486714
-1.9895094628	7.01023558266159
-1.9894518225	7.01105405239588
-1.9893941822	7.01171979302881
-1.9893365419	7.0122212627631
-1.9892789016	7.01255615657188
-1.9892212612	7.01272788194133
-1.9891636209	7.01274307728765
-1.9891059806	7.01260982822063
-1.9890483403	7.01233649429019
-1.9889907	7.01193109161815
-1.9889330597	7.01140117616435
-1.9888754194	7.01075418918868
-1.988817779	7.00999814336095
-1.9887601387	7.00914256599866
-1.9887024984	7.0081996279482
-1.9886448581	7.00718551929392
-1.9885872178	7.00612243592327
-1.9885295775	7.0050422730818
-1.9884719372	7.00399519659651
-1.9884142968	7.0030712290827
-1.9883566565	7.00244281331169
-1.9882990162	7.00233995527318
-1.9882413759	7.00276662151067
-1.9881837356	7.00346743183684
-1.9881260953	7.00423978136662
-1.988068455	7.00498441957755
-1.9880108146	7.00565387945962
-1.9879531743	7.00622435658307
-1.987895534	7.00668448122854
-1.9878378937	7.00703041982012
-1.9877802534	7.00726321292357
-1.9877226131	7.00738694230482
-1.9876649728	7.00740727528362
-1.9876073324	7.00733032891103
-1.9875496921	7.007161929691
-1.9874920518	7.00690739321167
-1.9874344115	7.00657195163457
-1.9873767712	7.00616193892745
-1.9873191309	7.00568686152784
-1.9872614906	7.0051625974026
-1.9872038502	7.00461618013883
-1.9871462099	7.00409260419466
-1.9870885696	7.00366203606882
-1.9870309293	7.00341694557023
-1.986973289	7.00343694974996
-1.9869156487	7.00373052108524
-1.9868580084	7.00422689175623
-1.986800368	7.00482788884535
-1.9867427277	7.00544765282132
-1.9866850874	7.00602111792805
-1.9866274471	7.00650107922824
-1.9865698068	7.00685524317062
-1.9865121665	7.00706548447529
-1.9864545262	7.00712905396328
-1.9863968858	7.00706138188536
-1.9863392455	7.00690014935065
-1.9862816052	7.00670951113972
-1.9862239649	7.00658055653829
-1.9861663246	7.00661957086879
-1.9861086843	7.00691707415286
-1.986051044	7.00751038599045
-1.9859934036	7.00837129424168
-1.9859357633	7.00942729295417
-1.985878123	7.0105912007949
-1.9858204827	7.01177951918197
-1.9857628424	7.01291942381326
-1.9857052021	7.01395039054337
-1.9856475618	7.01482425444096
-1.9855899214	7.01550510281385
-1.9855322811	7.01596926125168
-1.9854746408	7.01620529918645
-1.9854170005	7.01621390896029
-1.9853593602	7.01600754293551
-1.9853017199	7.01560971568518
-1.9852440796	7.01505389726078
-1.9851864392	7.01438191444619
-1.9851287989	7.01364173891626
-1.9850711586	7.0128845023511
-1.9850135183	7.01216057872444
-1.984955878	7.01151480334751
-1.9848982377	7.01098137615689
-1.9848405974	7.01057979037916
-1.984782957	7.01031354530527
-1.9847253167	7.01017271803627
-1.9846676764	7.01013964767129
-1.9846100361	7.01019534630169
-1.9845523958	7.01032407497388
-1.9844947555	7.01051472292506
-1.9844371152	7.01075914470443
-1.9843794748	7.01104864852963
-1.9843218345	7.01137022243992
-1.9842641942	7.01170390673981
-1.9842065539	7.01202207456337
-1.9841489136	7.01229065942678
-1.9840912733	7.01247178422153
-1.984033633	7.01252706993581
-1.9839759926	7.01242097507091
-1.9839183523	7.0121237985147
-1.983860712	7.01161412011121
-1.9838030717	7.01088063233318
-1.9837454314	7.0099234185886
-1.9836877911	7.00875478601284
-1.9836301508	7.0074000314226
-1.9835725104	7.00589920419092
-1.9835148701	7.00431403485595
-1.9834572298	7.00276229263696
-1.9833995895	7.00163434912487
-1.9833419492	7.00194430340349
-1.9832843089	7.00319520281012
-1.9832266686	7.00452802910882
-1.9831690282	7.00571834354008
-1.9831113879	7.00667927617928
-1.9830537476	7.00735929804822
-1.9829961073	7.00772509622705
-1.982938467	7.00775818049336
-1.9828808267	7.00745449412226
-1.9828231864	7.00682500334005
-1.9827655461	7.00589754702194
-1.9827079057	7.00472297081654
-1.9826502654	7.00340029709658
-1.9825926251	7.00220643407598
-1.9825349848	7.00202841073295
-1.9824773445	7.00323565534035
-1.9824197042	7.00491892323481
-1.9823620639	7.00667763013136
-1.9823044235	7.00837042465293
-1.9822467832	7.00991656609195
-1.9821891429	7.01125795907971
-1.9821315026	7.01235101675623
-1.9820738623	7.01316485837438
-1.982016222	7.01368096040454
-1.9819585817	7.01389299582027
-1.9819009413	7.01380643523287
-1.981843301	7.01343780721003
-1.9817856607	7.01281361951411
-1.9817280204	7.01196906189357
-1.9816703801	7.01094669797731
-1.9816127398	7.00979557131661
-1.9815550995	7.00857147089118
-1.9814974591	7.00733980825496
-1.9814398188	7.00618354605165
-1.9813821785	7.00521818099716
-1.9813245382	7.0046030420212
-1.9812668979	7.00449719390954
-1.9812092576	7.00493432710106
-1.9811516173	7.00579282919092
-1.9810939769	7.0069209737834
-1.9810363366	7.00821403224362
-1.9809786963	7.00961007976937
-1.980921056	7.01106933115017
-1.9808634157	7.01256016741305
-1.9808057754	7.01405211169578
-1.9807481351	7.01551310365353
-1.9806904947	7.01690920749366
-1.9806328544	7.01820563798701
-1.9805752141	7.019368435774
-1.9805175738	7.02036634385729
-1.9804599335	7.02117264349157
-1.9804022932	7.02176672693686
-1.9803446529	7.02213532579489
-1.9802870125	7.02227330721003
-1.9802293722	7.02218399947753
-1.9801717319	7.02187904593969
-1.9801140916	7.02137778194507
-1.9800564513	7.02070615502314
-1.979998811	7.01989523697567
-1.9799411707	7.01897936557695
-1.9798835303	7.01799401130766
-1.97982589	7.01697345333259
-1.9797682497	7.01594846464025
-1.9797106094	7.01494421001269
-1.9796529691	7.01397867776907
-1.9795953288	7.01306193187416
-1.9795376885	7.01219644278997
-1.9794800481	7.01137852634722
-1.9794224078	7.01060068293775
-1.9793647675	7.00985442926183
-1.9793071272	7.00913312068966
-1.9792494869	7.00843438268771
-1.9791918466	7.00776193206076
-1.9791342063	7.00712672529482
-1.9790765659	7.00654736035229
-1.9790189256	7.00604933773698
-1.9789612853	7.00566228381102
-1.978903645	7.00541401280042
-1.9788460047	7.00532175951635
-1.9787883644	7.00538433010524
-1.9787307241	7.00558055709807
-1.9786730837	7.00587515718764
-1.9786154434	7.00622725802359
-1.9785578031	7.00659662147335
-1.9785001628	7.00694635331766
-1.9784425225	7.00724334012539
-1.9783848822	7.00745790298925
-1.9783272419	7.00756350501941
-1.9782696015	7.0075368256083
-1.9782119612	7.00735822826168
-1.9781543209	7.00701252324974
-1.9780966806	7.00648992323481
-1.9780390403	7.00578714692491
-1.9779814	7.00490880610912
-1.9779237597	7.0038699424541
-1.9778661193	7.00270437815346
-1.977808479	7.00151624535565
-1.9777508387	7.00098865759815
-1.9776931984	7.00202268797582
-1.9776355581	7.00345616950291
-1.9775779178	7.00493113164278
-1.9775202775	7.00635827573145
-1.9774626371	7.00768105338483
-1.9774049968	7.00885245463875
-1.9773473565	7.00983218402
-1.9772897162	7.01058727127183
-1.9772320759	7.01109344905956
-1.9771744356	7.01133668773324
-1.9771167953	7.01131472331691
-1.9770591549	7.01103861585684
-1.9770015146	7.01053450188461
-1.9769438743	7.00984586886102
-1.976886234	7.00903676030005
-1.9768285937	7.00819586040827
-1.9767709534	7.00743897902672
-1.9767133131	7.00690051220331
-1.9766556727	7.00669724572697
-1.9765980324	7.00686834202866
-1.9765403921	7.00734759430512
-1.9764827518	7.00800498305717
-1.9764251115	7.00870689082326
-1.9763674712	7.00934640940812
-1.9763098309	7.00984804110688
-1.9762521905	7.01016388653157
-1.9761945502	7.01026941903642
-1.9761369099	7.01016066603224
-1.9760792696	7.00985270536647
-1.9760216293	7.00937910788924
-1.975963989	7.00879198887894
-1.9759063487	7.00816189681296
-1.9758487083	7.00757544025228
-1.975791068	7.00712592870205
-1.9757334277	7.00689159102105
-1.9756757874	7.00690534676817
-1.9756181471	7.00713786251679
-1.9755605068	7.0075117581542
-1.9755028665	7.00793355803105
-1.9754452261	7.00831864789521
-1.9753875858	7.00860171490148
-1.9753299455	7.0087380933908
-1.9752723052	7.00870178028437
-1.9752146649	7.00848283189655
-1.9751570246	7.00808495322063
-1.9750993843	7.00752340838185
-1.9750417439	7.00682329472683
-1.9749841036	7.0060184125056
-1.9749264633	7.00515135973653
-1.974868823	7.00427641041573
-1.9748111827	7.00346825938573
-1.9747535424	7.00283886748022
-1.9746959021	7.00253861221824
-1.9746382617	7.00265951037468
-1.9745806214	7.00311895154127
-1.9745229811	7.00376295644872
-1.9744653408	7.00448788589715
-1.9744077005	7.00524311462532
-1.9743500602	7.00600532478728
-1.9742924199	7.00676164657038
-1.9742347795	7.0075007995783
-1.9741771392	7.00820877435065
-1.9741194989	7.0088672349791
-1.9740618586	7.00945371031124
-1.9740042183	7.00994290422078
-1.973946578	7.01030863078445
-1.9738889377	7.01052597693686
-1.9738312973	7.01057340918421
-1.973773657	7.01043467700403
-1.9737160167	7.01010040603075
-1.9736583764	7.00956938533736
-1.9736007361	7.00884964494701
-1.9735430958	7.00795956180027
-1.9734854555	7.00692965235483
-1.9734278151	7.00580665548963
-1.9733701748	7.00466430577325
-1.9733125345	7.0036318368973
-1.9732548942	7.00294827129049
-1.9731972539	7.00291087639946
-1.9731396136	7.00350267862741
-1.9730819733	7.00440317816092
-1.9730243329	7.00536816160994
-1.9729666926	7.00627398749813
-1.9729090523	7.00705776933124
-1.972851412	7.00768664841767
-1.9727937717	7.00814597507091
-1.9727361314	7.00843451824899
-1.9726784911	7.00856206730482
-1.9726208507	7.00854773462457
-1.9725632104	7.00841821766308
-1.9725055701	7.00820565952008
-1.9724479298	7.00794484262576
-1.9723902895	7.00766959154351
-1.9723326492	7.00740855707941
-1.9722750089	7.00718106844305
-1.9722173685	7.00699424434617
-1.9721597282	7.00684259753321
-1.9721020879	7.00671051419988
-1.9720444476	7.00657678619943
-1.9719868073	7.00641962916107
-1.971929167	7.00622089767129
-1.9718715267	7.00596898665846
-1.9718138863	7.00566063880803
-1.971756246	7.00530226798776
-1.9716986057	7.00491156469249
-1.9716409654	7.00452006094193
-1.9715833251	7.00417650524332
-1.9715256848	7.0039478248246
-1.9714680445	7.00390884314823
-1.9714104042	7.00411425858337
-1.9713527638	7.0045717216189
-1.9712951235	7.00524637091357
-1.9712374832	7.00608729618227
-1.9711798429	7.00704624076355
-1.9711222026	7.00808216717047
-1.9710645623	7.00915936567025
-1.971006922	7.01024464285714
-1.9709492816	7.01130540382893
-1.9708916413	7.01230881319973
-1.970834001	7.01322183324004
-1.9707763607	7.01401190175773
-1.9707187204	7.01464801496492
-1.9706610801	7.01510204549186
-1.9706034398	7.01535015349306
-1.9705457994	7.01537413931184
-1.9704881591	7.01516267112629
-1.9704305188	7.01471228440812
-1.9703728785	7.01402811057621
-1.9703152382	7.01312432868712
-1.9702575979	7.01202433786759
-1.9701999576	7.01076078241155
-1.9701423172	7.00937564966786
-1.9700846769	7.00792097286909
-1.9700270366	7.0064613989588
-1.9699693963	7.0050814497313
-1.969911756	7.00390261624869
-1.9698541157	7.00310456081132
-1.9697964754	7.00286052830646
-1.969738835	7.00310467028661
-1.9696811947	7.00355353399761
-1.9696235544	7.00397936591282
-1.9695659141	7.00426838975967
-1.9695082738	7.00437723660248
-1.9694506335	7.00430647994104
-1.9693929932	7.00409470831467
-1.9693353528	7.00382511621137
-1.9692777125	7.00363491071429
-1.9692200722	7.00369419094268
-1.9691624319	7.00411418280714
-1.9691047916	7.00486900593372
-1.9690471513	7.00584565002239
-1.968989511	7.00692548788998
-1.9689318706	7.00801246951037
-1.9688742303	7.00903208978952
-1.96881659	7.0099263533923
-1.9687589497	7.01065062179057
-1.9687013094	7.01117218536349
-1.9686436691	7.01146970670996
-1.9685860288	7.01153297589192
-1.9685283884	7.0113626803814
-1.9684707481	7.01097004360726
-1.9684131078	7.01037631816316
-1.9683554675	7.00961217487685
-1.9682978272	7.00871712994477
-1.9682401869	7.0077392349791
-1.9681825466	7.00673531331169
-1.9681249062	7.00577183829676
-1.9680672659	7.00492532633602
-1.9680096256	7.00427691090088
-1.9679519853	7.00388973324377
-1.967894345	7.00376878815868
-1.9678367047	7.00384426574862
-1.9677790644	7.00401024039036
-1.967721424	7.00417400072772
-1.9676637837	7.00427480849754
-1.9676061434	7.00428113826691
-1.9675485031	7.00418315164577
-1.9674908628	7.00398646378191
-1.9674332225	7.00370769262203
-1.9673755822	7.00337109751455
-1.9673179418	7.00300555687416
-1.9672603015	7.00264114979848
-1.9672026612	7.00230453035901
-1.9671450209	7.00201266868189
-1.9670873806	7.00176639058442
-1.9670297403	7.00154799429392
-1.9669721	7.00132672115987
-1.9669144596	7.00107011547992
-1.9668568193	7.00075747456523
-1.966799179	7.00041785206561
-1.9667415387	7.00041757310606
-1.9666838984	7.00093074458128
-1.9666262581	7.0015998242219
-1.9665686178	7.00234897081654
-1.9665109774	7.0031461818555
-1.9664533371	7.00396264931333
-1.9663956968	7.00476902255934
-1.9663380565	7.00553563630766
-1.9662804162	7.00623343555008
-1.9662227759	7.00683501099045
-1.9661651356	7.00731558678534
-1.9661074952	7.00765389642111
-1.9660498549	7.00783292403717
-1.9659922146	7.00784050083968
-1.9659345743	7.00766977367891
-1.965876934	7.00731959693611
-1.9658192937	7.00679494840648
-1.9657616534	7.0061076430624
-1.965704013	7.00527800723989
-1.9656463727	7.00433953814002
-1.9655887324	7.00335346646888
-1.9655310921	7.00245878647933
-1.9654734518	7.00200326300567
-1.9654158115	7.00238529312211
-1.9653581712	7.00336477573145
-1.9653005308	7.00456418165025
-1.9652428905	7.00581533372518
-1.9651852502	7.00704157510449
-1.9651276099	7.00819701916331
-1.9650699696	7.00924866017316
-1.9650123293	7.01017086553963
-1.964954689	7.01094359077847
-1.9648970486	7.01155183381848
-1.9648394083	7.01198553067622
-1.964781768	7.01223957641066
-1.9647241277	7.01231385421332
-1.9646664874	7.0122132146589
-1.9646088471	7.01194737690327
-1.9645512068	7.01153076750261
-1.9644935664	7.01098231387147
-1.9644359261	7.01032522887744
-1.9643782858	7.00958686623003
-1.9643206455	7.00879871971563
-1.9642630052	7.00799664369682
-1.9642053649	7.00722125266831
-1.9641477246	7.00651807144723
-1.9640900842	7.00593615194432
-1.9640324439	7.00552273175101
-1.9639748036	7.00531215677713
-1.9639171633	7.00531296486416
-1.963859523	7.0055038314114
-1.9638018827	7.0058438586916
-1.9637442424	7.0062886204844
-1.963686602	7.00680092993357
-1.9636289617	7.00735397482833
-1.9635713214	7.00793002890357
-1.9635136811	7.00851781385281
-1.9634560408	7.00911001698015
-1.9633984005	7.00970141653605
-1.9633407602	7.01028764231602
-1.9632831198	7.01086445200776
-1.9632254795	7.01142737664204
-1.9631678392	7.01197158518062
-1.9631101989	7.01249184678683
-1.9630525586	7.01298250044783
-1.9629949183	7.01343737903045
-1.962937278	7.01384969954471
-1.9628796376	7.01421191437155
-1.9628219973	7.01451560283251
-1.962764357	7.01475143638976
-1.9627067167	7.0149092843708
-1.9626490764	7.01497847945589
-1.9625914361	7.01494826255784
-1.9625337958	7.01480838623302
-1.9624761554	7.01454983751306
-1.9624185151	7.01416562488804
-1.9623608748	7.01365157626138
-1.9623032345	7.01300710354157
-1.9622455942	7.01223588809897
-1.9621879539	7.01134647921332
-1.9621303136	7.01035286826392
-1.9620726732	7.00927514981714
-1.9620150329	7.00814057954545
-1.9619573926	7.00698563597179
-1.9618997523	7.00586032887371
-1.961842112	7.00483665153381
-1.9617844717	7.00402082290267
-1.9617268314	7.00354993500896
-1.961669191	7.00351791287879
-1.9616115507	7.00386724052097
-1.9615539104	7.00443505325422
-1.9614962701	7.00507822818704
-1.9614386298	7.00571008587103
-1.9613809895	7.00628538955441
-1.9613233492	7.00678385428795
-1.9612657088	7.00720034969772
-1.9612080685	7.00753927867965
-1.9611504282	7.00781083796089
-1.9610927879	7.00802808191521
-1.9610351476	7.00820438397522
-1.9609775073	7.00835132689581
-1.960919867	7.00847720142932
-1.9608622266	7.00858635342962
-1.9608045863	7.00867946275564
-1.960746946	7.00875464421929
-1.9606893057	7.00880909230855
-1.9606316654	7.00884085654575
-1.9605740251	7.00885038735259
-1.9605163848	7.00884151621511
-1.9604587444	7.0088216468876
-1.9604011041	7.00880103655396
-1.9603434638	7.00879116515525
-1.9602858235	7.00880241289745
-1.9602281832	7.00884150856471
-1.9601705429	7.00890940099269
-1.9601129026	7.00900019764144
-1.9600552623	7.00910149757426
-1.9599976219	7.0091959978355
-1.9599399816	7.00926389026347
-1.9598823413	7.00928547096582
-1.959824701	7.00924351349082
-1.9597670607	7.00912516017316
-1.9597094204	7.00892328185177
-1.9596517801	7.00863735999776
-1.9595941397	7.00827397458576
-1.9595364994	7.00784701481564
-1.9594788591	7.00737768400134
-1.9594212188	7.00689428461338
-1.9593635785	7.00643157411554
-1.9593059382	7.00602909025601
-1.9592482979	7.00572740548963
-1.9591906575	7.00556155804971
-1.9591330172	7.00555293821839
-1.9590753769	7.0057040181557
-1.9590177366	7.00600005924392
-1.9589600963	7.00641661929019
-1.958902456	7.00692742797432
-1.9588448157	7.00750873925213
-1.9587871753	7.00813996158009
-1.958729535	7.00880222313032
-1.9586718947	7.00947643450515
-1.9586142544	7.01014177683236
-1.9585566141	7.01077497954919
-1.9584989738	7.01135041358785
-1.9584413335	7.01184087192118
-1.9583836931	7.01221881872294
-1.9583260528	7.01245790683311
-1.9582684125	7.0125345967122
-1.9582107722	7.0124297433199
-1.9581531319	7.01213006571876
-1.9580954916	7.01162950938573
-1.9580378513	7.01093053155322
-1.9579802109	7.0100455665771
-1.9579225706	7.00899919529034
-1.9578649303	7.007832315103
-1.95780729	7.00661137263024
-1.9577496497	7.00544925505672
-1.9576920094	7.00454387751903
-1.9576343691	7.00418618202344
-1.9575767287	7.00456183874459
-1.9575190884	7.00552231571876
-1.9574614481	7.00679084510748
-1.9574038078	7.00817539395805
-1.9573461675	7.00957002136513
-1.9572885272	7.01091694542096
-1.9572308869	7.01218453257949
-1.9571732465	7.01335666022914
-1.9571156062	7.01442697633975
-1.9570579659	7.01539505689282
-1.9570003256	7.01626329170399
-1.9569426853	7.01703419435737
-1.956885045	7.01770819441335
-1.9568274047	7.01828210960591
-1.9567697643	7.01874848969995
-1.956712124	7.01909596376325
-1.9566544837	7.01931052937006
-1.9565968434	7.01937768360949
-1.9565392031	7.01928515897895
-1.9564815628	7.01902609437976
-1.9564239225	7.01860246982759
-1.9563662821	7.01802872285043
-1.9563086418	7.01733542625765
-1.9562510015	7.01657277330572
-1.9561933612	7.01581295922899
-1.9561357209	7.01514927198089
-1.9560780806	7.01468797326093
-1.9560204403	7.0145291256904
-1.9559627999	7.01473859195402
-1.9559051596	7.01532462727646
-1.9558475193	7.01623512542917
-1.955789879	7.01737632297731
-1.9557322387	7.018638297731
-1.9556745984	7.01991415826989
-1.9556169581	7.02110999365577
-1.9555593177	7.02214850108225
-1.9555016774	7.02296960945664
-1.9554440371	7.02353002686968
-1.9553863968	7.02380249458874
-1.9553287565	7.02377501791312
-1.9552711162	7.02345004627556
-1.9552134759	7.02284354231975
-1.9551558355	7.02198393398268
-1.9550981952	7.02091085964323
-1.9550405549	7.01967369663383
-1.9549829146	7.01832977541424
-1.9549252743	7.01694211033363
-1.954867634	7.01557631932005
-1.9548099937	7.01429623387819
-1.9547523533	7.01315769446932
-1.954694713	7.01220065520973
-1.9546370727	7.01144126237125
-1.9545794324	7.01086741877519
-1.9545217921	7.01044137240633
-1.9544641518	7.0101095531236
-1.9544065115	7.00981573051948
-1.9543488711	7.00951250918047
-1.9542912308	7.00916861285266
-1.9542335905	7.00877219877967
-1.9541759502	7.0083316077213
-1.9541183099	7.00787465213091
-1.9540606696	7.00744634174877
-1.9540030293	7.00710344710031
-1.9539453889	7.00690335038812
-1.9538877486	7.00688704424168
-1.9538301083	7.0070632260412
-1.953772468	7.00740466649873
-1.9537148277	7.00785952491043
-1.9536571874	7.00836816829004
-1.9535995471	7.00887573630393
-1.9535419067	7.00933815903493
-1.9534842664	7.00972382445141
-1.9534266261	7.01001331853635
-1.9533689858	7.01019855915062
-1.9533113455	7.01028180191073
-1.9532537052	7.0102745810009
-1.9531960649	7.01019643137035
-1.9531384245	7.01007316494999
-1.9530807842	7.00993442235781
-1.9530231439	7.00981028911032
-1.9529655036	7.00972707204433
-1.9529078633	7.00970285682565
-1.952850223	7.00974398085535
-1.9527925827	7.00984363752053
-1.9527349423	7.00998311971936
-1.952677302	7.01013516345723
-1.9526196617	7.01026816922302
-1.9525620214	7.01035016773026
-1.9525043811	7.01035190899761
-1.9524467408	7.01024899708912
-1.9523891005	7.01002327754142
-1.9523314601	7.00966378409091
-1.9522738198	7.00916755905732
-1.9522161795	7.00854070833333
-1.9521585392	7.00780021514405
-1.9521008989	7.00697743424392
-1.9520432586	7.00612487787356
-1.9519856183	7.00532827244738
-1.9519279779	7.00472082984401
-1.9518703376	7.00447166700254
-1.9518126973	7.00469656527094
-1.951755057	7.0053571286386
-1.9516974167	7.00630917519406
-1.9516397764	7.00741119159576
-1.9515821361	7.00856140832587
-1.9515244957	7.00969060462382
-1.9514668554	7.01075018530751
-1.9514092151	7.01170461438274
-1.9513515748	7.01252736050157
-1.9512939345	7.01319879278624
-1.9512362942	7.01370504355128
-1.9511786539	7.0140373264853
-1.9511210135	7.01419146531199
-1.9510633732	7.01416748781535
-1.9510057329	7.01396923803926
-1.9509480926	7.0136039702381
-1.9508904523	7.01308192911255
-1.950832812	7.0124159118152
-1.9507751717	7.0116208321951
-1.9507175313	7.01071332792208
-1.950659891	7.00971144642857
-1.9506022507	7.00863452043215
-1.9505446104	7.00750342157412
-1.9504869701	7.00634165610539
-1.9504293298	7.00517847430587
-1.9503716895	7.00405740640394
-1.9503140491	7.00306028580758
-1.9502564088	7.00236573311315
-1.9501987685	7.00225919441335
-1.9501411282	7.00277953702045
-1.9500834879	7.00363401992835
-1.9500258476	7.00460479823481
-1.9499682073	7.00559478690849
-1.9499105669	7.00655790256008
-1.9498529266	7.00746685406404
-1.9497952863	7.00830152638454
-1.949737646	7.00904461238618
-1.9496800057	7.00967993314301
-1.9496223654	7.01019192560457
-1.9495647251	7.01056572671294
-1.9495070847	7.01078759251381
-1.9494494444	7.01084553845723
-1.9493918041	7.01073012134274
-1.9493341638	7.01043531096059
-1.9492765235	7.00995947311166
-1.9492188832	7.00930650253769
-1.9491612429	7.00848735505299
-1.9491036025	7.00752253183311
-1.9490459622	7.00644704194656
-1.9489883219	7.00532191765562
-1.9489306816	7.00426272243992
-1.9488730413	7.00349814018883
-1.948815401	7.00336964852963
-1.9487577607	7.00399573218018
-1.9487001204	7.00510505185475
-1.94864248	7.00641576569264
-1.9485848397	7.00776831465517
-1.9485271994	7.00907350089566
-1.9484695591	7.0102745712793
-1.9484119188	7.01133174473802
-1.9483542785	7.01221631071802
-1.9482966382	7.01290835609792
-1.9482389978	7.01339585529557
-1.9481813575	7.01367423163905
-1.9481237172	7.01374599727571
-1.9480660769	7.01362031946932
-1.9480084366	7.01331244083072
-1.9479507963	7.01284290214957
-1.947893156	7.01223660268324
-1.9478355156	7.01152168088521
-1.9477778753	7.01072824867518
-1.947720235	7.00988700052247
-1.9476625947	7.00902772025675
-1.9476049544	7.00817772053665
-1.9475473141	7.00736026914465
-1.9474896738	7.00659311805867
-1.9474320334	7.00588732945216
-1.9473743931	7.00524668267652
-1.9473167528	7.00466798505374
-1.9472591125	7.00414244711897
-1.9472014722	7.0036579737834
-1.9471438319	7.00320186761084
-1.9470861916	7.00276331047544
-1.9470285512	7.00233517648156
-1.9469709109	7.0019152035565
-1.9469132706	7.00150724145768
-1.9468556303	7.00112485787804
-1.94679799	7.00080453127519
-1.9467403497	7.00063862853598
-1.9466827094	7.00072668276422
-1.946625069	7.00099147587886
-1.9465674287	7.00132147013174
-1.9465097884	7.0016712167581
-1.9464521481	7.00202476343484
-1.9463945078	7.00237502444395
-1.9463368675	7.00271696799896
-1.9462792272	7.00304524130467
-1.9462215868	7.00335351720406
-1.9461639465	7.0036347737722
-1.9461063062	7.00388219848112
-1.9460486659	7.00409052020824
-1.9459910256	7.00425761748022
-1.9459333853	7.00438623912151
-1.945875745	7.00448558678534
-1.9458181046	7.00457232081281
-1.9457604643	7.00467024593223
-1.945702824	7.00480773244141
-1.9456451837	7.00501237975817
-1.9455875434	7.00530398251605
-1.9455299031	7.00568868657636
-1.9454722628	7.00615713772578
-1.9454146224	7.00668692806762
-1.9453569821	7.00724726824899
-1.9452993418	7.00780362539185
-1.9452417015	7.00832127892223
-1.9451840612	7.00876776183012
-1.9451264209	7.009114516495
-1.9450687806	7.00933806379684
-1.9450111402	7.00942085266458
-1.9449534999	7.00935185359755
-1.9448958596	7.00912691396104
-1.9448382193	7.00874886288998
-1.944780579	7.00822734311091
-1.9447229387	7.00757838755784
-1.9446652984	7.00682371667413
-1.944607658	7.00598981038215
-1.9445500177	7.00510676498358
-1.9444923774	7.00420702658979
-1.9444347371	7.00332412160397
-1.9443770968	7.00249171296089
-1.9443194565	7.00174401656404
-1.9442618162	7.00112168360949
-1.9442041758	7.00069864020936
-1.9441465355	7.00060475735184
-1.9440888952	7.00077916823593
-1.9440312549	7.00103240049448
-1.9439736146	7.00132602108524
-1.9439159743	7.00168933403307
-1.943858334	7.00215231041947
-1.9438006936	7.00272374925362
-1.9437430533	7.00339199699582
-1.943685413	7.00413301642036
-1.9436277727	7.00491736686446
-1.9435701324	7.00571476403195
-1.9435124921	7.0064971705665
-1.9434548518	7.00724120749366
-1.9433972114	7.00793020754963
-1.9433395711	7.00855592452232
-1.9432819308	7.00911973475519
-1.9432242905	7.0096330013808
-1.9431666502	7.01011618457979
-1.9431090099	7.0105962800418
-1.9430513696	7.01110244043887
-1.9429937292	7.01166022745932
-1.9429360889	7.01228571294223
-1.9428784486	7.01298104485744
-1.9428208083	7.0137327441036
-1.942763168	7.01451292939245
-1.9427055277	7.01528266700254
-1.9426478874	7.01599627226078
-1.942590247	7.01660556631587
-1.9425326067	7.01706358266159
-1.9424749664	7.01732754914913
-1.9424173261	7.0173611804747
-1.9423596858	7.01713638959173
-1.9423020455	7.01663447775787
-1.9422444052	7.01584692558591
-1.9421867648	7.01477582400358
-1.9421291245	7.01343408831542
-1.9420714842	7.01184569605538
-1.9420138439	7.0100465585162
-1.9419562036	7.00808786785341
-1.9418985633	7.00604874061427
-1.941840923	7.00409004823481
-1.9417832826	7.00270942750784
-1.9417256423	7.00300361087476
-1.941668002	7.0046282102366
-1.9416103617	7.00658001434916
-1.9415527214	7.00852431321839
-1.9414950811	7.01034410001493
-1.9414374408	7.01197912861994
-1.9413798004	7.01339145101881
-1.9413221601	7.01455620204508
-1.9412645198	7.01545840461263
-1.9412068795	7.01609143010151
-1.9411492392	7.01645589433124
-1.9410915989	7.01655860397074
-1.9410339586	7.01641146639424
-1.9409763182	7.01603035818779
-1.9409186779	7.01543404482012
-1.9408610376	7.01464322279445
-1.9408033973	7.01367986350575
-1.940745757	7.01256703659128
-1.9406881167	7.01132954468951
-1.9406304764	7.00999599751829
-1.940572836	7.00860368278848
-1.9405151957	7.00720947939991
-1.9404575554	7.00591412496268
-1.9403999151	7.00490879323406
-1.9403422748	7.0045006757725
-1.9402846345	7.00491813391924
-1.9402269942	7.00603182139125
-1.9401693538	7.00755194864905
-1.9401117135	7.00927196755113
-1.9400540732	7.01107359919391
-1.9399964329	7.01288387257426
-1.9399387926	7.01465066754366
-1.9398811523	7.01633196684207
-1.939823512	7.01789140733692
-1.9397658716	7.01929658661741
-1.9397082313	7.02051859064786
-1.939650591	7.02153208762502
-1.9395929507	7.0223156512166
-1.9395353104	7.02285216188983
-1.9394776701	7.02312918140767
-1.9394200298	7.02313926201672
-1.9393623894	7.02288016961487
-1.9393047491	7.02235497686222
-1.9392471088	7.02157204582774
-1.9391894685	7.02054488711002
-1.9391318282	7.01929190438872
-1.9390741879	7.01783604237573
-1.9390165476	7.01620435660173
-1.9389589072	7.0144275657934
-1.9389012669	7.0125396766495
-1.9388436266	7.01057793581132
-1.9387859863	7.00858371197194
-1.938728346	7.00660624471936
-1.9386707057	7.00471663724063
-1.9386130654	7.00306677718689
-1.938555425	7.00212889806314
-1.9384977847	7.00257562895581
-1.9384401444	7.00379740522839
-1.9383825041	7.0051409934132
-1.9383248638	7.00641498923347
-1.9382672235	7.00755907919092
-1.9382095832	7.00854983527392
-1.9381519428	7.00937869428273
-1.9380943025	7.01004530103374
-1.9380366622	7.0105548668458
-1.9379790219	7.01091686410285
-1.9379213816	7.01114429226377
-1.9378637413	7.01125330732199
-1.937806101	7.01126316065831
-1.9377484606	7.01119640198164
-1.9376908203	7.01107927485446
-1.93763318	7.01094206152038
-1.9375755397	7.01081898346768
-1.9375178994	7.01074706698761
-1.9374602591	7.01076337173459
-1.9374026188	7.01090043213539
-1.9373449784	7.01118072632109
-1.9372873381	7.01161198886028
-1.9372296978	7.01218526246455
-1.9371720575	7.0128763054747
-1.9371144172	7.01364937690327
-1.9370567769	7.01446172542544
-1.9369991366	7.01526757176444
-1.9369414963	7.0160211255971
-1.9368838559	7.01667874025974
-1.9368262156	7.0172004588558
-1.9367685753	7.01755120002986
-1.936710935	7.01770170893044
-1.9366532947	7.01762933575907
-1.9365956544	7.01731865298925
-1.9365380141	7.01676189754068
-1.9364803737	7.0159592042469
-1.9364227334	7.01491863375131
-1.9363650931	7.01365597637707
-1.9363074528	7.01219434490222
-1.9362498125	7.01056364203613
-1.9361921722	7.00880002515301
-1.9361345319	7.00694584936184
-1.9360768915	7.0050518240409
-1.9360192512	7.00319070988207
-1.9359616109	7.0015700026795
-1.9359039706	7.00139598949283
-1.9358463303	7.00275948695701
-1.93578869	7.00424084594716
-1.9357310497	7.00559410464248
-1.9356734093	7.00675912328333
-1.935615769	7.00770743043738
-1.9355581287	7.00842413453501
-1.9355004884	7.00890432245484
-1.9354428481	7.00915213780042
-1.9353852078	7.00918052304448
-1.9353275675	7.00901123824451
-1.9352699271	7.00867513561726
-1.9352122868	7.00821278937155
-1.9351546465	7.00767554873862
-1.9350970062	7.00712663007538
-1.9350393659	7.00664064276385
-1.9349817256	7.00629758615092
-1.9349240853	7.00616655799373
-1.9348664449	7.0062820293514
-1.9348088046	7.00663009083445
-1.9347511643	7.00715899697716
-1.934693524	7.00780347385804
-1.9346358837	7.00850338869607
-1.9345782434	7.0092109888043
-1.9345206031	7.00989103222496
-1.9344629627	7.01051842026795
-1.9344053224	7.01107555943051
-1.9343476821	7.01155012660472
-1.9342900418	7.01193333685998
-1.9342324015	7.01221868387073
-1.9341747612	7.01240108350127
-1.9341171209	7.01247636229288
-1.9340594805	7.0124410612778
-1.9340018402	7.01229249315196
-1.9339441999	7.01202900768771
-1.9338865596	7.01165037619421
-1.9338289193	7.01115828435214
-1.933771279	7.0105568284632
-1.9337136387	7.00985302233542
-1.9336559983	7.00905729554784
-1.933598358	7.00818403640469
-1.9335407177	7.00725232385431
-1.9334830774	7.00628715377295
-1.9334254371	7.00532183702791
-1.9333677968	7.00440283719585
-1.9333101565	7.00359868485968
-1.9332525161	7.00300949229363
-1.9331948758	7.00274708844604
-1.9331372355	7.00284287727646
-1.9330795952	7.00319108663606
-1.9330219549	7.00364360216077
-1.9329643146	7.00409293088521
-1.9329066743	7.0044756132072
-1.9328490339	7.00475583299746
-1.9327913936	7.00491437783624
-1.9327337533	7.00494318571802
-1.932676113	7.00484294411479
-1.9326184727	7.00462236046425
-1.9325608324	7.00429869771608
-1.9325031921	7.00389987087625
-1.9324455517	7.00346899828333
-1.9323879114	7.00307198468055
-1.9323302711	7.00280295251157
-1.9322726308	7.00276432377967
-1.9322149905	7.00300346561054
-1.9321573502	7.00347658379982
-1.9320997099	7.00409796322212
-1.9320420695	7.00479271992088
-1.9319844292	7.00550863886401
-1.9319267889	7.00621082536573
-1.9318691486	7.00687560464248
-1.9318115083	7.00748654543589
-1.931753868	7.00803201352814
-1.9316962277	7.00850354718988
-1.9316385873	7.00889465054486
-1.931580947	7.009199837681
-1.9315233067	7.00941388268771
-1.9314656664	7.00953128646067
-1.9314080261	7.00954599104344
-1.9313503858	7.00945136358038
-1.9312927455	7.00924045426556
-1.9312351051	7.00890648357964
-1.9311774648	7.00844352978056
-1.9311198245	7.00784731928273
-1.9310621842	7.00711605659427
-1.9310045439	7.00625121603971
-1.9309469036	7.005258250877
-1.9308892633	7.0041472142484
-1.9308316229	7.00293357088745
-1.9307739826	7.00164148332214
-1.9307163423	7.00038424133453
-1.930658702	7.00118918468428
-1.9306010617	7.00257559350276
-1.9305434214	7.00394816750634
-1.9304857811	7.00526210600463
-1.9304281407	7.00648186540902
-1.9303705004	7.00757487511196
-1.9303128601	7.00851214235334
-1.9302552198	7.0092697049373
-1.9301975795	7.00983034055456
-1.9301399392	7.01018548044484
-1.9300822989	7.01033736012838
-1.9300246585	7.01030152319376
-1.9299670182	7.01010974845126
-1.9299093779	7.00981324962681
-1.9298517376	7.00948511100537
-1.9297940973	7.00921900076504
-1.929736457	7.00911860240334
-1.9296788167	7.00927347596656
-1.9296211763	7.00972850817286
-1.929563536	7.0104678419167
-1.9295058957	7.01142570072026
-1.9294482554	7.01251188572921
-1.9293906151	7.01363328625541
-1.9293329748	7.01470512606359
-1.9292753345	7.01565496943574
-1.9292176941	7.01642353646067
-1.9291600538	7.01696462389909
-1.9291024135	7.01724497856023
-1.9290447732	7.01724434182341
-1.9289871329	7.01695570133602
-1.9289294926	7.01638571635692
-1.9288718523	7.01555545596358
-1.9288142119	7.01450163645693
-1.9287565716	7.0132788456486
-1.9286989313	7.01196333409837
-1.928641291	7.01065876720406
-1.9285836507	7.00950178485595
-1.9285260104	7.00865669754814
-1.9284683701	7.00827573878564
-1.9284107297	7.00841970174653
-1.9283530894	7.00901020878116
-1.9282954491	7.00987985051873
-1.9282378088	7.01085599169652
-1.9281801685	7.01180236917824
-1.9281225282	7.01262303412823
-1.9280648879	7.01325455814301
-1.9280072475	7.0136583884535
-1.9279496072	7.01381552601134
-1.9278919669	7.01372302770936
-1.9278343266	7.01339154554784
-1.9277766863	7.01284333730781
-1.927719046	7.01211043551276
-1.9276614057	7.01123274983206
-1.9276037653	7.01025592814226
-1.927546125	7.00922881793924
-1.9274884847	7.0082002334117
-1.9274308444	7.00721470601956
-1.9273732041	7.00630693969249
-1.9273155638	7.00549537388043
-1.9272579235	7.00477666437155
-1.9272002831	7.00412445564637
-1.9271426428	7.00349528463203
-1.9270850025	7.00284128405359
-1.9270273622	7.00212861776011
-1.9269697219	7.00138015169055
-1.9269120816	7.00092050267577
-1.9268544413	7.00150417423869
-1.9267968009	7.00267630900134
-1.9267391606	7.00406101304299
-1.9266815203	7.00556267024929
-1.92662388	7.00712717713465
-1.9265662397	7.00870637781758
-1.9265085994	7.01025293773324
-1.9264509591	7.01172038806165
-1.9263933187	7.01306433560979
-1.9263356784	7.0142438996492
-1.9262780381	7.01522309518212
-1.9262203978	7.01597201809972
-1.9261627575	7.01646779618227
-1.9261051172	7.0166952618861
-1.9260474769	7.01664731247201
-1.9259898365	7.01632498365428
-1.9259321962	7.01573722999701
-1.9258745559	7.01490045077623
-1.9258169156	7.01383781019555
-1.9257592753	7.01257843657636
-1.925701635	7.01115662856397
-1.9256439947	7.00961135046276
-1.9255863544	7.00798660199284
-1.925528714	7.00633435245932
-1.9254710737	7.00472561958874
-1.9254134334	7.00329132721302
-1.9253557931	7.00235913834154
-1.9252981528	7.0024590328967
-1.9252405125	7.00338645376176
-1.9251828722	7.00456091493133
-1.9251252318	7.00573671837215
-1.9250675915	7.00682925192193
-1.9250099512	7.00780373384087
-1.9249523109	7.00864401854754
-1.9248946706	7.00934276419988
-1.9248370303	7.00989757818331
-1.92477939	7.01030919036423
-1.9247217496	7.01058049802209
-1.9246641093	7.01071610005225
-1.924606469	7.01072218722944
-1.9245488287	7.01060672352217
-1.9244911884	7.01037988343409
-1.9244335481	7.01005472966114
-1.9243759078	7.0096481063405
-1.9243182674	7.00918173395283
-1.9242606271	7.00868341868189
-1.9242029868	7.00818812858262
-1.9241453465	7.00773826112106
-1.9240877062	7.00738177477982
-1.9240300659	7.00716637914241
-1.9239724256	7.00712929168533
-1.9239147852	7.0072860816913
-1.9238571449	7.00762562447753
-1.9237995046	7.0081149212569
-1.9237418643	7.00870975957232
-1.923684224	7.00936443944992
-1.9236265837	7.01003732452605
-1.9235689434	7.01069278780415
-1.923511303	7.01130123242275
-1.9234536627	7.0118384237013
-1.9233960224	7.01228477871697
-1.9233383821	7.01262482753023
-1.9232807418	7.01284695471339
-1.9232231015	7.01294338322884
-1.9231654612	7.01291039698089
-1.9231078208	7.01274880228392
-1.9230501805	7.01246456887222
-1.9229925402	7.01206967364532
-1.9229348999	7.01158308435961
-1.9228772596	7.01103181549485
-1.9228196193	7.01045179853336
-1.922761979	7.00988800289222
-1.9227043386	7.00939264813778
-1.9226466983	7.00901985286983
-1.922589058	7.00881562714584
-1.9225314177	7.00880517461561
-1.9224737774	7.00898372258919
-1.9224161371	7.00931712953426
-1.9223584968	7.00975182738095
-1.9223008564	7.01022754149873
-1.9222432161	7.01068700369458
-1.9221855758	7.01108117252575
-1.9221279355	7.01137118935662
-1.9220702952	7.01152863765114
-1.9220126549	7.01153511270339
-1.9219550146	7.01138153899836
-1.9218973742	7.01106739524556
-1.9218397339	7.01059985365353
-1.9217820936	7.00999283333333
-1.9217244533	7.00926592834751
-1.921666813	7.00844322880281
-1.9216091727	7.00755203830796
-1.9215515324	7.00662151164353
-1.921493892	7.0056812605986
-1.9214362517	7.00475995193312
-1.9213786114	7.00388395504926
-1.9213209711	7.00307605461636
-1.9212633308	7.00235426692417
-1.9212056905	7.00173077521085
-1.9211480502	7.00121109792693
-1.9210904098	7.00079402478728
-1.9210327695	7.00047505401739
-1.9209751292	7.00026862264144
-1.9209174889	7.00026125968615
-1.9208598486	7.00041747009628
-1.9208022083	7.00062316149425
-1.920744568	7.00084960776049
-1.9206869276	7.00108686206337
-1.9206292873	7.00132674018697
-1.920571647	7.00156300976638
-1.9205140067	7.00179368953389
-1.9204563664	7.00202285445589
-1.9203987261	7.00226105178012
-1.9203410858	7.00252366537916
-1.9202834454	7.00282708865129
-1.9202258051	7.0031837520712
-1.9201681648	7.00359803144126
-1.9201105245	7.00406465929616
-1.9200528842	7.00456970195178
-1.9199952439	7.00509303112405
-1.9199376036	7.00561119140917
-1.9198799632	7.00610010516495
-1.9198223229	7.00653749382371
-1.9197646826	7.00690507010375
-1.9197070423	7.00719056170697
-1.919649402	7.0073895754217
-1.9195917617	7.00750722111509
-1.9195341214	7.00755925574713
-1.919476481	7.00757225380654
-1.9194188407	7.00758197785117
-1.9193612004	7.00762895618749
-1.9193035601	7.00775085184356
-1.9192459198	7.00797302558218
-1.9191882795	7.00830088824825
-1.9191306392	7.00871771383789
-1.9190729988	7.0091885906292
-1.9190153585	7.00966781301314
-1.9189577182	7.01010633887521
-1.9189000779	7.01045749643604
-1.9188424376	7.0106807149388
-1.9187847973	7.01074377767204
-1.918727157	7.01062411335647
-1.9186695166	7.01030946215853
-1.9186118763	7.00979810363487
-1.918554236	7.00909873029557
-1.9184965957	7.0082300645059
-1.9184389554	7.00722034206598
-1.9183813151	7.00610703968876
-1.9183236748	7.00493780166816
-1.9182660344	7.00377554439095
-1.9182083941	7.00271772951187
-1.9181507538	7.00195611714435
-1.9180931135	7.00180200717271
-1.9180354732	7.00224641149798
-1.9179778329	7.00291514410733
-1.9179201926	7.00359456140842
-1.9178625522	7.00422283538588
-1.9178049119	7.00480223542693
-1.9177472716	7.00536623020227
-1.9176896313	7.00596289323033
-1.917631991	7.00663983156068
-1.9175743507	7.00742992023063
-1.9175167104	7.00834217842215
-1.91745907	7.00936060516495
-1.9174014297	7.01044930442977
-1.9173437894	7.0115599834117
-1.9172861491	7.01263895238095
-1.9172285088	7.01363263561726
-1.9171708685	7.0144917268249
-1.9171132282	7.01517436583818
-1.9170555878	7.01564868555008
-1.9169979475	7.01589488891999
-1.9169403072	7.01590697984774
-1.9168826669	7.01569415754217
-1.9168250266	7.01528187319003
-1.9167673863	7.01471238867742
-1.916709746	7.01404446536797
-1.9166521056	7.01335122716077
-1.9165944653	7.01271456482311
-1.916536825	7.01221408633751
-1.9164791847	7.01191038815495
-1.9164215444	7.01182743385207
-1.9163639041	7.01194362742574
-1.9163062638	7.01219816806613
-1.9162486234	7.01250882303329
-1.9161909831	7.01279095023511
-1.9161333428	7.01297082659725
-1.9160757025	7.01299246014331
-1.9160180622	7.01282002435065
-1.9159604219	7.01243813899463
-1.9159027816	7.01185141829004
-1.9158451412	7.01108398012763
-1.9157875009	7.01017941343857
-1.9157298606	7.0092013509479
-1.9156722203	7.00823419838782
-1.91561458	7.00738122076056
-1.9155569397	7.00675207476862
-1.9154992994	7.00642935738543
-1.915441659	7.00642313675549
-1.9153840187	7.00665703856919
-1.9153263784	7.00700702274593
-1.9152687381	7.00735147029407
-1.9152110978	7.00759625492611
-1.9151534575	7.00767831392745
-1.9150958172	7.00756154896253
-1.9150381768	7.0072320757016
-1.9149805365	7.00669467657486
-1.9149228962	7.00597068344156
-1.9148652559	7.00509782086879
-1.9148076156	7.00413421027392
-1.9147499753	7.00317414724213
-1.914692335	7.0023954969585
-1.9146346946	7.00211071266234
-1.9145770543	7.00247710117182
-1.914519414	7.00320453028437
-1.9144617737	7.00400318907673
-1.9144041334	7.00473414037543
-1.9143464931	7.00533283001194
-1.9142888528	7.00576867722794
-1.9142312125	7.00603152944469
-1.9141735721	7.00612704177862
-1.9141159318	7.00607492095835
-1.9140582915	7.00590796480818
-1.9140006512	7.0056708136289
-1.9139430109	7.00541713145619
-1.9138853706	7.00520328733766
-1.9138277303	7.00507702492909
-1.9137700899	7.00506331299448
-1.9137124496	7.00515539561875
-1.9136548093	7.00531842293626
-1.913597169	7.00550307652261
-1.9135395287	7.00565980500821
-1.9134818884	7.00574787817212
-1.9134242481	7.00573938589715
-1.9133666077	7.00562047856023
-1.9133089674	7.00539173731154
-1.9132513271	7.00506876795044
-1.9131936868	7.00468366836468
-1.9131360465	7.00428739539483
-1.9130784062	7.00395092297358
-1.9130207659	7.00375747716077
-1.9129631255	7.00377477489177
-1.9129054852	7.00401727015226
-1.9128478449	7.00443942592178
-1.9127902046	7.00496806305046
-1.9127325643	7.00553404412972
-1.912674924	7.006083919279
-1.9126172837	7.00657976895805
-1.9125596433	7.00699613576653
-1.912502003	7.00731722449246
-1.9124443627	7.00753486953277
-1.9123867224	7.00764715097403
-1.9123290821	7.00765755693014
-1.9122714418	7.0075746811651
-1.9122138015	7.00741253317659
-1.9121561611	7.0071915696186
-1.9120985208	7.00694039267055
-1.9120408805	7.00669767463427
-1.9119832402	7.00651290114196
-1.9119255999	7.00644318958053
-1.9118679596	7.00654330780714
-1.9118103193	7.00685018894611
-1.9117526789	7.00737050826616
-1.9116950386	7.0080801339379
-1.9116373983	7.00893402078668
-1.911579758	7.00987787776161
-1.9115221177	7.01085596874533
-1.9114644774	7.01181486884236
-1.9114068371	7.01270498884162
-1.9113491967	7.01348131620391
-1.9112915564	7.01410406222944
-1.9112339161	7.01453938567323
-1.9111762758	7.01476021159875
-1.9111186355	7.01474703071354
-1.9110609952	7.01448861546499
-1.9110033549	7.01398258017988
-1.9109457145	7.01323577875429
-1.9108880742	7.01226454513733
-1.9108304339	7.01109495469473
-1.9107727936	7.00976343241529
-1.9107151533	7.00831859020003
-1.910657513	7.00682649507389
-1.9105998727	7.00538517849679
-1.9105422323	7.00416120111211
-1.910484592	7.00344181803254
-1.9104269517	7.0035035836692
-1.9103693114	7.00421289724213
-1.9103116711	7.00519733398642
-1.9102540308	7.00621197508957
-1.9101963905	7.00713904075235
-1.9101387501	7.00792314998507
-1.9100811098	7.00854045392969
-1.9100234695	7.00898636613674
-1.9099658292	7.00927026451709
-1.9099081889	7.00941265300791
-1.9098505486	7.00944308747574
-1.9097929083	7.00939808189655
-1.9097352679	7.00931856148306
-1.9096776276	7.009246585927
-1.9096199873	7.00922134609643
-1.909562347	7.00927492528736
-1.9095047067	7.00942889520824
-1.9094470664	7.00969290896029
-1.9093894261	7.01006580569861
-1.9093317857	7.01053855444843
-1.9092741454	7.011097637166
-1.9092165051	7.01172765623601
-1.9091588648	7.01241264614122
-1.9091012245	7.01313627780266
-1.9090435842	7.01388142901926
-1.9089859439	7.01462966377444
-1.9089283035	7.01536095566502
-1.9088706632	7.01605387968354
-1.9088130229	7.01668624061427
-1.9087553826	7.01723610464248
-1.9086977423	7.0176830560718
-1.908640102	7.01800952918346
-1.9085824617	7.018202085927
-1.9085248213	7.01825249886177
-1.908467181	7.01815855191073
-1.9084095407	7.01792448257203
-1.9083519004	7.01756100401179
-1.9082942601	7.01708485613524
-1.9082366198	7.0165178601657
-1.9081789795	7.01588542970966
-1.9081213391	7.01521458273623
-1.9080636988	7.01453149884311
-1.9080060585	7.01385885982983
-1.9079484182	7.01321328743096
-1.9078907779	7.01260343172488
-1.9078331376	7.01202916480072
-1.9077754973	7.01148227241006
-1.9077178569	7.01094854144275
-1.9076602166	7.01041080586655
-1.9076025763	7.00985225910584
-1.907544936	7.00925936432677
-1.9074872957	7.00862395667264
-1.9074296554	7.00794438037394
-1.9073720151	7.00722573063144
-1.9073143747	7.00647935462382
-1.9072567344	7.00572179760039
-1.9071990941	7.00497336680848
-1.9071414538	7.00425645628079
-1.9070838135	7.00359379573444
-1.9070261732	7.00300688837886
-1.9069685329	7.00251516597627
-1.9069108925	7.00213673779669
-1.9068532522	7.00189114873489
-1.9067956119	7.00180113444917
-1.9067379716	7.00188606392745
-1.9066803313	7.0021490082475
-1.906622691	7.00257442344007
-1.9065650507	7.0031376092887
-1.9065074103	7.00381170594492
-1.90644977	7.00456909337214
-1.9063921297	7.00538105991566
-1.9063344894	7.00621780368339
-1.9062768491	7.00704900873265
-1.9062192088	7.00784476888342
-1.9061615685	7.00857663147485
-1.9061039281	7.00921862679131
-1.9060462878	7.00974818008285
-1.9059886475	7.01014684355874
-1.9059310072	7.01040082463801
-1.9058733669	7.01050127164502
-1.9058157266	7.01044432876176
-1.9057580863	7.01023096775638
-1.9057004459	7.00986662236901
-1.9056428056	7.00936067954172
-1.9055851653	7.0087258877631
-1.905527525	7.00797778716973
-1.9054698847	7.00713429030452
-1.9054122444	7.00621568217271
-1.9053546041	7.005245581598
-1.9052969637	7.00425428263547
-1.9052393234	7.00328881191223
-1.9051816831	7.0024433127519
-1.9051240428	7.00193092788103
-1.9050664025	7.00203286524108
-1.9050087622	7.00266434059188
-1.9049511219	7.00352517793701
-1.9048934815	7.00445060137707
-1.9048358412	7.00536971206523
-1.9047782009	7.00624607075683
-1.9047205606	7.00705642845947
-1.9046629203	7.00778371575981
-1.90460528	7.00841470312733
-1.9045476397	7.0089393391551
-1.9044899993	7.0093507282057
-1.904432359	7.00964534255113
-1.9043747187	7.00982326074787
-1.9043170784	7.00988833029183
-1.9042594381	7.00984819751082
-1.9042017978	7.00971416157262
-1.9041441575	7.0095008443611
-1.9040865171	7.00922567808628
-1.9040288768	7.00890823111658
-1.9039712365	7.00856939248395
-1.9039135962	7.00823045585162
-1.9038559559	7.00791214136438
-1.9037983156	7.00763360723615
-1.9037406753	7.00741148632259
-1.9036830349	7.00725902065607
-1.9036253946	7.00718533299746
-1.9035677543	7.00719489925735
-1.903510114	7.00728726548739
-1.9034524737	7.00745701531945
-1.9033948334	7.00769399236826
-1.9033371931	7.00798374365577
-1.9032795527	7.00830815575086
-1.9032219124	7.0086462603187
-1.9031642721	7.00897517190999
-1.9031066318	7.00927113341544
-1.9030489915	7.00951061567025
-1.9029913512	7.00967143250858
-1.9029337109	7.00973380915062
-1.9028760706	7.00968135188088
-1.9028184302	7.00950187035378
-1.9027607899	7.00918800880728
-1.9027031496	7.00873764295044
-1.9026455093	7.00815403013509
-1.902587869	7.00744569181967
-1.9025302287	7.00662602714957
-1.9024725884	7.005712674485
-1.902414948	7.00472664558143
-1.9023573077	7.0036912711039
-1.9022996674	7.00263103024705
-1.9022420271	7.00157046319787
-1.9021843868	7.00053557864607
-1.9021267465	7.00047939491529
-1.9020691062	7.00141525684431
-1.9020114658	7.00228796633826
-1.9019538255	7.00308835893417
-1.9018961852	7.00381651375205
-1.9018385449	7.00447809443574
-1.9017809046	7.00508305614644
-1.9017232643	7.00564394514107
-1.901665624	7.00617382131661
-1.9016079836	7.00668412115614
-1.9015503433	7.00718291884983
-1.901492703	7.00767398122854
-1.9014350627	7.00815683077698
-1.9013774224	7.00862775134348
-1.9013197821	7.00908143569936
-1.9012621418	7.00951287203314
-1.9012045014	7.00991906644648
-1.9011468611	7.01030026224063
-1.9010892208	7.01066040631064
-1.9010315805	7.01100670982609
-1.9009739402	7.01134826567398
-1.9009162999	7.01169387893716
-1.9008586596	7.01204948454993
-1.9008010192	7.01241567965368
-1.9007433789	7.0127859745671
-1.9006857386	7.01314618745335
-1.9006280983	7.01347507958277
-1.900570458	7.01374606678236
-1.9005128177	7.01392958697194
-1.9004551774	7.01399573324377
-1.900397537	7.01391681064338
-1.9003398967	7.01366960490372
-1.9002822564	7.01323728716973
-1.9002246161	7.01261093902075
-1.9001669758	7.01179074259218
-1.9001093355	7.01078699679057
-1.9000516952	7.00962126356546
-1.899994055	7.00832834135692
-1.899936415	7.0069607784744
-1.899878774	7.00560029886923
-1.899821134	7.0043861925474
-1.899763494	7.00356465487386
-1.899705853	7.00343546324078
-1.899648213	7.00399558273623
-1.899590573	7.00491030442977
-1.899532932	7.00589736003508
-1.899475292	7.00680545654202
-1.899417652	7.00755538740857
-1.899360011	7.00810427199955
-1.899302371	7.00843126438648
-1.899244731	7.00853215974399
-1.89918709	7.00841755452306
-1.89912945	7.00811269200627
-1.89907181	7.00765851132632
-1.899014169	7.00711382941484
-1.898956529	7.00655808189655
-1.898898889	7.00609136402821
-1.898841249	7.00582282191372
-1.898783608	7.00583749693984
-1.898725968	7.00615549585759
-1.898668328	7.00672549960815
-1.898610687	7.00746074464472
-1.898553047	7.00827721661815
-1.898495407	7.00911040970667
-1.898437766	7.00991682120466
-1.898380126	7.01067029022988
-1.898322486	7.01135765048888
-1.898264845	7.01197475352665
-1.898207205	7.0125228853187
-1.898149565	7.01300553118003
-1.898091924	7.01342555362741
-1.898034284	7.01378300272429
-1.897976644	7.01407376054262
-1.897919004	7.01428914922003
-1.897861363	7.01441648141514
-1.897803723	7.01444036436408
-1.897746083	7.0143444849791
-1.897688442	7.01411357010375
-1.897630802	7.01373524098746
-1.897573162	7.01320159549933
-1.897515521	7.01251037037244
-1.897457881	7.0116656472981
-1.897400241	7.01067809434244
-1.8973426	7.00956477806389
-1.89728496	7.00834858187789
-1.89722732	7.00705731055008
-1.897169679	7.0057225604941
-1.897112039	7.00437847322362
-1.897054399	7.00306065700105
-1.896996759	7.00180652789036
-1.896939118	7.00067336714435
-1.896881478	7.00052432055904
-1.896823838	7.00138233506494
-1.896766197	7.00212209596582
-1.896708557	7.00269489914539
-1.896650917	7.00309122040603
-1.896593276	7.00331126326691
-1.896535636	7.00336241578967
-1.896477996	7.00325832079415
-1.896420355	7.00301812395507
-1.896362715	7.00266590791536
-1.896305075	7.00223093758397
-1.896247434	7.00175084768809
-1.896189794	7.00128559408867
-1.896132154	7.00096477733804
-1.896074513	7.0010018257016
-1.896016873	7.0013813688461
-1.895959233	7.00190955536274
-1.895901593	7.00249392013733
-1.895843952	7.00310712233169
-1.895786312	7.00374309615241
-1.895728672	7.00440147719809
-1.895671031	7.00508097286909
-1.895613391	7.00577595827736
-1.895555751	7.00647493295641
-1.89549811	7.00716035245932
-1.89544047	7.00780945676594
-1.89538283	7.00839573886028
-1.895325189	7.00889073910285
-1.895267549	7.00926595058964
-1.895209909	7.0094947029594
-1.895152268	7.00955394321914
-1.895094628	7.00942591452082
-1.895036988	7.00909977992984
-1.894979348	7.00857336858113
-1.894921707	7.00785548139648
-1.894864067	7.00696984214062
-1.894806427	7.00596349589491
-1.894748786	7.00492691226302
-1.894691146	7.00404002839976
-1.894633506	7.00362444185699
-1.894575865	7.00397561261009
-1.894518225	7.00499356876026
-1.894460585	7.00636928993133
-1.894402944	7.0078834551239
-1.894345304	7.00941113000075
-1.894287664	7.01087479470817
-1.894230023	7.0122206399276
-1.894172383	7.01340912792954
-1.894114743	7.01441135559412
-1.894057102	7.01520764959322
-1.893999462	7.01578700759442
-1.893941822	7.0161467950627
-1.893884182	7.01629245062696
-1.893826541	7.01623709260711
-1.893768901	7.01600097960517
-1.893711261	7.01561081258397
-1.89365362	7.01509884236453
-1.89359598	7.01450176574862
-1.89353834	7.01385931723018
-1.893480699	7.01321244633527
-1.893423059	7.01260093902075
-1.893365419	7.01206044105464
-1.893307778	7.0116190832587
-1.893250138	7.01129434585386
-1.893192498	7.01109116489401
-1.893134857	7.01100216511793
-1.893077217	7.011010173608
-1.893019577	7.01109216655471
-1.892961937	7.01122335527691
-1.892904296	7.01138033157934
-1.892846656	7.01154288067249
-1.892789016	7.01169458656143
-1.892731375	7.01182262917973
-1.892673735	7.01191718224735
-1.892616095	7.01197070098149
-1.892558454	7.01197731853635
-1.892500814	7.01193243875952
-1.892443174	7.01183255409389
-1.892385533	7.0116752677825
-1.892327893	7.01145946896925
-1.892270253	7.01118558797955
-1.892212612	7.01085586309524
-1.892154972	7.01047454217047
-1.892097332	7.01004796266234
-1.892039691	7.0095844527728
-1.891982051	7.0090939993096
-1.891924411	7.0085876498358
-1.891866771	7.00807662636214
-1.89180913	7.00757116455814
-1.89175149	7.00707915959472
-1.89169385	7.00660481693163
-1.891636209	7.00614759303627
-1.891578569	7.00570180349679
-1.891520929	7.00525721027392
-1.891463288	7.00480079547321
-1.891405648	7.00431987733244
-1.891348008	7.00380708514331
-1.891290367	7.00326914556277
-1.891232727	7.00274519232348
-1.891175087	7.0023445427116
-1.891117446	7.00227576330422
-1.891059806	7.0027044407001
-1.891002166	7.00356402267129
-1.890944526	7.00470552226079
-1.890886885	7.00602838470294
-1.890829245	7.00747155308628
-1.890771605	7.00899075860203
-1.890713964	7.01054753679654
-1.890656324	7.0121048981751
-1.890598684	7.01362586792805
-1.890541043	7.01507330364607
-1.890483403	7.01641030276907
-1.890425763	7.01760092478355
-1.890368122	7.01861108794223
-1.890310482	7.01940951877146
-1.890252842	7.01996873208688
-1.890195201	7.02026596712196
-1.890137561	7.02028404164801
-1.890079921	7.02001209228989
-1.89002228	7.01944615856844
-1.88996464	7.01858959202866
-1.889907	7.01745326169951
-1.88984936	7.01605554519331
-1.889791719	7.0144221160621
-1.889734079	7.01258555043663
-1.889676439	7.01058483835274
-1.889618798	7.00846505836692
-1.889561158	7.00627813181072
-1.889503518	7.00408932564562
-1.889445877	7.00203097277579
-1.889388237	7.00112828273623
-1.889330597	7.00264317452232
-1.889272956	7.00440412768697
-1.889215316	7.00601314976116
-1.889157676	7.00739630140693
-1.889100035	7.00851599958949
-1.889042395	7.0093487700403
-1.888984755	7.00988170997537
-1.888927115	7.01011180114569
-1.888869474	7.01004579317809
-1.888811834	7.0097002049373
-1.888754194	7.0091014864532
-1.888696553	7.00828665009703
-1.888638913	7.00730521490148
-1.888581273	7.00622444833184
-1.888523632	7.00514237009255
-1.888465992	7.00421527733617
-1.888408352	7.00368322160024
-1.888350711	7.00376671288625
-1.888293071	7.00441755707941
-1.888235431	7.00538912261158
-1.88817779	7.00648205099642
-1.88812015	7.00758866213241
-1.88806251	7.00865815313853
-1.888004869	7.00967162018585
-1.887947229	7.01062941713315
-1.887889589	7.01154388373265
-1.887831949	7.01243380560531
-1.887774308	7.01331931140842
-1.887716668	7.01421710135841
-1.887659028	7.01513647062994
-1.887601387	7.01607673385953
-1.887543747	7.01702640343708
-1.887486107	7.01796404745111
-1.887428466	7.01886039576802
-1.887370826	7.01968114270787
-1.887313186	7.02038989737274
-1.887255545	7.02095095835199
-1.887197905	7.02133168290043
-1.887140265	7.02150440513509
-1.887082624	7.02144787225705
-1.887024984	7.02114822529482
-1.886967344	7.02059956803254
-1.886909704	7.01980413867741
-1.886852063	7.01877214173757
-1.886794423	7.01752124589491
-1.886736783	7.01607581907747
-1.886679142	7.01446591838334
-1.886621502	7.01272610244066
-1.886563862	7.01089410863562
-1.886506221	7.00900948029557
-1.886448581	7.00711225567249
-1.886390941	7.00524198678907
-1.8863333	7.00343817873936
-1.88627566	7.00175055226153
-1.88621802	7.0005115191745
-1.886160379	7.00148584390767
-1.886102739	7.0027543338558
-1.886045099	7.00388646165472
-1.885987458	7.00485808628153
-1.885929818	7.00566727756008
-1.885872178	7.00631943726676
-1.885814538	7.00682397872817
-1.885756897	7.00719230644499
-1.885699257	7.00743604702194
-1.885641617	7.00756548680773
-1.885583976	7.00758836322585
-1.885526336	7.00750919107329
-1.885468696	7.00732925007464
-1.885411055	7.00704726746529
-1.885353415	7.00666075886326
-1.885295775	7.00616794685774
-1.885238134	7.00557032213763
-1.885180494	7.00487633353859
-1.885122854	7.00410795592626
-1.885065213	7.00331568909539
-1.885007573	7.0026170967122
-1.884949933	7.00226327651515
-1.884892293	7.00252502696298
-1.884834652	7.00331214293178
-1.884777012	7.00435871790566
[truncated: 84,746 more rows]
