# Supplementary material for: Kondo screening in a Majorana metal
Source: Nat Commun. 2023 Nov 16;14:7405. doi: 10.1038/s41467-023-43185-3 (PMC10654600; doi:10.1038/s41467-023-43185-3)
Supplement: Supplementary file 3 — Source Data [file 41467_2023_43185_MOESM3_ESM.zip › Source data/Figure4a_2p5T.dat]

-2.5	8.00406920932886
-2.4999423596858	8.00413724558297
-2.499884719372	8.00433776752551
-2.499827079057	8.00466098221668
-2.499769438743	8.00509303202707
-2.499711798429	8.00561794710526
-2.499654158115	8.0062187507827
-2.499596517801	8.00687788160929
-2.499538877486	8.00757734959615
-2.499481237172	8.00829892079353
-2.499423596858	8.00902443252614
-2.499365956544	8.00973624406123
-2.499308316229	8.01041778473098
-2.499250675915	8.01105414991797
-2.499193035601	8.01163271162632
-2.499135395287	8.01214369978874
-2.499077754973	8.01258072772068
-2.499020114658	8.01294123299659
-2.49896247434	8.01322679097586
-2.49890483403	8.0134432658059
-2.49884719372	8.01360073689941
-2.4987895534	8.01371313496259
-2.49873191309	8.01379751934686
-2.49867427277	8.01387294144753
-2.49861663246	8.0139588929229
-2.49855899214	8.01407342150981
-2.49850135183	8.01423115146572
-2.49844371152	8.01444153375783
-2.4983860712	8.01470768179546
-2.49832843089	8.01502604608687
-2.49827079057	8.01538698882016
-2.49821315026	8.01577605043469
-2.49815550995	8.0161756330999
-2.49809786963	8.01656674495216
-2.49804022932	8.01693058786587
-2.497982589	8.01724984091445
-2.49792494869	8.01750960709846
-2.49786730837	8.01769806269405
-2.49780966806	8.01780681161871
-2.49775202775	8.01783103910992
-2.49769438743	8.01776947710985
-2.49763674712	8.01762422567034
-2.4975791068	8.0174004373459
-2.49752146649	8.01710591292101
-2.49746382617	8.0167505865095
-2.49740618586	8.01634592741374
-2.49734854555	8.01590427299466
-2.49729090523	8.01543810314362
-2.49723326492	8.01495928446807
-2.4971756246	8.01447832146354
-2.49711798429	8.01400367661896
-2.49706034398	8.01354120295206
-2.49700270366	8.01309378271315
-2.49694506335	8.01266119578002
-2.49688742303	8.01224025813776
-2.49682978272	8.011825230295
-2.4967721424	8.01140840901448
-2.49671450209	8.01098086110951
-2.49665686178	8.01053320136901
-2.49659922146	8.0100563505642
-2.49654158115	8.00954223931208
-2.49648394083	8.00898446361118
-2.49642630052	8.00837894446499
-2.4963686602	8.00772470939296
-2.49631101989	8.00702501784649
-2.49625337958	8.00628924877509
-2.49619573926	8.00553638298702
-2.49613809895	8.00480159713564
-2.49608045863	8.00414791719079
-2.49602281832	8.00368009788165
-2.49596517801	8.00353394280204
-2.49590753769	8.00379646972042
-2.49584989738	8.00442858255559
-2.49579225706	8.00531806800805
-2.49573461675	8.00636355508444
-2.49567697643	8.00749563285836
-2.49561933612	8.00866792872923
-2.49556169581	8.00984722525599
-2.49550405549	8.01100761018653
-2.49544641518	8.0121274696814
-2.49538877486	8.01318804305455
-2.49533113455	8.01417276515651
-2.49527349423	8.01506703528979
-2.49521585392	8.01585819355594
-2.49515821361	8.016535598466
-2.49510057329	8.01709074321675
-2.49504293298	8.01751737884173
-2.49498529266	8.01781159455297
-2.49492765235	8.01797187725404
-2.49487001204	8.01799909632275
-2.49481237172	8.01789644131096
-2.49475473141	8.01766928346473
-2.49469709109	8.01732498477335
-2.49463945078	8.01687265010656
-2.49458181046	8.01632282818129
-2.49452417015	8.01568719045487
-2.49446652984	8.01497819883278
-2.49440888952	8.0142087873118
-2.49435124921	8.01339210441824
-2.49429360889	8.01254133052521
-2.49423596858	8.01166963084424
-2.49417832826	8.01079028123322
-2.49412068795	8.00991701306761
-2.49406304764	8.00906462572533
-2.49400540732	8.00824987261265
-2.49394776701	8.00749255406437
-2.49389012669	8.00681652310196
-2.49383248638	8.00624984535517
-2.49377484606	8.00582270928519
-2.49371720575	8.00556155217103
-2.49365956544	8.005479960721
-2.49360192512	8.00557116162921
-2.49354428481	8.0058081840056
-2.49348664449	8.00615181058749
-2.49342900418	8.00656023649157
-2.49337136387	8.00699538653774
-2.49331372355	8.00742532314136
-2.49325608324	8.00782437007735
-2.49319844292	8.00817242450311
-2.49314080261	8.00845420460014
-2.49308316229	8.00865864665803
-2.49302552198	8.00877847452903
-2.49296788167	8.00880987642164
-2.49291024135	8.00875222104753
-2.49285260104	8.00860776906769
-2.49279496072	8.0083813407816
-2.49273732041	8.00807991607225
-2.49267968009	8.00771217411339
-2.49262203978	8.00728796873287
-2.49256439947	8.00681776418104
-2.49250675915	8.00631207045323
-2.49244911884	8.0057809306746
-2.49239147852	8.00523351993029
-2.49233383821	8.00467796334455
-2.4922761979	8.0041214871953
-2.49221855758	8.00357110046247
-2.49216091727	8.00303514867122
-2.49210327695	8.00252645974274
-2.49204563664	8.00206854180873
-2.49198799632	8.00170633223833
-2.49193035601	8.0015130563414
-2.4918727157	8.00155247637407
-2.49181507538	8.00180334361512
-2.49175743507	8.00218218303199
-2.49169979475	8.00261657083506
-2.49164215444	8.00306048433578
-2.49158451412	8.00348400863246
-2.49152687381	8.00386533311904
-2.4914692335	8.00418705240235
-2.49141159318	8.00443475363294
-2.49135395287	8.00459662590742
-2.49129631255	8.0046634923941
-2.49123867224	8.00462899580268
-2.49118103193	8.00448979119325
-2.49112339161	8.00424568787498
-2.4910657513	8.00389970581623
-2.49100811098	8.00345805728715
-2.49095047067	8.00293011222573
-2.49089283035	8.00232859316501
-2.49083519004	8.0016710621385
-2.49077754973	8.00098985138266
-2.49071990941	8.0004494290163
-2.4906622691	8.00076938937869
-2.49060462878	8.00147983438529
-2.49054698847	8.00222384207759
-2.49048934815	8.00295453317627
-2.49043170784	8.00365393367905
-2.49037406753	8.00431074121007
-2.49031642721	8.00491701447972
-2.4902587869	8.00546717278489
-2.49020114658	8.00595734968906
-2.49014350627	8.00638474185295
-2.49008586596	8.0067469124918
-2.49002822564	8.00704108736327
-2.4899705853	8.00726353427437
-2.489912945	8.00740911241339
-2.4898553047	8.00747106757512
-2.4897976644	8.00744110473596
-2.4897400241	8.00730975215579
-2.4896823838	8.00706696916208
-2.4896247434	8.00670293657946
-2.4895671031	8.00620895375519
-2.4895094628	8.00557838690378
-2.4894518225	8.00480764294381
-2.4893941822	8.00389732612908
-2.4893365419	8.00285444371155
-2.4892789016	8.00170210408936
-2.4892212612	8.00062051444535
-2.4891636209	8.00123221949978
-2.4891059806	8.00265944619204
-2.4890483403	8.00419553222681
-2.4889907	8.00577609168322
-2.4889330597	8.00736574352333
-2.4888754194	8.00893261627162
-2.488817779	8.01044593269057
-2.4887601387	8.0118762310921
-2.4887024984	8.01319613596036
-2.4886448581	8.01438123983419
-2.4885872178	8.01541096573585
-2.4885295775	8.01626933277716
-2.4884719372	8.01694558453069
-2.4884142968	8.01743463629759
-2.4883566565	8.01773730899794
-2.4882990162	8.01786031672182
-2.4882413759	8.01781598293203
-2.4881837356	8.0176216438654
-2.4881260953	8.01729872090539
-2.488068455	8.01687143048787
-2.4880108146	8.01636514218666
-2.4879531743	8.01580442405347
-2.487895534	8.01521091345055
-2.4878378937	8.01460119767522
-2.4877802534	8.01398506403741
-2.4877226131	8.01336443542468
-2.4876649728	8.01273329822873
-2.4876073324	8.0120787225962
-2.4875496921	8.01138283039236
-2.4874920518	8.01062536509594
-2.4874344115	8.00978645509763
-2.4873767712	8.00884922653433
-2.4873191309	8.00780217411339
-2.4872614906	8.00664158983354
-2.4872038502	8.00537531050667
-2.4871462099	8.00403276357718
-2.4870885696	8.00270630624989
-2.4870309293	8.00176948312805
-2.486973289	8.00213618560724
-2.4869156487	8.00349401678927
-2.4868580084	8.00512495201607
-2.486800368	8.00681771711684
-2.4867427277	8.00849273243639
-2.4866850874	8.01010015968012
-2.4866274471	8.01159998976219
-2.4865698068	8.01295737449392
-2.4865121665	8.01414162422589
-2.4864545262	8.01512626327339
-2.4863968858	8.01588941754103
-2.4863392455	8.01641426028566
-2.4862816052	8.01668939827314
-2.4862239649	8.01670918753403
-2.4861663246	8.01647389527333
-2.4861086843	8.01598974962886
-2.486051044	8.01526883461755
-2.4859934036	8.01432883391149
-2.4859357633	8.01319265846775
-2.485878123	8.01188794130817
-2.4858204827	8.01044645805192
-2.4857628424	8.00890354425206
-2.4857052021	8.00729770693477
-2.4856475618	8.0056710175009
-2.4855899214	8.00407245008835
-2.4855322811	8.00257540547119
-2.4854746408	8.00139388776498
-2.4854170005	8.0013292917869
-2.4853593602	8.00225392085856
-2.4853017199	8.00327313488827
-2.4852440796	8.004182364637
-2.4851864392	8.00493611433275
-2.4851287989	8.00552360335637
-2.4850711586	8.0059501483089
-2.4850135183	8.00623323938454
-2.484955878	8.00640136304095
-2.4848982377	8.00649287474382
-2.4848405974	8.00655353553784
-2.484782957	8.00663157337129
-2.4847253167	8.00676987400618
-2.4846676764	8.00699694255492
-2.4846100361	8.0073203763278
-2.4845523958	8.00772625017419
-2.4844947555	8.00818431121458
-2.4844371152	8.00865569108939
-2.4843794748	8.00909984633994
-2.4843218345	8.00947930817668
-2.4842641942	8.00976239856485
-2.4842065539	8.00992456883209
-2.4841489136	8.00994893545348
-2.4840912733	8.00982634996962
-2.484033633	8.00955518713269
-2.4839759926	8.00914091097935
-2.4839183523	8.0085954670467
-2.483860712	8.00793650927813
-2.4838030717	8.00718648346993
-2.4837454314	8.00637158845859
-2.4836877911	8.00552065228418
-2.4836301508	8.00466394958389
-2.4835725104	8.00383203227047
-2.4835148701	8.00305464516045
-2.4834572298	8.00235989123023
-2.4833995895	8.00177395440365
-2.4833419492	8.00132181041841
-2.4832843089	8.00102809160332
-2.4832266686	8.00091108434209
-2.4831690282	8.00096601176698
-2.4831113879	8.00116999638239
-2.4830537476	8.00150746166767
-2.4829961073	8.0019705350789
-2.482938467	8.00254843783271
-2.4828808267	8.00322395831669
-2.4828231864	8.00397445894749
-2.4827655461	8.00477367308868
-2.4827079057	8.00559329599908
-2.4826502654	8.00640432279018
-2.4825926251	8.00717823276062
-2.4825349848	8.00788804805268
-2.4824773445	8.00850928439375
-2.4824197042	8.00902076954521
-2.4823620639	8.00940532163634
-2.4823044235	8.00965026144507
-2.4822467832	8.00974775907143
-2.4821891429	8.00969500498884
-2.4821315026	8.00949421693754
-2.4820738623	8.0091525021321
-2.482016222	8.00868160748494
-2.4819585817	8.00809761081826
-2.4819009413	8.00742063435408
-2.481843301	8.00667471522721
-2.4817856607	8.00588804987356
-2.4817280204	8.00509396301753
-2.4816703801	8.00433310744499
-2.4816127398	8.00365710073002
-2.4815550995	8.0031311072629
-2.4814974591	8.00282401987362
-2.4814398188	8.00277072883551
-2.4813821785	8.00293429675902
-2.4813245382	8.00322864987245
-2.4812668979	8.00357119875288
-2.4812092576	8.00390489644204
-2.4811516173	8.00419518163288
-2.4810939769	8.00442230105481
-2.4810363366	8.00457572605774
-2.4809786963	8.00465081729688
-2.480921056	8.00464690132497
-2.4808634157	8.00456615050883
-2.4808057754	8.00441292660177
-2.4807481351	8.00419340413712
-2.4806904947	8.003915373197
-2.4806328544	8.00358815390532
-2.4805752141	8.0032225916154
-2.4805175738	8.00283110980842
-2.4804599335	8.00242783023443
-2.4804022932	8.00202879524564
-2.4803446529	8.00165232289609
-2.4802870125	8.00131932750218
-2.4802293722	8.00105235517585
-2.4801717319	8.00086914427695
-2.4801140916	8.00076669223394
-2.4800564513	8.00071041018133
-2.479998811	8.00065053647801
-2.4799411707	8.00054581367184
-2.4798835303	8.00037116432151
-2.47982589	8.00013095214446
-2.4797682497	8.00028075527359
-2.4797106094	8.00072614326618
-2.4796529691	8.00126985718161
-2.4795953288	8.0018988059108
-2.4795376885	8.00260138868192
-2.4794800481	8.00336394714986
-2.4794224078	8.00417085966024
-2.4793647675	8.00500502481415
-2.4793071272	8.0058484457108
-2.4792494869	8.00668285935924
-2.4791918466	8.007490368171
-2.4791342063	8.00825406857289
-2.4790765659	8.00895863235111
-2.4790189256	8.00959084795458
-2.4789612853	8.0101400787624
-2.478903645	8.01059864992819
-2.4788460047	8.01096213639514
-2.4787883644	8.01122956564555
-2.4787307241	8.01140351534092
-2.4786730837	8.01149012021531
-2.4786154434	8.01149897659053
-2.4785578031	8.01144294575818
-2.4785001628	8.01133782451166
-2.4784425225	8.01120186411768
-2.4783848822	8.01105507260299
-2.4783272419	8.01091826152311
-2.4782696015	8.01081180163173
-2.4782119612	8.01075412964673
-2.4781543209	8.01076016677784
-2.4780966806	8.01083992328145
-2.4780390403	8.01099760827275
-2.4779814	8.01123147673453
-2.4779237597	8.01153442975766
-2.4778661193	8.01189515929922
-2.477808479	8.01229952489869
-2.4777508387	8.01273186127488
-2.4776931984	8.01317604350419
-2.4776355581	8.01361625821951
-2.4775779178	8.01403752256127
-2.4775202775	8.01442600413229
-2.4774626371	8.01476922304121
-2.4774049968	8.01505618337759
-2.4773473565	8.01527746603964
-2.4772897162	8.01542531175156
-2.4772320759	8.01549368890062
-2.4771744356	8.01547835031893
-2.4771167953	8.01537687891699
-2.4770591549	8.01518872096113
-2.4770015146	8.01491519571684
-2.4769438743	8.01455949277315
-2.476886234	8.01412664002854
-2.4768285937	8.01362346513663
-2.4767709534	8.01305853027029
-2.4767133131	8.01244204224816
-2.4766556727	8.01178575281354
-2.4765980324	8.0111028090992
-2.4765403921	8.01040756061397
-2.4764827518	8.00971528155838
-2.4764251115	8.00904175973289
-2.4763674712	8.00840270404552
-2.4763098309	8.0078129083558
-2.4762521905	8.00728514880128
-2.4761945502	8.00682891025843
-2.4761369099	8.00644920198959
-2.4760792696	8.00614588904517
-2.4760216293	8.00591400088443
-2.475963989	8.00574521723297
-2.4759063487	8.00563027473007
-2.4758487083	8.00556167296233
-2.475791068	8.00553594657015
-2.4757334277	8.00555493083439
-2.4756757874	8.00562566381333
-2.4756181471	8.00575879942624
-2.4755605068	8.00596574092207
-2.4755028665	8.006255191016
-2.4754452261	8.00663018350022
-2.4753875858	8.0070865390068
-2.4753299455	8.00761301526753
-2.4752723052	8.00819268929266
-2.4752146649	8.00880484084942
-2.4751570246	8.0094267562119
-2.4750993843	8.01003520463544
-2.4750417439	8.01060755961063
-2.4749841036	8.01112264958631
-2.4749264633	8.01156140519992
-2.474868823	8.01190738309665
-2.4748111827	8.01214718142478
-2.4747535424	8.01227077196066
-2.4746959021	8.01227175623977
-2.4746382617	8.01214754550809
-2.4745806214	8.01189945631836
-2.4745229811	8.01153274709634
-2.4744653408	8.01105659469232
-2.4744077005	8.01048403414338
-2.4743500602	8.00983189843572
-2.4742924199	8.00912078253292
-2.4742347795	8.0083750855907
-2.4741771392	8.00762312517071
-2.4741194989	8.00689722235745
-2.4740618586	8.00623337574624
-2.4740042183	8.00566957155412
-2.473946578	8.00524122833291
-2.4738889377	8.004972889571
-2.4738312973	8.00486883116159
-2.473773657	8.00490946458665
-2.4737160167	8.00505790695298
-2.4736583764	8.0052721924151
-2.4736007361	8.00551517059612
-2.4735430958	8.0057588980511
-2.4734854555	8.00598497022488
-2.4734278151	8.00618305882003
-2.4733701748	8.00634901458749
-2.4733125345	8.00648306941087
-2.4732548942	8.0065882591634
-2.4731972539	8.00666908231311
-2.4731396136	8.00673038890675
-2.4730819733	8.00677652510865
-2.4730243329	8.00681076075667
-2.4729666926	8.00683501870119
-2.4729090523	8.00684990460813
-2.472851412	8.00685497408961
-2.4727937717	8.00684917021708
-2.4727361314	8.00683131419303
-2.4726784911	8.00680055949357
-2.4726208507	8.0067567233803
-2.4725632104	8.00670043435445
-2.4725055701	8.00663306848185
-2.4724479298	8.00655647867618
-2.4723902895	8.00647253451777
-2.4723326492	8.00638254490423
-2.4722750089	8.00628664134775
-2.4722173685	8.00618324430835
-2.4721597282	8.00606870672853
-2.4721020879	8.00593723233513
-2.4720444476	8.00578109713657
-2.4719868073	8.00559118243928
-2.471929167	8.00535778118212
-2.4718715267	8.0050716749876
-2.4718138863	8.00472554965524
-2.471756246	8.00431604051274
-2.4716986057	8.00384717393687
-2.4716409654	8.00333718941436
-2.4715833251	8.00283338862247
-2.4715256848	8.0024412378275
-2.4714680445	8.00234253217664
-2.4714104042	8.00268372578275
-2.4713527638	8.00341785509503
-2.4712951235	8.00440806130052
-2.4712374832	8.00555156894915
-2.4711798429	8.00678369880398
-2.4711222026	8.00805857216913
-2.4710645623	8.00933814056459
-2.471006922	8.01058749831383
-2.4709492816	8.01177316214574
-2.4708916413	8.01286270579207
-2.470834001	8.01382506097164
-2.4707763607	8.01463113836652
-2.4707187204	8.01525463811847
-2.4706610801	8.0156729233502
-2.4706034398	8.01586790338554
-2.4705457994	8.01582686434994
-2.4704881591	8.01554322505904
-2.4704305188	8.01501716133935
-2.4703728785	8.01425611266051
-2.4703152382	8.0132751656723
-2.4702575979	8.01209737670499
-2.4701999576	8.01075420508323
-2.4701423172	8.00928642544328
-2.4700846769	8.00774652051929
-2.4700270366	8.00620511565382
-2.4699693963	8.00476839074992
-2.469911756	8.00362032617925
-2.4698541157	8.00305956685328
-2.4697964754	8.0032638611411
-2.469738835	8.00395711789833
-2.4696811947	8.00477068184563
-2.4696235544	8.00550067300135
-2.4695659141	8.00605040494165
-2.4695082738	8.00637397438875
-2.4694506335	8.0064548764495
-2.4693929932	8.00630041976882
-2.4693353528	8.00594409386084
-2.4692777125	8.00545524109022
-2.4692200722	8.00495752399197
-2.4691624319	8.00464617488633
-2.4691047916	8.00474839624973
-2.4690471513	8.00537783036449
-2.468989511	8.00645416626874
-2.4689318706	8.00781183271677
-2.4688742303	8.0093028043612
-2.46881659	8.01081574216696
-2.4687589497	8.01226663967551
-2.4687013094	8.01358993205141
-2.4686436691	8.01473371032384
-2.4685860288	8.01565754461623
-2.4685283884	8.01633158141661
-2.4684707481	8.01673613666641
-2.4684131078	8.01686137872282
-2.4683554675	8.01670689506337
-2.4682978272	8.01628106235403
-2.4682401869	8.01560015642855
-2.4681825466	8.01468723218649
-2.4681249062	8.01357081696244
-2.4680672659	8.01228345398838
-2.4680096256	8.01086024830872
-2.4679519853	8.00933753491725
-2.467894345	8.00775201775916
-2.4678367047	8.00614112894625
-2.4677790644	8.00454713854118
-2.467721424	8.00303652090947
-2.4676637837	8.00180583163539
-2.4676061434	8.0015727129604
-2.4675485031	8.00252431331417
-2.4674908628	8.0037915812308
-2.4674332225	8.00508449647994
-2.4673755822	8.00633533720673
-2.4673179418	8.00751922562388
-2.4672603015	8.00862186796383
-2.4672026612	8.00963187037928
-2.4671450209	8.01053868824101
-2.4670873806	8.01133250445466
-2.4670297403	8.01200498109442
-2.4669721	8.01255047277876
-2.4669144596	8.0129674304024
-2.4668568193	8.01325976895249
-2.466799179	8.01343799558158
-2.4667415387	8.01351986044247
-2.4666838984	8.01353022922663
-2.4666262581	8.01349986768884
-2.4665686178	8.01346285987949
-2.4665109774	8.01345254925205
-2.4664533371	8.01349645249637
-2.4663956968	8.0136111665716
-2.4663380565	8.01379876941886
-2.4662804162	8.01404597401343
-2.4662227759	8.01432626869887
-2.4661651356	8.01460425292781
-2.4661074952	8.01484073989086
-2.4660498549	8.01499749389169
-2.4659922146	8.01504091677645
-2.4659345743	8.01494457576259
-2.465876934	8.0146906930682
-2.4658192937	8.0142708047551
-2.4657616534	8.01368579406207
-2.465704013	8.01294546909054
-2.4656463727	8.01206785684159
-2.4655887324	8.0110784002631
-2.4655310921	8.01000934914651
-2.4654734518	8.00889981066553
-2.4654158115	8.00779719876031
-2.4653581712	8.00676111107189
-2.4653005308	8.00587000418059
-2.4652428905	8.0052261122889
-2.4651852502	8.00494048645395
-2.4651276099	8.00507917746344
-2.4650699696	8.00561449592253
-2.4650123293	8.00645372466792
-2.464954689	8.00750175029403
-2.4648970486	8.00868757332298
-2.4648394083	8.0099606235217
-2.464781768	8.01128074986854
-2.4647241277	8.01261089407117
-2.4646664874	8.01391326199691
-2.4646088471	8.01514801278704
-2.4645512068	8.01627355365375
-2.4644935664	8.01724775193654
-2.4644359261	8.01802964336744
-2.4643782858	8.01858130512578
-2.4643206455	8.01886972450813
-2.4642630052	8.01886848965349
-2.4642053649	8.01855921226456
-2.4641477246	8.0179326295752
-2.4640900842	8.01698933411495
-2.4640324439	8.01574013764374
-2.4639748036	8.01420611966533
-2.4639171633	8.01241848339189
-2.463859523	8.01041859249611
-2.4638018827	8.00825932564228
-2.4637442424	8.00601218860612
-2.463686602	8.00380466576614
-2.4636289617	8.00208901494051
-2.4635713214	8.002429902267
-2.4635136811	8.00426003528422
-2.4634560408	8.00626419412078
-2.4633984005	8.00816378477558
-2.4633407602	8.00987128316373
-2.4632831198	8.01134077110596
-2.4632254795	8.01254434841258
-2.4631678392	8.01346656161917
-2.4631101989	8.01410251913319
-2.4630525586	8.01445683220581
-2.4629949183	8.01454263830799
-2.462937278	8.0143804950381
-2.4628796376	8.01399710095299
-2.4628219973	8.0134238461467
-2.462764357	8.01269525491406
-2.4627067167	8.01184736878973
-2.4626490764	8.01091614623533
-2.4625914361	8.00993595026765
-2.4625337958	8.00893823950532
-2.4624761554	8.00795057149652
-2.4624185151	8.00699610779244
-2.4623608748	8.00609387072859
-2.4623032345	8.00526013924166
-2.4622455942	8.00451153067348
-2.4621879539	8.0038703299325
-2.4621303136	8.00337158979638
-2.4620726732	8.00306665818161
-2.4620150329	8.00300891388162
-2.4619573926	8.00321779000782
-2.4618997523	8.00366126415596
-2.461842112	8.00428234889939
-2.4617844717	8.00502897508552
-2.4617268314	8.00586206218495
-2.461669191	8.00675214464484
-2.4616115507	8.00767479322781
-2.4615539104	8.00860751988569
-2.4614962701	8.00952808157176
-2.4614386298	8.01041370644053
-2.4613809895	8.01124089862338
-2.4613233492	8.01198563620283
-2.4612657088	8.01262385296571
-2.4612080685	8.01313211396857
-2.4611504282	8.013488448182
-2.4610927879	8.01367325047705
-2.4610351476	8.01367021874727
-2.4609775073	8.01346724272159
-2.460919867	8.01305721098623
-2.4608622266	8.01243866581444
-2.4608045863	8.0116162835632
-2.460746946	8.01060114591017
-2.4606893057	8.0094108306562
-2.4606316654	8.00806938463511
-2.4605740251	8.00660745663795
-2.4605163848	8.00506352221568
-2.4604587444	8.00349041332142
-2.4604011041	8.00199598564477
-2.4603434638	8.00111316115169
-2.4602858235	8.00190714418962
-2.4602281832	8.00322561123075
-2.4601705429	8.00451689708863
-2.4601129026	8.00567997008553
-2.4600552623	8.00667399675958
-2.4599976219	8.00747570584224
-2.4599399816	8.00807222324002
-2.4598823413	8.00845931009047
-2.459824701	8.00864067435772
-2.4597670607	8.00862739913155
-2.4597094204	8.00843723042135
-2.4596517801	8.00809364328569
-2.4595941397	8.00762466872042
-2.4595364994	8.00706147052867
-2.4594788591	8.00643667295304
-2.4594212188	8.00578243165657
-2.4593635785	8.0051282343028
-2.4593059382	8.00449849667689
-2.4592482979	8.00391019191715
-2.4591906575	8.00337110250631
-2.4591330172	8.00287972658914
-2.4590753769	8.0024281252729
-2.4590177366	8.00200907190808
-2.4589600963	8.00162987775385
-2.458902456	8.00133826436034
-2.4588448157	8.00124838748535
-2.4587871753	8.00146074178978
-2.458729535	8.0019253791799
-2.4586718947	8.00253770739928
-2.4586142544	8.003228884859
-2.4585566141	8.00395750067354
-2.4584989738	8.00469456030368
-2.4584413335	8.00541732585038
-2.4583836931	8.0061074179721
-2.4583260528	8.00675046473344
-2.4582684125	8.007336226447
-2.4582107722	8.00785878569531
-2.4581531319	8.00831662869448
-2.4580954916	8.00871255044119
-2.4580378513	8.00905334882321
-2.4579802109	8.00934929149147
-2.4579225706	8.00961335469462
-2.4578649303	8.00986023190221
-2.45780729	8.01010513572067
-2.4577496497	8.01036244744993
-2.4576920094	8.01064431615698
-2.4576343691	8.01095934416696
-2.4575767287	8.01131152948434
-2.4575190884	8.01169959507693
-2.4574614481	8.01211678250319
-2.4574038078	8.01255109572446
-2.4573461675	8.01298591977718
-2.4572885272	8.0134009199537
-2.4572308869	8.01377312158469
-2.4571732465	8.01407811167203
-2.4571156062	8.01429130419676
-2.4570579659	8.01438926350936
-2.4570003256	8.01435104578029
-2.4569426853	8.01415955570502
-2.456885045	8.01380287400061
-2.4568274047	8.01327558789374
-2.4567697643	8.0125801020065
-2.456712124	8.01172804067625
-2.4566544837	8.01074188921983
-2.4565968434	8.0096572115808
-2.4565392031	8.00852596788189
-2.4564815628	8.0074214116659
-2.4564239225	8.00644334480984
-2.4563662821	8.00571513152149
-2.4563086418	8.00534986131575
-2.4562510015	8.00537739844408
-2.4561933612	8.00570416643596
-2.4561357209	8.00616929907228
-2.4560780806	8.00662122121661
-2.4560204403	8.00694659792531
-2.4559627999	8.00706832306146
-2.4559051596	8.00693823785166
-2.4558475193	8.00653344863722
-2.455789879	8.0058588324808
-2.4557322387	8.00496178085882
-2.4556745984	8.00398235804096
-2.4556169581	8.00329589705333
-2.4555593177	8.00356051294962
-2.4555016774	8.00492237606396
-2.4554440371	8.00692585415114
-2.4553863968	8.00924798136756
-2.4553287565	8.01172459503048
-2.4552711162	8.01425226833469
-2.4552134759	8.01675081631212
-2.4551558355	8.01915159745151
-2.4550981952	8.02139417782576
-2.4550405549	8.02342582510995
-2.4549829146	8.02520192270174
-2.4549252743	8.02668663993564
-2.454867634	8.02785349934318
-2.4548099937	8.02868573135316
-2.4547523533	8.02917635009968
-2.454694713	8.02932789756987
-2.4546370727	8.0291518720701
-2.4545794324	8.02866787872932
-2.4545217921	8.02790252192025
-2.4544641518	8.02688808753607
-2.4544065115	8.02566109464679
-2.4543488711	8.02426075648317
-2.4542912308	8.02272745684233
-2.4542335905	8.02110127870442
-2.4541759502	8.01942067201659
-2.4541183099	8.01772133221603
-2.4540606696	8.01603533347207
-2.4540030293	8.0143905924924
-2.4539453889	8.01281067502662
-2.4538877486	8.01131501251391
-2.4538301083	8.00991952911644
-2.453772468	8.00863771531454
-2.4537148277	8.00748213752854
-2.4536571874	8.00646631879168
-2.4535995471	8.00560664770225
-2.4535419067	8.00492326550861
-2.4534842664	8.00443767978878
-2.4534266261	8.00416465604858
-2.4533689858	8.00410059529804
-2.4533113455	8.00421844078699
-2.4532537052	8.00447598991826
-2.4531960649	8.00482991295074
-2.4531384245	8.00524445110656
-2.4530807842	8.00569293106107
-2.4530231439	8.00615570822053
-2.4529655036	8.00661751185895
-2.4529078633	8.0070653660807
-2.452850223	8.00748730392549
-2.4527925827	8.00787175911973
-2.4527349423	8.00820746722879
-2.452677302	8.00848373276898
-2.4526196617	8.00869091515995
-2.4525620214	8.00882104535294
-2.4525043811	8.00886847384156
-2.4524467408	8.00883050321348
-2.4523891005	8.00870795648838
-2.4523314601	8.00850565532208
-2.4522738198	8.00823280012486
-2.4522161795	8.00790323436783
-2.4521585392	8.00753555816507
-2.4521008989	8.00715298776851
-2.4520432586	8.00678273945979
-2.4519856183	8.00645452897709
-2.4519279779	8.0061977232298
-2.4518703376	8.00603698991641
-2.4518126973	8.00598736722897
-2.451755057	8.00605087907678
-2.4516974167	8.00621679956001
-2.4516397764	8.00646558161356
-2.4515821361	8.00677430185005
-2.4515244957	8.00712123217906
-2.4514668554	8.00748850137774
-2.4514092151	8.00786301487734
-2.4513515748	8.00823627345546
-2.4512939345	8.00860362987062
-2.4512362942	8.00896332182586
-2.4511786539	8.0093154607851
-2.4511210135	8.00966105730015
-2.4510633732	8.01000113511495
-2.4510057329	8.01033595377935
-2.4509480926	8.0106643677548
-2.4508904523	8.01098333631859
-2.450832812	8.01128759201488
-2.4507751717	8.01156949463119
-2.4507175313	8.01181905886462
-2.450659891	8.01202415848354
-2.4506022507	8.01217090640857
-2.4505446104	8.01224418693016
-2.4504869701	8.01222830567019
-2.4504293298	8.01210776347498
-2.4503716895	8.01186807174271
-2.4503140491	8.01149661488923
-2.4502564088	8.01098350867055
-2.4501987685	8.01032242522775
-2.4501411282	8.0095114077826
-2.4500834879	8.00855370123801
-2.4500258476	8.0074588250858
-2.4499682073	8.00624448100245
-2.4499105669	8.00494139771201
-2.4498529266	8.00360951787529
-2.4497952863	8.00240676719293
-2.449737646	8.00184820690783
-2.4496800057	8.00250281816645
-2.4496223654	8.0037825995864
-2.4495647251	8.00520651959027
-2.4495070847	8.00662099834448
-2.4494494444	8.00795928666056
-2.4493918041	8.00918017733152
-2.4493341638	8.01025390755498
-2.4492765235	8.01115843086505
-2.4492188832	8.01187842805941
-2.4491612429	8.01240509120199
-2.4491036025	8.01273609183186
-2.4490459622	8.01287549302212
-2.4489883219	8.01283353754452
-2.4489306816	8.01262627003666
-2.4488730413	8.01227499976775
-2.448815401	8.01180560021256
-2.4487577607	8.01124763209284
-2.4487001204	8.01063329603624
-2.44864248	8.00999612237807
-2.4485848397	8.00936932787193
-2.4485271994	8.00878374406588
-2.4484695591	8.00826530879727
-2.4484119188	8.00783241660644
-2.4483542785	8.00749379789335
-2.4482966382	8.00724788073601
-2.4482389978	8.00708430604923
-2.4481813575	8.0069873739365
-2.4481237172	8.00694035037096
-2.4480660769	8.0069293143268
-2.4480084366	8.00694569049482
-2.4479507963	8.00698724796126
-2.447893156	8.00705767047999
-2.4478355156	8.00716495131001
-2.4477778753	8.00731887293037
-2.447720235	8.0075279788592
-2.4476625947	8.00779662910325
-2.4476049544	8.0081228177391
-2.4475473141	8.00849722533031
-2.4474896738	8.00890355463851
-2.4474320334	8.00931983600922
-2.4473743931	8.00972020291675
-2.4473167528	8.01007677802531
-2.4472591125	8.01036147147627
-2.4472014722	8.01054766711693
-2.4471438319	8.01061186562269
-2.4470861916	8.01053539902379
-2.4470285512	8.01030638477075
-2.4469709109	8.00992217807102
-2.4469132706	8.00939275590346
-2.4468556303	8.00874579212971
-2.44679799	8.00803449627555
-2.4467403497	8.00734866966059
-2.4466827094	8.00682417232595
-2.446625069	8.00663005544397
-2.4465674287	8.00690337301491
-2.4465097884	8.00766469302361
-2.4464521481	8.00881692551667
-2.4463945078	8.01021972313318
-2.4463368675	8.01174428601954
-2.4462792272	8.01328679004684
-2.4462215868	8.01476483880558
-2.4461639465	8.01611212331452
-2.4461063062	8.01727494055195
-2.4460486659	8.01821044074612
-2.4459910256	8.0188859061949
-2.4459333853	8.01927854351813
-2.445875745	8.01937540101189
-2.4458181046	8.01917323750792
-2.4457604643	8.0186782053545
-2.445702824	8.01790530114214
-2.4456451837	8.01687754238658
-2.4455875434	8.0156248905892
-2.4455299031	8.01418294704023
-2.4454722628	8.01259146612511
-2.4454146224	8.01089277359202
-2.4453569821	8.00913016772544
-2.4452993418	8.00734649623468
-2.4452417015	8.00558329926923
-2.4451840612	8.0038819030994
-2.4451264209	8.00229442362612
-2.4450687806	8.00099689676719
-2.4450111402	8.00112459622149
-2.4449534999	8.00223495077118
-2.4448958596	8.00333604560378
-2.4448382193	8.00432675017326
-2.444780579	8.00519387908978
-2.4447229387	8.00593843532435
-2.4446652984	8.00656509417485
-2.444607658	8.00707879704794
-2.4445500177	8.00748316262883
-2.4444923774	8.00777988402103
-2.4444347371	8.00796895148838
-2.4443770968	8.00804958151323
-2.4443194565	8.00802171042046
-2.4442618162	8.0078878687888
-2.4442041758	8.00765528845171
-2.4441465355	8.00733810777015
-2.4440888952	8.00695952776007
-2.4440312549	8.00655360406242
-2.4439736146	8.00616577522153
-2.4439159743	8.00585010139335
-2.443858334	8.0056602617981
-2.4438006936	8.0056336650062
-2.4437430533	8.00577582795275
-2.443685413	8.00605728792774
-2.4436277727	8.00642598991826
-2.4435701324	8.00682480773912
-2.4435124921	8.0072043152837
-2.4434548518	8.00752921923222
-2.4433972114	8.00778109117226
-2.4433395711	8.00795966321133
-2.4432819308	8.00808349323022
-2.4432242905	8.00818945754467
-2.4431666502	8.00832947406266
-2.4431090099	8.0085624973941
-2.4430513696	8.00894139512933
-2.4429937292	8.00949842257818
-2.4429360889	8.01023621004049
-2.4428784486	8.01112858915164
-2.4428208083	8.01212898000933
-2.442763168	8.01318062432065
-2.4427055277	8.01422472117294
-2.4426478874	8.01520563217088
-2.442590247	8.01607386268327
-2.4425326067	8.01678772858096
-2.4424749664	8.01731428791474
-2.4424173261	8.01762986274645
-2.4423596858	8.01772022474875
-2.4423020455	8.01758053699269
-2.4422444052	8.01721500515607
-2.4421867648	8.01663630710459
-2.4421291245	8.01586477474029
-2.4420714842	8.01492743337526
-2.4420138439	8.01385691622647
-2.4419562036	8.01269041939721
-2.4418985633	8.01146880955256
-2.441840923	8.01023611037512
-2.4417832826	8.00903959600595
-2.4417256423	8.0079306140271
-2.441668002	8.00696570955832
-2.4416103617	8.00620591580097
-2.4415527214	8.00570932521493
-2.4414950811	8.00551290441675
-2.4414374408	8.00561259001748
-2.4413798004	8.00596345881929
-2.4413221601	8.00650289328708
-2.4412645198	8.00717364571972
-2.4412068795	8.0079324773644
-2.4411492392	8.00874844593377
-2.4410915989	8.00959831375267
-2.4410339586	8.01046270824469
-2.4409763182	8.01132383843583
-2.4409186779	8.01216453009192
-2.4408610376	8.01296813088419
-2.4408033973	8.0137188730976
-2.440745757	8.01440241898473
-2.4406881167	8.01500636065336
-2.4406304764	8.0155206006492
-2.440572836	8.01593751953267
-2.4405151957	8.01625193842078
-2.4404575554	8.0164609128374
-2.4403999151	8.01656337266189
-2.4403422748	8.01655970137551
-2.4402846345	8.01645131237214
-2.4402269942	8.0162402891299
-2.4401693538	8.01592915250994
-2.4401117135	8.01552079723003
-2.4400540732	8.01501861076066
-2.4399964329	8.01442676828917
-2.4399387926	8.01375069234357
-2.4398811523	8.01299762306276
-2.439823512	8.01217729240563
-2.4397658716	8.01130266896568
-2.4397082313	8.01039079338388
-2.439650591	8.00946373771137
-2.4395929507	8.00854972123798
-2.4395353104	8.0076842774168
-2.4394776701	8.00691086995379
-2.4394200298	8.00627924407424
-2.4393623894	8.00583831642825
-2.4393047491	8.00562153775262
-2.4392471088	8.0056305623178
-2.4391894685	8.00583137392907
-2.4391318282	8.00616833695961
-2.4390741879	8.006583847949
-2.4390165476	8.00703065215412
-2.4389589072	8.007475328604
-2.4389012669	8.00789711693215
-2.4388436266	8.00828541784575
-2.4387859863	8.00863734084478
-2.438728346	8.00895562208171
-2.4386707057	8.00924690089762
-2.4386130654	8.00952025791479
-2.438555425	8.00978596503908
-2.4384977847	8.01005443600068
-2.4384401444	8.01033537511079
-2.4383825041	8.01063713345014
-2.4383248638	8.01096626106232
-2.4382672235	8.01132722939943
-2.4382095832	8.01172227624995
-2.4381519428	8.01215133171436
-2.4380943025	8.01261199878856
-2.4380366622	8.01309956514388
-2.4379790219	8.01360707167025
-2.4379213816	8.01412544671972
-2.4378637413	8.01464373594624
-2.437806101	8.01514943450495
-2.4377484606	8.01562890797304
-2.4376908203	8.01606791551855
-2.43763318	8.01645216513905
-2.4375755397	8.01676790056131
-2.4375178994	8.01700246881741
-2.4374602591	8.01714484081226
-2.4374026188	8.01718605426226
-2.4373449784	8.01711956676037
-2.4372873381	8.01694149793479
-2.4372296978	8.01665076662808
-2.4371720575	8.01624912681322
-2.4371144172	8.01574109838146
-2.4370567769	8.01513382873685
-2.4369991366	8.01443690864565
-2.4369414963	8.01366215491982
-2.4368838559	8.012823402725
-2.4368262156	8.01193636167529
-2.4367685753	8.01101854862774
-2.436710935	8.01008935828807
-2.4366532947	8.00917031177943
-2.4365956544	8.00828545937298
-2.4365380141	8.00746183673014
-2.4364803737	8.00672957629213
-2.4364227334	8.00612078110223
-2.4363650931	8.00566575420707
-2.4363074528	8.00538574814986
-2.4362498125	8.00528445982077
-2.4361921722	8.00534424536558
-2.4361345319	8.00553125707682
-2.4360768915	8.00580613655493
-2.4360192512	8.00613332052523
-2.4359616109	8.00648564430389
-2.4359039706	8.00684514937728
-2.4358463303	8.00720205670372
-2.43578869	8.00755316571318
-2.4357310497	8.00790017149727
-2.4356734093	8.00824799888889
-2.435615769	8.00860315711045
-2.4355581287	8.0089721214379
-2.4355004884	8.00935984715747
-2.4354428481	8.00976854784737
-2.4353852078	8.01019688484414
-2.4353275675	8.01063964189959
-2.4352699271	8.01108787958402
-2.4352122868	8.01152948071445
-2.4351546465	8.01194994076562
-2.4350970062	8.01233327948109
-2.4350393659	8.01266296359539
-2.4349817256	8.01292275332079
-2.4349240853	8.01309746923547
-2.4348664449	8.01317363197021
-2.4348088046	8.01313999645114
-2.4347511643	8.01298796862139
-2.434693524	8.01271193494624
-2.4346358837	8.01230948667877
-2.4345782434	8.01178156514016
-2.4345206031	8.01113252691838
-2.4344629627	8.01037015341852
-2.4344053224	8.00950562880782
-2.4343476821	8.00855353304806
-2.4342900418	8.00753197963214
-2.4342324015	8.00646312578386
-2.4341747612	8.00537466816301
-2.4341171209	8.00430392951704
-2.4340594805	8.00330898641957
-2.4340018402	8.00249742544142
-2.4339441999	8.00206635558091
-2.4338865596	8.00218145988209
-2.4338289193	8.00269751163599
-2.433771279	8.00336159446006
-2.4337136387	8.00403246905896
-2.4336559983	8.00464683694382
-2.433598358	8.00517528867468
-2.4335407177	8.00560443826749
-2.4334830774	8.00593030505332
-2.4334254371	8.00615571583851
-2.4333677968	8.0062892086228
-2.4333101565	8.00634451405702
-2.4332525161	8.00634019834597
-2.4331948758	8.00629917593984
-2.4331372355	8.00624777781907
-2.4330795952	8.00621400177629
-2.4330219549	8.00622468273006
-2.4329643146	8.00630177781164
-2.4329066743	8.00645865364427
-2.4328490339	8.00669779095542
-2.4327913936	8.00701085111325
-2.4327337533	8.00738088485529
-2.432676113	8.00778551139816
-2.4326184727	8.008199865069
-2.4325608324	8.00859873619707
-2.4325031921	8.00895788341159
-2.4324455517	8.00925477230626
-2.4323879114	8.00946900031773
-2.4323302711	8.00958261177516
-2.4322726308	8.00958039680343
-2.4322149905	8.00945025068701
-2.4321573502	8.00918360913488
-2.4320997099	8.00877599309552
-2.4320420695	8.00822774586075
-2.4319844292	8.0075451309455
-2.4319267889	8.00674223546593
-2.4318691486	8.00584481387065
-2.4318115083	8.00489895910636
-2.431753868	8.00399175430741
-2.4316962277	8.00329386136406
-2.4316385873	8.00307760215979
-2.431580947	8.00350627416151
-2.4315233067	8.00441831483033
-2.4314656664	8.00557110003512
-2.4314080261	8.00681139825084
-2.4313503858	8.00805252119561
-2.4312927455	8.0092396475852
-2.4312351051	8.01033360315198
-2.4311774648	8.01130424573719
-2.4311198245	8.01212774794175
-2.4310621842	8.012785436965
-2.4310045439	8.013263249195
-2.4309469036	8.01355141391413
-2.4308892633	8.0136441902189
-2.4308316229	8.01353961233814
-2.4307739826	8.01323919197475
-2.4307163423	8.01274761377255
-2.430658702	8.01207243212109
-2.4306010617	8.0112237929138
-2.4305434214	8.01021422381229
-2.4304857811	8.0090585449674
-2.4304281407	8.00777399984393
-2.4303705004	8.0063808961336
-2.4303128601	8.00490477163736
-2.4302552198	8.00338489166687
-2.4301975795	8.00192391487567
-2.4301399392	8.00114232012947
-2.4300822989	8.00211568477205
-2.4300246585	8.00361790738033
-2.4299670182	8.00516494447242
-2.4299093779	8.00666660502303
-2.4298517376	8.00808132534128
-2.4297940973	8.00937888957843
-2.429736457	8.01053417734266
-2.4296788167	8.01152604337413
-2.4296211763	8.01233746574235
-2.429563536	8.0129560635153
-2.4295058957	8.01337471422387
-2.4294482554	8.01359214562961
-2.4293906151	8.01361346182932
-2.4293329748	8.0134505599395
-2.4292753345	8.01312243044885
-2.4292176941	8.01265531368392
-2.4291600538	8.01208267076798
-2.4291024135	8.01144484023627
-2.4290447732	8.01078807804148
-2.4289871329	8.01016244568479
-2.4289294926	8.00961777146456
-2.4288718523	8.00919715084141
-2.4288142119	8.00892874286744
-2.4287565716	8.00881884008019
-2.4286989313	8.00885027725701
-2.428641291	8.00898777497626
-2.4285836507	8.00918750816145
-2.4285260104	8.00940629138556
-2.4284683701	8.00960758543741
-2.4284107297	8.00976408401322
-2.4283530894	8.00985792627661
-2.4282954491	8.00987961072165
-2.4282378088	8.00982633681468
-2.4281801685	8.00970016447387
-2.4281225282	8.00950623168668
-2.4280648879	8.00925117229437
-2.4280072475	8.00894191079169
-2.4279496072	8.00858496191943
-2.4278919669	8.00818636628323
-2.4278343266	8.00775234031524
-2.4277766863	8.0072906495157
-2.427719046	8.00681264832284
-2.4276614057	8.00633582312184
-2.4276037653	8.0058863969595
-2.427546125	8.00550085089028
-2.4274884847	8.00522387067285
-2.4274308444	8.00509937200042
-2.4273732041	8.00515456151141
-2.4273155638	8.00538588034953
-2.4272579235	8.00575867380402
-2.4272002831	8.00622005899283
-2.4271426428	8.00671350192586
-2.4270850025	8.0071876684733
-2.4270273622	8.00759994217774
-2.4269697219	8.00791743086691
-2.4269120816	8.00811737863735
-2.4268544413	8.00818779770012
-2.4267968009	8.00812860431326
-2.4267391606	8.00795335610673
-2.4266815203	8.0076915625389
-2.42662388	8.00739114425651
-2.4265662397	8.0071193487749
-2.4265085994	8.00695808941269
-2.4264509591	8.00698825645066
-2.4263933187	8.00726372392471
-2.4263356784	8.00779031231826
-2.4262780381	8.00852717988261
-2.4262203978	8.00940690188238
-2.4261627575	8.01035620680749
-2.4261051172	8.01130774121564
-2.4260474769	8.01220426368587
-2.4259898365	8.01299925520391
-2.4259321962	8.0136564306458
-2.4258745559	8.01414908725551
-2.4258169156	8.01445955105992
-2.4257592753	8.01457866600025
-2.425701635	8.0145052622719
-2.4256439947	8.01424554315209
-2.4255863544	8.01381234018517
-2.425528714	8.01322421747637
-2.4254710737	8.0125044459412
-2.4254134334	8.01167982933885
-2.4253557931	8.01077943692041
-2.4252981528	8.00983326755246
-2.4252405125	8.00887088052605
-2.4251828722	8.00792008050895
-2.4251252318	8.00700575115988
-2.4250675915	8.00614902389628
-2.4250099512	8.0053670649813
-2.4249523109	8.004673903746
-2.4248946706	8.00408272195704
-2.4248370303	8.00360964004155
-2.42477939	8.00327746236072
-2.4247217496	8.00311480550947
-2.4246641093	8.00314523488436
-2.424606469	8.00337119871572
-2.4245488287	8.00376966248669
-2.4244911884	8.00430351387307
-2.4244335481	8.00493428941975
-2.4243759078	8.00562763857741
-2.4243182674	8.00635378782277
-2.4242606271	8.00708663107278
-2.4242029868	8.0078029749666
-2.4241453465	8.00848220237421
-2.4240877062	8.0091062274875
-2.4240300659	8.0096596016544
-2.4239724256	8.01012966085161
-2.4239147852	8.01050666477766
-2.4238571449	8.01078390352303
-2.4237995046	8.01095778055039
-2.4237418643	8.01102788259405
-2.423684224	8.01099706975647
-2.4236265837	8.01087162073278
-2.4235689434	8.01066145715077
-2.423511303	8.01038047790695
-2.4234536627	8.010046986126
-2.4233960224	8.00968413509079
-2.4233383821	8.00932017863215
-2.4232807418	8.00898809545133
-2.4232231015	8.00872393256423
-2.4231654612	8.00856317364702
-2.4231078208	8.00853506721467
-2.4230501805	8.00865631195408
-2.4229925402	8.00892681308656
-2.4229348999	8.00932973134572
-2.4228772596	8.0098355531112
-2.4228196193	8.01040781949495
-2.422761979	8.0110081348604
-2.4227043386	8.0115994651069
-2.4226466983	8.0121478929805
-2.422589058	8.01262337537463
-2.4225314177	8.01300001244888
-2.4224737774	8.01325610872146
-2.4224161371	8.0133741992304
-2.4223584968	8.01334104546443
-2.4223008564	8.01314764220059
-2.4222432161	8.01278920931028
-2.4221855758	8.01226514320858
-2.4221279355	8.01157891720751
-2.4220702952	8.01073793068017
-2.4220126549	8.00975327779027
-2.4219550146	8.00863944782711
-2.4218973742	8.00741395971022
-2.4218397339	8.00609692737472
-2.4217820936	8.00471056545789
-2.4217244533	8.00327866087205
-2.421666813	8.00182604538267
-2.4216091727	8.00037924537301
-2.4215515324	8.00104307121317
-2.421493892	8.00240873970877
-2.4214362517	8.00369887276315
-2.4213786114	8.00489254609337
-2.4213209711	8.00597152957724
-2.4212633308	8.00692053686262
-2.4212056905	8.00772757293279
-2.4211480502	8.00838422160122
-2.4210904098	8.00888585019352
-2.4210327695	8.00923172703135
-2.4209751292	8.00942504653466
-2.4209174889	8.00947286889099
-2.4208598486	8.00938597052031
-2.4208022083	8.00917861440243
-2.420744568	8.00886822742804
-2.4206869276	8.00847499545709
-2.4206292873	8.00802133180726
-2.420571647	8.00753118017246
-2.4205140067	8.00702906014667
-2.4204563664	8.00653873062295
-2.4203987261	8.00608136660839
-2.4203410858	8.00567325703594
-2.4202834454	8.00532336556417
-2.4202258051	8.00503149841788
-2.4201681648	8.00478800109996
-2.4201105245	8.00457546717676
-2.4200528842	8.00437201320696
-2.4199952439	8.00415498913975
-2.4199376036	8.00390408001843
-2.4198799632	8.00360337448277
-2.4198223229	8.00324260895093
-2.4197646826	8.00281825093227
-2.4197070423	8.00233578555224
-2.419649402	8.00181715595846
-2.4195917617	8.00132852849214
-2.4195341214	8.00106676426094
-2.419476481	8.00130206631352
-2.4194188407	8.00191455788822
-2.4193612004	8.00268466366655
-2.4193035601	8.0035202979556
-2.4192459198	8.0043810138963
-2.4191882795	8.00524207175386
-2.4191306392	8.00608446686275
-2.4190729988	8.00689195767009
-2.4190153585	8.00765012482325
-2.4189577182	8.00834611325508
-2.4189000779	8.00896862319096
-2.4188424376	8.00950798982165
-2.4187847973	8.00995630227369
-2.418727157	8.01030751786043
-2.4186695166	8.01055756938393
-2.4186118763	8.01070444397168
-2.418554236	8.01074824546963
-2.4184965957	8.01069121512223
-2.4184389554	8.01053772473481
-2.4183813151	8.01029421979892
-2.4183236748	8.00996912826249
-2.4182660344	8.00957270813321
-2.4182083941	8.00911683991669
-2.4181507538	8.00861475864965
-2.4180931135	8.00808070930749
-2.4180354732	8.00752952240891
-2.4179778329	8.0069761247192
-2.4179201926	8.0064349798867
-2.4178625522	8.00591952720266
-2.4178049119	8.00544170631418
-2.4177472716	8.00501173821676
-2.4176896313	8.00463837129623
-2.417631991	8.00432977601305
-2.4175743507	8.00409504266993
-2.4175167104	8.00394576762213
-2.41745907	8.00389661076438
-2.4174014297	8.00396355235312
-2.4173437894	8.00415969974043
-2.4172861491	8.00449063598916
-2.4172285088	8.00495216931964
-2.4171708685	8.0055313442933
-2.4171132282	8.00620914548654
-2.4170555878	8.00696303639347
-2.4169979475	8.0077686237298
-2.4169403072	8.0086006085273
-2.4168826669	8.00943338656004
-2.4168250266	8.01024155432636
-2.4167673863	8.01100043509767
-2.416709746	8.01168665279329
-2.4166521056	8.0122787444282
-2.4165944653	8.01275778181386
-2.416536825	8.01310796399486
-2.4164791847	8.01331716267714
-2.4164215444	8.01337738047681
-2.4163639041	8.01328509560554
-2.4163062638	8.01304148617338
-2.4162486234	8.01265251315029
-2.4161909831	8.01212884572864
-2.4161333428	8.01148565015673
-2.4160757025	8.01074221454438
-2.4160180622	8.00992144851087
-2.4159604219	8.00904924767884
-2.4159027816	8.00815375101496
-2.4158451412	8.0072644804822
-2.4157875009	8.00641135458686
-2.4157298606	8.00562351114175
-2.4156722203	8.00492783108913
-2.41561458	8.00434707276649
-2.4155569397	8.00389778746231
-2.4154992994	8.00358889730788
-2.415441659	8.00342247362974
-2.4153840187	8.00339740860757
-2.4153263784	8.00351382059862
-2.4152687381	8.00377432256722
-2.4152110978	8.00418093565415
-2.4151534575	8.00473057344747
-2.4150958172	8.00541257303498
-2.4150381768	8.00620900013192
-2.4149805365	8.00709641910736
-2.4149228962	8.00804785869963
-2.4148652559	8.00903446559928
-2.4148076156	8.01002682031434
-2.4147499753	8.01099601972126
-2.414692335	8.01191459694426
-2.4146346946	8.0127573152967
-2.4145770543	8.01350183899696
-2.414519414	8.01412925230536
-2.4144617737	8.01462442841987
-2.4144041334	8.01497622613113
-2.4143464931	8.01517751050258
-2.4142888528	8.01522499227984
-2.4142312125	8.01511890823317
-2.4141735721	8.014862576621
-2.4141159318	8.01446183524371
-2.4140582915	8.01392444616416
-2.4140006512	8.01325949760406
-2.4139430109	8.01247688493704
-2.4138853706	8.01158692497784
-2.4138277303	8.01060020109587
-2.4137700899	8.00952772440036
-2.4137124496	8.0083815712717
-2.4136548093	8.00717635834939
-2.413597169	8.00593250616405
-2.4135395287	8.00468429257842
-2.4134818884	8.00350306974532
-2.4134242481	8.00256900321627
-2.4133666077	8.00228080492233
-2.4133089674	8.00285855659874
-2.4132513271	8.00392219769194
-2.4131936868	8.00514511056278
-2.4131360465	8.00638887553163
-2.4130784062	8.00758691267761
-2.4130207659	8.00869722432697
-2.4129631255	8.00968815524311
-2.4129054852	8.01053409081366
-2.4128478449	8.01121439456634
-2.4127902046	8.01171351470919
-2.4127325643	8.01202154620671
-2.412674924	8.01213496316432
-2.4126172837	8.01205741884537
-2.4125596433	8.01180056257792
-2.412502003	8.01138489445393
-2.4124443627	8.01084066530906
-2.4123867224	8.01020875908815
-2.4123290821	8.00954126125741
-2.4122714418	8.00890077485921
-2.4122138015	8.00835647234026
-2.4121561611	8.00797405421023
-2.4120985208	8.00779895966377
-2.4120408805	8.00783943524817
-2.4119832402	8.00806181294721
-2.4119255999	8.00840276565818
-2.4118679596	8.00878905511138
-2.4118103193	8.00915296656825
-2.4117526789	8.00943989299537
-2.4116950386	8.00961047941197
-2.4116373983	8.00964039449945
-2.411579758	8.00951949721387
-2.4115221177	8.0092511196932
-2.4114644774	8.0088516733711
-2.4114068371	8.00835056393429
-2.4113491967	8.00779020988441
-2.4112915564	8.00722543352762
-2.4112339161	8.00672042712667
-2.4111762758	8.00634011460402
-2.4111186355	8.00613357041328
-2.4110609952	8.00611443038939
-2.4110033549	8.00625235517957
-2.4109457145	8.0064841450499
-2.4108880742	8.00673504863425
-2.4108304339	8.00693563458633
-2.4107727936	8.0070295979569
-2.4107151533	8.00697544776022
-2.410657513	8.00674570188461
-2.4105998727	8.00632546680515
-2.4105422323	8.00571103972308
-2.410484592	8.00490863915154
-2.4104269517	8.0039332022237
-2.4103693114	8.00280719673505
-2.4103116711	8.00155953586114
-2.4102540308	8.00023130467985
-2.4101963905	8.00116946513849
-2.4101387501	8.00256986098131
-2.4100811098	8.00394451892508
-2.4100234695	8.00525449802212
-2.4099658292	8.00646373904917
-2.4099081889	8.00753992787081
-2.4098505486	8.00845557719142
-2.4097929083	8.00918895481428
-2.4097352679	8.00972479688815
-2.4096776276	8.01005478209814
-2.4096199873	8.01017774344529
-2.409562347	8.01009961700183
-2.4095047067	8.00983312910976
-2.4094470664	8.00939723220507
-2.4093894261	8.00881631572591
-2.4093317857	8.00811920735933
-2.4092741454	8.00733799563732
-2.4092165051	8.00650669471071
-2.4091588648	8.00565973262777
-2.4091012245	8.00483023966882
-2.4090435842	8.0040480152954
-2.4089859439	8.00333700979746
-2.4089283035	8.00271221066107
-2.4088706632	8.00217629954236
-2.4088130229	8.00171763579406
-2.4087553826	8.00131248483745
-2.4086977423	8.00093487602587
-2.408640102	8.0005842712351
-2.4085824617	8.00041366349189
-2.4085248213	8.0006986316209
-2.408467181	8.00120323763241
-2.4084095407	8.00178361058415
-2.4083519004	8.00239658599668
-2.4082942601	8.00301262184574
-2.4082366198	8.00360389085119
-2.4081789795	8.00414327996418
-2.4081213391	8.00460520229431
-2.4080636988	8.00496671399719
-2.4080060585	8.0052085891888
-2.4079484182	8.00531624413556
-2.4078907779	8.00528046044136
-2.4078331376	8.00509788417338
-2.4077754973	8.00477128647104
-2.4077178569	8.00430957870758
-2.4076602166	8.00372758554889
-2.4076025763	8.00304559393238
-2.407544936	8.00228871163376
-2.4074872957	8.00148617314721
-2.4074296554	8.00067185519351
-2.4073720151	8.0001672582132
-2.4073143747	8.00088829631309
-2.4072567344	8.00154946904781
-2.4071990941	8.0020989414178
-2.4071414538	8.00251177266486
-2.4070838135	8.00277204793376
-2.4070261732	8.00287703541985
-2.4069685329	8.00284605247854
-2.4069108925	8.00273775554115
-2.4068532522	8.00267662181973
-2.4067956119	8.00285435718254
-2.4067379716	8.0034289980695
-2.4066803313	8.00441296777598
-2.406622691	8.005726845881
-2.4065650507	8.00728618430661
-2.4065074103	8.00902292427922
-2.40644977	8.01088072283403
-2.4063921297	8.01280946925034
-2.4063344894	8.01476251309455
-2.4062768491	8.01669574827992
-2.4062192088	8.01856763880037
-2.4061615685	8.02033969985191
-2.4061039281	8.02197716039175
-2.4060462878	8.02344964130501
-2.4059886475	8.0247317673137
-2.4059310072	8.02580365774125
-2.4058733669	8.02665123104565
-2.4058157266	8.02726634993246
-2.4057580863	8.02764672473667
-2.4057004459	8.02779563360157
-2.4056428056	8.02772142972607
-2.4055851653	8.02743684088287
-2.405527525	8.02695813292803
-2.4054698847	8.02630410274228
-2.4054122444	8.02549499777964
-2.4053546041	8.02455142260977
-2.4052969637	8.02349324007202
-2.4052393234	8.02233862237343
-2.4051816831	8.02110327349819
-2.4051240428	8.01979991155721
-2.4050664025	8.01843807341495
-2.4050087622	8.01702424739084
-2.4049511219	8.01556233186114
-2.4048934815	8.0140543687024
-2.4048358412	8.01250145850714
-2.4047782009	8.01090476413087
-2.4047205606	8.00926649149667
-2.4046629203	8.00759080269267
-2.40460528	8.00588467966429
-2.4045476397	8.0041591968614
-2.4044899993	8.00243444984309
-2.404432359	8.00080723575207
-2.4043747187	8.00118677772245
-2.4043170784	8.0028095599971
-2.4042594381	8.00442190479022
-2.4042017978	8.00596595965076
-2.4041441575	8.00741686269628
-2.4040865171	8.00875495582505
-2.4040288768	8.00996351472777
-2.4039712365	8.01102871875006
-2.4039135962	8.01193995130072
-2.4038559559	8.01269009544761
-2.4037983156	8.01327571526251
-2.4037406753	8.01369711665344
-2.4036830349	8.01395826442166
-2.4036253946	8.01406655650956
-2.4035677543	8.01403249460703
-2.403510114	8.01386925769369
-2.4034524737	8.01359222452207
-2.4033948334	8.01321847242945
-2.4033371931	8.01276631771401
-2.4032795527	8.01225492117257
-2.4032219124	8.0117040208398
-2.4031642721	8.01113379568228
-2.4031066318	8.01056486143653
-2.4030489915	8.01001830104366
-2.4029913512	8.00951558713195
-2.4029337109	8.00907812865454
-2.4028760706	8.00872613783698
-2.4028184302	8.00847663798469
-2.4027607899	8.00834081118393
-2.4027031496	8.00832143792003
-2.4026455093	8.00841150159513
-2.402587869	8.00859469527184
-2.4025302287	8.00884764907535
-2.4024725884	8.00914299510778
-2.402414948	8.00945229884374
-2.4023573077	8.00974832804101
-2.4022996674	8.01000660190152
-2.4022420271	8.01020638976888
-2.4021843868	8.01033137158794
-2.4021267465	8.01037010774785
-2.4020691062	8.0103164199249
-2.4020114658	8.01016969622873
-2.4019538255	8.0099351618819
-2.4018961852	8.00962407163866
-2.4018385449	8.00925382124894
-2.4017809046	8.00884786087354
-2.4017232643	8.00843522795387
-2.401665624	8.0080493399492
-2.4016079836	8.00772552271363
-2.4015503433	8.00749687115037
-2.401492703	8.0073887756433
-2.4014350627	8.00741380536268
-2.4013774224	8.00756951349031
-2.4013197821	8.00784059741621
-2.4012621418	8.00820423614969
-2.4012045014	8.00863583950977
-2.4011468611	8.0091130751708
-2.4010892208	8.00961759565664
-2.4010315805	8.01013493867533
-2.4009739402	8.01065335040254
-2.4009162999	8.01116217415055
-2.4008586596	8.01165026794822
-2.4008010192	8.0121047483561
-2.4007433789	8.0125102574317
-2.4006857386	8.01284880553919
-2.4006280983	8.0131001659603
-2.400570458	8.01324272899902
-2.4005128177	8.01325466208721
-2.4004551774	8.01311524842949
-2.400397537	8.01280625065728
-2.4003398967	8.01231320779783
-2.4002822564	8.0116265692743
-2.4002246161	8.01074261047452
-2.4001669758	8.00966411324022
-2.4001093355	8.00840077703312
-2.4000516952	8.0069694535313
-2.399994055	8.00539442318019
-2.399936415	8.00370892417517
-2.399878774	8.00196779563769
-2.399821134	8.00059042124968
-2.399763494	8.00188093879424
-2.399705853	8.00363061016238
-2.399648213	8.00533009834616
-2.399590573	8.00691482851202
-2.399532932	8.00834142444923
-2.399475292	8.00957390837252
-2.399417652	8.01058271053008
-2.399360011	8.01134515671654
-2.399302371	8.01184610766238
-2.399244731	8.01207843742394
-2.39918709	8.01204327634099
-2.39912945	8.01174997984025
-2.39907181	8.01121583566363
-2.399014169	8.01046557176594
-2.398956529	8.00953074713722
-2.398898889	8.00844925971895
-2.398841249	8.00726541145409
-2.398783608	8.00603159026089
-2.398725968	8.00481426151196
-2.398668328	8.00371102630801
-2.398610687	8.00288837497515
-2.398553047	8.00258819392755
-2.398495407	8.00289152660437
-2.398437766	8.00355886765353
-2.398380126	8.00434379601673
-2.398322486	8.00512203864356
-2.398264845	8.00583978177298
-2.398207205	8.00647392301389
-2.398149565	8.00701448364087
-2.398091924	8.00745636994357
-2.398034284	8.00779492290055
-2.397976644	8.00802339378782
-2.397919004	8.00813177517322
-2.397861363	8.00810674682879
-2.397803723	8.00793255211343
-2.397746083	8.00759255181614
-2.397688442	8.00707118518918
-2.397630802	8.00635611282774
-2.397573162	8.00544042578888
-2.397515521	8.00432525023179
-2.397457881	8.00302507546437
-2.397400241	8.00159790240449
-2.3973426	8.00076040331029
-2.39728496	8.00217310411909
-2.39722732	8.00401152039851
-2.397169679	8.00593259129953
-2.397112039	8.00785998730957
-2.397054399	8.00973368301062
-2.396996759	8.01149606253054
-2.396939118	8.01309124797241
-2.396881478	8.01446645481892
-2.396823838	8.01557377765928
-2.396766197	8.01637199332591
-2.396708557	8.01682823049381
-2.396650917	8.01691937187036
-2.396593276	8.016633167404
-2.396535636	8.01596898439431
-2.396477996	8.01493822161237
-2.396420355	8.01356442680337
-2.396362715	8.01188330649702
-2.396305075	8.00994319040656
-2.396247434	8.00780774820188
-2.396189794	8.00556872586636
-2.396132154	8.0034151005851
-2.396074513	8.00210137355746
-2.396016873	8.00307829883259
-2.395959233	8.00507609590097
-2.395901593	8.00714737560874
-2.395843952	8.00907651866124
-2.395786312	8.01077683296761
-2.395728672	8.01219714673514
-2.395671031	8.01330493332417
-2.395613391	8.01408219826793
-2.395555751	8.01452415863218
-2.39549811	8.01463848372634
-2.39544047	8.01444449488202
-2.39538283	8.01397210376792
-2.395325189	8.01326045419834
-2.395267549	8.01235627074272
-2.395209909	8.01131191502803
-2.395152268	8.01018318808401
-2.395094628	8.00902681015086
-2.395036988	8.00789747962193
-2.394979348	8.00684430145986
-2.394921707	8.00590642709694
-2.394864067	8.0051082948378
-2.394806427	8.00445632455161
-2.394748786	8.00394074830779
-2.394691146	8.00354601916384
-2.394633506	8.00326858591864
-2.394575865	8.00313308306748
-2.394518225	8.00319034147094
-2.394460585	8.00348522789813
-2.394402944	8.00401899760498
-2.394345304	8.0047482370527
-2.394287664	8.0056102127458
-2.394230023	8.00654150624023
-2.394172383	8.00748416768085
-2.394114743	8.00838663521621
-2.394057102	8.00920379363844
-2.393999462	8.00989729439373
-2.393941822	8.01043615227396
-2.393884182	8.01079743554917
-2.393826541	8.01096689162599
-2.393768901	8.01093942614376
-2.393711261	8.0107194080836
-2.39365362	8.01032084360676
-2.39359598	8.00976748328227
-2.39353834	8.00909301732996
-2.393480699	8.00834147775645
-2.393423059	8.00756783357891
-2.393365419	8.00683811133759
-2.393307778	8.00622662081639
-2.393250138	8.00580540285135
-2.393192498	8.00562250125882
-2.393134857	8.00567887991661
-2.393077217	8.00592647178285
-2.393019577	8.00629201192491
-2.392961937	8.00670431885113
-2.392904296	8.00710823660677
-2.392846656	8.00746676087558
-2.392789016	8.00775817465965
-2.392731375	8.00797219917837
-2.392673735	8.00810647895489
-2.392616095	8.00816364012702
-2.392558454	8.00814889611874
-2.392500814	8.00806819063881
-2.392443174	8.00792693027326
-2.392385533	8.00772937257642
-2.392327893	8.0074786911953
-2.392270253	8.00717768870738
-2.392212612	8.00683005096609
-2.392154972	8.00644199923449
-2.392097332	8.00602420060535
-2.392039691	8.00559374001535
-2.391982051	8.0051758344559
-2.391924411	8.00480440597472
-2.391866771	8.00451960626234
-2.39180913	8.00435970841749
-2.39175149	8.00434748634804
-2.39169385	8.00447854162292
-2.391636209	8.00472168524399
-2.391578569	8.00503093706626
-2.391520929	8.00535888900244
-2.391463288	8.00566460277852
-2.391405648	8.0059163258894
-2.391348008	8.00609161493568
-2.391290367	8.00617660567334
-2.391232727	8.00616513219039
-2.391175087	8.00605783820543
-2.391117446	8.00586127517414
-2.391059806	8.0055869193294
-2.391002166	8.00525009266055
-2.390944526	8.0048688038298
-2.390886885	8.00446258561393
-2.390829245	8.00405149693144
-2.390771605	8.0036555717102
-2.390713964	8.00329509482517
-2.390656324	8.00299199228541
-2.390598684	8.00277189548143
-2.390541043	8.00266457867971
-2.390483403	8.00269885637522
-2.390425763	8.00289184587171
-2.390368122	8.00324159734003
-2.390310482	8.00373055878752
-2.390252842	8.00433437552141
-2.390195201	8.00502799082499
-2.390137561	8.00578794342634
-2.390079921	8.00659301649384
-2.39002228	8.00742473756087
-2.38996464	8.00826815502015
-2.389907	8.00911281491487
-2.38984936	8.00995369692736
-2.389791719	8.01079183654434
-2.389734079	8.01163433962404
-2.389676439	8.01249355110823
-2.389618798	8.0133852601909
-2.389561158	8.01432600844294
-2.389503518	8.01532986365689
-2.389445877	8.01640521909101
-2.389388237	8.01755227550673
-2.389330597	8.01876166785272
-2.389272956	8.02001441227348
-2.389215316	8.02128302976026
-2.389157676	8.02253348191475
-2.389100035	8.02372756888226
-2.389042395	8.02482543510696
-2.388984755	8.02578801191376
-2.388927115	8.02657922003118
-2.388869474	8.02716791719079
-2.388811834	8.02752952019785
-2.388754194	8.02764732005329
-2.388696553	8.02751344794974
-2.388638913	8.02712953747763
-2.388581273	8.0265070399349
-2.388523632	8.0256672300869
-2.388465992	8.02464089587347
-2.388408352	8.02346767118604
-2.388350711	8.02219497957083
-2.388293071	8.020876443745
-2.388235431	8.01956951585003
-2.38817779	8.01833201428463
-2.38812015	8.01721723950717
-2.38806251	8.01626776845454
-2.388004869	8.01550884613741
-2.387947229	8.01494344475391
-2.387889589	8.01455140263582
-2.387831949	8.01429374343414
-2.387774308	8.01412083821844
-2.387716668	8.01398142181081
-2.387659028	8.01382978851767
-2.387601387	8.01363005878845
-2.387543747	8.01335777532929
-2.387486107	8.01299963175468
-2.387428466	8.01255217413197
-2.387370826	8.01202001098103
-2.387313186	8.01141391041637
-2.387255545	8.01074895563182
-2.387197905	8.01004287530123
-2.387140265	8.00931462394161
-2.387082624	8.00858323286282
-2.387024984	8.00786697272952
-2.386967344	8.00718277065632
-2.386909704	8.00654583025673
-2.386852063	8.0059692793213
-2.386794423	8.00546363821323
-2.386736783	8.00503590203288
-2.386679142	8.0046882033664
-2.386621502	8.00441639785136
-2.386563862	8.00420928261003
-2.386506221	8.00404914630408
-2.386448581	8.00391374382433
-2.386390941	8.00377905115375
-2.3863333	8.00362191991468
-2.38627566	8.00342206593819
-2.38621802	8.00316330410014
-2.386160379	8.00283423152317
-2.386102739	8.00242863851981
-2.386045099	8.00194609993292
-2.385987458	8.00139420954067
-2.385929818	8.00080307708087
-2.385872178	8.00041006742834
-2.385814538	8.00086959851617
-2.385756897	8.0016075904244
-2.385699257	8.00239483115044
-2.385641617	8.00319137454222
-2.385583976	8.00397522171085
-2.385526336	8.00472895065227
-2.385468696	8.00543806720909
-2.385411055	8.00609098297848
-2.385353415	8.00667922751909
-2.385295775	8.00719756934677
-2.385238134	8.00764393955047
-2.385180494	8.00801911754159
-2.385122854	8.00832618415796
-2.385065213	8.0085697728358
-2.385007573	8.00875520571311
-2.384949933	8.00888760485395
-2.384892293	8.00897112816587
-2.384834652	8.00900843707091
-2.384777012	8.00900050889909
[truncated: 84,746 more rows]
