# Supplementary material for: Kondo screening in a Majorana metal
Source: Nat Commun. 2023 Nov 16;14:7405. doi: 10.1038/s41467-023-43185-3 (PMC10654600; doi:10.1038/s41467-023-43185-3)
Supplement: Supplementary file 3 — Source Data [file 41467_2023_43185_MOESM3_ESM.zip › Source data/Figure4a_3p0T.dat]

-3	9.00124997331102
-2.9999423596858	9.00128117388835
-2.999884719372	9.00137286578876
-2.999827079057	9.00152000759888
-2.999769438743	9.00171577134753
-2.999711798429	9.00195247163815
-2.999654158115	9.00222185279528
-2.999596517801	9.00251507701596
-2.999538877486	9.00282270930426
-2.999481237172	9.00313481257335
-2.999423596858	9.0034411484069
-2.999365956544	9.00373145332688
-2.999308316229	9.00399575762881
-2.999250675915	9.00422472809962
-2.999193035601	9.00441001109287
-2.999135395287	9.00454457215636
-2.999077754973	9.00462301452791
-2.999020114658	9.00464187957179
-2.99896247434	9.0045999175805
-2.99890483403	9.00449833932039
-2.99884719372	9.00434104532001
-2.9987895534	9.00413484937096
-2.99873191309	9.00388970092119
-2.99867427277	9.00361890219875
-2.99861663246	9.00333923775363
-2.99855899214	9.00307077341069
-2.99850135183	9.00283573706859
-2.99844371152	9.00265556354822
-2.9983860712	9.00254559152155
-2.99832843089	9.00250908202473
-2.99827079057	9.00253472729579
-2.99821315026	9.00260021262229
-2.99815550995	9.0026791710535
-2.99809786963	9.00274699442141
-2.99804022932	9.00278370255386
-2.997982589	9.00277461141905
-2.99792494869	9.00270999531992
-2.99786730837	9.00258446319257
-2.99780966806	9.00239635605437
-2.99775202775	9.00214730243168
-2.99769438743	9.00184215158828
-2.99763674712	9.00149001147871
-2.9975791068	9.00110943762895
-2.99752146649	9.00075330384464
-2.99746382617	9.00060670749117
-2.99740618586	9.00087511139493
-2.99734854555	9.00137518037437
-2.99729090523	9.00196897684787
-2.99723326492	9.00261991197155
-2.9971756246	9.00331736988205
-2.99711798429	9.00405753891883
-2.99706034398	9.00483816237034
-2.99700270366	9.00565640846416
-2.99694506335	9.00650771020633
-2.99688742303	9.00738507946318
-2.99682978272	9.00827878807257
-2.9967721424	9.00917633894169
-2.99671450209	9.01006271900382
-2.99665686178	9.01092086552975
-2.99659922146	9.01173229911811
-2.99654158115	9.01247788553086
-2.99648394083	9.01313864629461
-2.99642630052	9.01369660370584
-2.9963686602	9.01413558212565
-2.99631101989	9.01444195988346
-2.99625337958	9.01460530812638
-2.99619573926	9.01461890450306
-2.99613809895	9.01448008724248
-2.99608045863	9.0141904401244
-2.99602281832	9.01375579108605
-2.99596517801	9.0131860246794
-2.99590753769	9.01249470400254
-2.99584989738	9.01169852907815
-2.99579225706	9.01081663546611
-2.99573461675	9.00986977640988
-2.99567697643	9.00887941716876
-2.99561933612	9.00786678946231
-2.99556169581	9.00685197512053
-2.99550405549	9.00585308353236
-2.99544641518	9.00488562328181
-2.99538877486	9.00396221085744
-2.99533113455	9.00309285922772
-2.99527349423	9.0022864840243
-2.99521585392	9.00155603648143
-2.99515821361	9.00094033262358
-2.99510057329	9.00061149092117
-2.99504293298	9.00081811573919
-2.99498529266	9.00125165123192
-2.99492765235	9.00169431605394
-2.99487001204	9.00209470845041
-2.99481237172	9.00243411859905
-2.99475473141	9.0027017047117
-2.99469709109	9.0028910858331
-2.99463945078	9.003001803315
-2.99458181046	9.00304310386035
-2.99452417015	9.00303972339274
-2.99446652984	9.00303869495319
-2.99440888952	9.00311192756945
-2.99435124921	9.00334273999275
-2.99429360889	9.00379241578081
-2.99423596858	9.00447398968238
-2.99417832826	9.00535933330237
-2.99412068795	9.00640205809378
-2.99406304764	9.00755237312417
-2.99400540732	9.008761948737
-2.99394776701	9.00998459503875
-2.99389012669	9.01117614639732
-2.99383248638	9.01229460454183
-2.99377484606	9.01330064899548
-2.99371720575	9.01415840159051
-2.99365956544	9.01483631884591
-2.99360192512	9.01530809575952
-2.99354428481	9.01555349741613
-2.99348664449	9.01555906585879
-2.99342900418	9.01531864306142
-2.99337136387	9.01483370898451
-2.99331372355	9.01411351595784
-2.99325608324	9.01317503684226
-2.99319844292	9.01204281194457
-2.99314080261	9.01074880461363
-2.99308316229	9.00933257490367
-2.99302552198	9.00784245147092
-2.99296788167	9.00633943767539
-2.99291024135	9.00490854088554
-2.99285260104	9.00368904381595
-2.99279496072	9.00292623932021
-2.99273732041	9.00287711980122
-2.99267968009	9.00341717639094
-2.99262203978	9.0041748672696
-2.99256439947	9.00491065267524
-2.99250675915	9.00551249155531
-2.99244911884	9.00592682288383
-2.99239147852	9.00612763303854
-2.99233383821	9.0061046891406
-2.9922761979	9.00585863468371
-2.99221855758	9.00539852237955
-2.99216091727	9.00474026237052
-2.99210327695	9.00390543005864
-2.99204563664	9.00292033448311
-2.99198799632	9.00181601238972
-2.99193035601	9.00064130608286
-2.9918727157	9.00069330819426
-2.99181507538	9.0019553929395
-2.99175743507	9.00323128320046
-2.99169979475	9.00447568823138
-2.99164215444	9.00565983417855
-2.99158451412	9.00675953874377
-2.99152687381	9.00775463662362
-2.9914692335	9.00862907591561
-2.99141159318	9.00937100571792
-2.99135395287	9.00997275010316
-2.99129631255	9.01043065046024
-2.99123867224	9.01074479463898
-2.99118103193	9.01091863827416
-2.99112339161	9.01095856367862
-2.9910657513	9.01087340129578
-2.99100811098	9.0106739473294
-2.99095047067	9.01037253246139
-2.99089283035	9.00998267854431
-2.99083519004	9.00951890430657
-2.99077754973	9.0089967239054
-2.99071990941	9.00843290924388
-2.9906622691	9.00784606217367
-2.99060462878	9.00725752754015
-2.99054698847	9.00669255566531
-2.99048934815	9.00618135977879
-2.99043170784	9.00575909667232
-2.99037406753	9.00546301036585
-2.99031642721	9.00532509346771
-2.9902587869	9.00536163240262
-2.99020114658	9.00556595844371
-2.99014350627	9.00591046423934
-2.99008586596	9.00635603589732
-2.99002822564	9.00686174052685
-2.9899705853	9.00739050218017
-2.989912945	9.0079110615574
-2.9898553047	9.00839807184108
-2.9897976644	9.00883164817557
-2.9897400241	9.00919697375402
-2.9896823838	9.00948411215053
-2.9896247434	9.00968801064273
-2.9895671031	9.00980862130439
-2.9895094628	9.00985103946097
-2.9894518225	9.00982557419452
-2.9893941822	9.0097476019392
-2.9893365419	9.00963705215436
-2.9892789016	9.00951731255995
-2.9892212612	9.00941336398014
-2.9891636209	9.0093490826142
-2.9891059806	9.00934396399551
-2.9890483403	9.00940995889743
-2.9889907	9.00954936240106
-2.9889330597	9.00975452590927
-2.9888754194	9.01000946273706
-2.988817779	9.01029271493108
-2.9887601387	9.01058054939186
-2.9887024984	9.01084974538199
-2.9886448581	9.01107963350654
-2.9885872178	9.01125337133966
-2.9885295775	9.01135859024077
-2.9884719372	9.01138756907143
-2.9884142968	9.01133708838035
-2.9883566565	9.01120803720488
-2.9882990162	9.0110048647152
-2.9882413759	9.01073491942932
-2.9881837356	9.01040774716471
-2.9881260953	9.01003438965094
-2.988068455	9.00962676768741
-2.9880108146	9.00919720999109
-2.9879531743	9.00875820029331
-2.987895534	9.00832237741127
-2.9878378937	9.00790277675463
-2.9877802534	9.00751322563186
-2.9877226131	9.00716866128159
-2.9876649728	9.00688503977178
-2.9876073324	9.00667840762818
-2.9875496921	9.00656288695096
-2.9874920518	9.0065477946622
-2.9874344115	9.00663483958208
-2.9873767712	9.00681665925951
-2.9873191309	9.00707741739741
-2.9872614906	9.00739510107731
-2.9872038502	9.00774446660438
-2.9871462099	9.00809968141489
-2.9870885696	9.00843626774011
-2.9870309293	9.0087323583694
-2.986973289	9.00896946659545
-2.9869156487	9.00913292728543
-2.9868580084	9.00921213658343
-2.986800368	9.0092006290426
-2.9867427277	9.00909600703084
-2.9866850874	9.00889972789419
-2.9866274471	9.00861673523049
-2.9865698068	9.00825493184404
-2.9865121665	9.00782450906454
-2.9864545262	9.00733713212663
-2.9863968858	9.00680502660681
-2.9863392455	9.00624000880642
-2.9862816052	9.00565253889203
-2.9862239649	9.00505089332445
-2.9861663246	9.0044405899764
-2.9861086843	9.00382421177202
-2.986051044	9.00320178732769
-2.9859934036	9.00257199855668
-2.9859357633	9.00193507306826
-2.985878123	9.00130189951931
-2.9858204827	9.00074446315148
-2.9857628424	9.00066203662255
-2.9857052021	9.00121586972932
-2.9856475618	9.0019496519768
-2.9855899214	9.00273969282929
-2.9855322811	9.00355549822353
-2.9854746408	9.00438042971032
-2.9854170005	9.00520055866271
-2.9853593602	9.00600273756339
-2.9853017199	9.00677451526297
-2.9852440796	9.00750451029708
-2.9851864392	9.008182860103
-2.9851287989	9.00880162393559
-2.9850711586	9.00935505697377
-2.9850135183	9.0098397448461
-2.984955878	9.01025456760131
-2.9848982377	9.01060049810742
-2.9848405974	9.01088024740139
-2.984782957	9.0110977908574
-2.9847253167	9.01125780187882
-2.9846676764	9.01136506769152
-2.9846100361	9.01142393700464
-2.9845523958	9.01143787408073
-2.9844947555	9.0114091667664
-2.9844371152	9.01133882253014
-2.9843794748	9.01122667633646
-2.9843218345	9.01107166412716
-2.9842641942	9.01087224009903
-2.9842065539	9.0106268657191
-2.9841489136	9.01033451222627
-2.9840912733	9.00999511838648
-2.984033633	9.0096099625236
-2.9839759926	9.00918191670879
-2.9839183523	9.00871557383726
-2.983860712	9.0082172523262
-2.9838030717	9.0076948802738
-2.9837454314	9.0071577799253
-2.9836877911	9.00661637813293
-2.9836301508	9.00608184305999
-2.9835725104	9.00556568628432
-2.9835148701	9.00507931483212
-2.9834572298	9.00463354720008
-2.9833995895	9.0042380809333
-2.9833419492	9.00390091733221
-2.9832843089	9.00362777824618
-2.9832266686	9.00342162189922
-2.9831690282	9.00328242201497
-2.9831113879	9.00320734146215
-2.9830537476	9.00319128293252
-2.9829961073	9.00322758264725
-2.982938467	9.00330856005245
-2.9828808267	9.00342576330921
-2.9828231864	9.00356996500655
-2.9827655461	9.00373107434725
-2.9827079057	9.00389812546555
-2.9826502654	9.00405941979461
-2.9825926251	9.00420281730345
-2.9825349848	9.00431614800498
-2.9824773445	9.00438768871725
-2.9824197042	9.00440668153457
-2.9823620639	9.00436387275173
-2.9823044235	9.00425208656726
-2.9822467832	9.00406687877689
-2.9821891429	9.00380738763779
-2.9821315026	9.0034776590648
-2.9820738623	9.00308909745829
-2.982016222	9.00266559763066
-2.9819585817	9.00225464444758
-2.9819009413	9.00194676727657
-2.981843301	9.00187697169978
-2.9817856607	9.00212994246355
-2.9817280204	9.00264820870674
-2.9816703801	9.00332264819522
-2.9816127398	9.00407380939197
-2.9815550995	9.00485217598903
-2.9814974591	9.00562448503891
-2.9814398188	9.00636594304588
-2.9813821785	9.00705681454184
-2.9813245382	9.00768106563014
-2.9812668979	9.00822590578383
-2.9812092576	9.00868174858302
-2.9811516173	9.00904234084588
-2.9810939769	9.0093049862009
-2.9810363366	9.00947079924047
-2.9809786963	9.0095449711246
-2.980921056	9.00953702970067
-2.9808634157	9.00946104514138
-2.9808057754	9.00933570914885
-2.9807481351	9.00918412465458
-2.9806904947	9.0090330758513
-2.9806328544	9.00891144239477
-2.9805752141	9.00884752702213
-2.9805175738	9.0088653902422
-2.9804599335	9.00898090759692
-2.9804022932	9.00919882701373
-2.9803446529	9.00951197967557
-2.9802870125	9.00990288698669
-2.9802293722	9.01034696205381
-2.9801717319	9.01081608116195
-2.9801140916	9.01128162482874
-2.9800564513	9.01171669441373
-2.979998811	9.01209758343322
-2.9799411707	9.01240475707327
-2.9798835303	9.01262356086521
-2.97982589	9.01274480371334
-2.9797682497	9.01276531007344
-2.9797106094	9.01268847641827
-2.9796529691	9.01252477947336
-2.9795953288	9.01229220228324
-2.9795376885	9.0120163365302
-2.9794800481	9.01172987156563
-2.9794224078	9.01147093874985
-2.9793647675	9.01127974827578
-2.9793071272	9.01119328293609
-2.9792494869	9.01123872621329
-2.9791918466	9.01142759295415
-2.9791342063	9.01175295454424
-2.9790765659	9.01219099734021
-2.9790189256	9.01270595233459
-2.9789612853	9.01325613467924
-2.978903645	9.01379920342111
-2.9788460047	9.01429582406099
-2.9787883644	9.01471185926165
-2.9787307241	9.01501949737326
-2.9786730837	9.01519775956157
-2.9786154434	9.01523265952031
-2.9785578031	9.01511717544421
-2.9785001628	9.01485114631693
-2.9784425225	9.0144411174326
-2.9783848822	9.01390017945086
-2.9783272419	9.01324784723277
-2.9782696015	9.01250997997567
-2.9782119612	9.01171874798819
-2.9781543209	9.01091254746624
-2.9780966806	9.01013552405331
-2.9780390403	9.00943602839489
-2.9779814	9.00886282030442
-2.9779237597	9.00845799853167
-2.9778661193	9.00824734908962
-2.977808479	9.00823221153623
-2.9777508387	9.00838839891108
-2.9776931984	9.00867361684759
-2.9776355581	9.00903873946758
-2.9775779178	9.00943709509681
-2.9775202775	9.00982940316424
-2.9774626371	9.01018514966444
-2.9774049968	9.01048206279172
-2.9773473565	9.01070488188147
-2.9772897162	9.01084406047312
-2.9772320759	9.01089463433717
-2.9771744356	9.01085533379539
-2.9771167953	9.0107279548747
-2.9770591549	9.01051698670463
-2.9770015146	9.0102294949439
-2.9769438743	9.00987527232909
-2.976886234	9.00946725973931
-2.9768285937	9.00902222243261
-2.9767709534	9.00856161503986
-2.9767133131	9.00811240740311
-2.9766556727	9.00770735405551
-2.9765980324	9.00738374324559
-2.9765403921	9.00717939158907
-2.9764827518	9.00712539002785
-2.9764251115	9.00723754886847
-2.9763674712	9.00751103033302
-2.9763098309	9.00792163481411
-2.9762521905	9.00843252261892
-2.9761945502	9.00900205212756
-2.9761369099	9.00958952404259
-2.9760792696	9.01015829226947
-2.9760216293	9.01067707491171
-2.975963989	9.01112043130012
-2.9759063487	9.01146897168549
-2.9758487083	9.0117095714865
-2.975791068	9.01183565345228
-2.9757334277	9.01184753563205
-2.9756757874	9.01175277620088
-2.9756181471	9.01156641819945
-2.9755605068	9.01131098428242
-2.9755028665	9.01101596101597
-2.9754452261	9.01071637679321
-2.9753875858	9.0104500255797
-2.9753299455	9.01025300180951
-2.9752723052	9.01015390101086
-2.9752146649	9.01016807898624
-2.9751570246	9.01029418756777
-2.9750993843	9.01051464366161
-2.9750417439	9.01079985559618
-2.9749841036	9.01111432782739
-2.9749264633	9.01142253156824
-2.974868823	9.01169331466063
-2.9748111827	9.01190265182139
-2.9747535424	9.01203505418716
-2.9746959021	9.01208402299672
-2.9746382617	9.01205180611948
-2.9745806214	9.01194857555746
-2.9745229811	9.01179101270232
-2.9744653408	9.01160023080674
-2.9744077005	9.01139905998189
-2.9743500602	9.01120880247008
-2.9742924199	9.01104592868409
-2.9742347795	9.01091938290769
-2.9741771392	9.01082931154534
-2.9741194989	9.01076772256747
-2.9740618586	9.01072103690657
-2.9740042183	9.01067393202089
-2.973946578	9.01061362601126
-2.9738889377	9.01053384509993
-2.9738312973	9.01043792511508
-2.973773657	9.01034059706798
-2.9737160167	9.01026790180398
-2.9736583764	9.01025451635261
-2.9736007361	9.01033790400111
-2.9735430958	9.0105497678714
-2.9734854555	9.01090707882369
-2.9734278151	9.01140621352616
-2.9733701748	9.01202259173054
-2.9733125345	9.01271526723816
-2.9732548942	9.01343374076264
-2.9731972539	9.01412440796043
-2.9731396136	9.01473541601839
-2.9730819733	9.01521989494819
-2.9730243329	9.01553798586686
-2.9729666926	9.01565810011807
-2.9729090523	9.01555769636257
-2.972851412	9.01522372391791
-2.9727937717	9.01465285819167
-2.9727361314	9.01385155135856
-2.9726784911	9.01283604427502
-2.9726208507	9.01163249427047
-2.9725632104	9.01027764857927
-2.9725055701	9.00882098174589
-2.9724479298	9.00733046968752
-2.9723902895	9.00590702121579
-2.9723326492	9.0047156951086
-2.9722750089	9.00401627331334
-2.9722173685	9.00404141050947
-2.9721597282	9.00469819789968
-2.9721020879	9.00567110082009
-2.9720444476	9.00671911625007
-2.9719868073	9.00771273684888
-2.971929167	9.00858571881269
-2.9718715267	9.00930504807804
-2.9718138863	9.00985745435578
-2.971756246	9.01024325503422
-2.9716986057	9.01047308858756
-2.9716409654	9.01056570062824
-2.9715833251	9.01054599613446
-2.9715256848	9.01044296386868
-2.9714680445	9.01028729155316
-2.9714104042	9.01010863539823
-2.9713527638	9.00993270758942
-2.9712951235	9.00977858309561
-2.9712374832	9.00965680323462
-2.9711798429	9.00956883533785
-2.9711222026	9.0095081047803
-2.9710645623	9.00946231415868
-2.971006922	9.00941638177697
-2.9709492816	9.00935525660972
-2.9708916413	9.00926610554483
-2.970834001	9.00913965360233
-2.9707763607	9.00897072094731
-2.9707187204	9.00875810511969
-2.9706610801	9.0085040027759
-2.9706034398	9.00821314253357
-2.9705457994	9.00789179291878
-2.9704881591	9.00754677274262
-2.9704305188	9.00718458739343
-2.9703728785	9.00681081065487
-2.9703152382	9.00642975926148
-2.9702575979	9.00604451556664
-2.9701999576	9.00565724026873
-2.9701423172	9.00526970211801
-2.9700846769	9.00488387282318
-2.9700270366	9.00450243280417
-2.9699693963	9.00412902606021
-2.969911756	9.00376813034213
-2.9698541157	9.00342445170671
-2.9697964754	9.00310184439971
-2.969738835	9.00280190947431
-2.9696811947	9.0025226619318
-2.9696235544	9.00225789930317
-2.9695659141	9.0019979664856
-2.9695082738	9.0017325653613
-2.9694506335	9.0014567177427
-2.9693929932	9.00118396735731
-2.9693353528	9.00097844019049
-2.9692777125	9.00098770992946
-2.9692200722	9.00130619605265
-2.9691624319	9.00185525089359
-2.9691047916	9.00254722403134
-2.9690471513	9.00333529365741
-2.968989511	9.00419033621581
-2.9689318706	9.00508834959157
-2.9688742303	9.00600628905057
-2.96881659	9.00692099844771
-2.9687589497	9.00780927833818
-2.9687013094	9.00864843172525
-2.9686436691	9.00941700263835
-2.9685860288	9.01009560599051
-2.9685283884	9.01066777597759
-2.9684707481	9.01112079995499
-2.9684131078	9.01144650358419
-2.9683554675	9.0116419622235
-2.9682978272	9.01171011982444
-2.9682401869	9.01166028060855
-2.9681825466	9.01150841264766
-2.9681249062	9.01127715436597
-2.9680672659	9.01099534551346
-2.9680096256	9.01069679671465
-2.9679519853	9.01041790852043
-2.967894345	9.01019390692349
-2.9678367047	9.01005386324866
-2.9677790644	9.01001556687072
-2.967721424	9.01008202090319
-2.9676637837	9.01024118416846
-2.9676061434	9.01046918507589
-2.9675485031	9.01073567072572
-2.9674908628	9.01100938308632
-2.9674332225	9.01126265030304
-2.9673755822	9.01147436046294
-2.9673179418	9.0116315932471
-2.9672603015	9.01173021360476
-2.9672026612	9.0117746706882
-2.9671450209	9.01177707162494
-2.9670873806	9.01175549388284
-2.9670297403	9.01173147662012
-2.9669721	9.01172673998203
-2.9669144596	9.01175944928629
-2.9668568193	9.011840678898
-2.966799179	9.01197194600398
-2.9667415387	9.0121444906836
-2.9666838984	9.01234048035169
-2.9666262581	9.01253568746327
-2.9665686178	9.01270283007544
-2.9665109774	9.01281485782012
-2.9664533371	9.01284769621967
-2.9663956968	9.01278227627144
-2.9663380565	9.01260589862081
-2.9662804162	9.01231302674615
-2.9662227759	9.01190561438608
-2.9661651356	9.0113930736363
-2.9661074952	9.01079192547949
-2.9660498549	9.01012512713931
-2.9659922146	9.00942101461365
-2.9659345743	9.00871168565197
-2.965876934	9.0080305642538
-2.9658192937	9.00740880925799
-2.9657616534	9.00687053704858
-2.965704013	9.00642759456181
-2.9656463727	9.00607579217569
-2.9655887324	9.00579491894702
-2.9655310921	9.00555333227347
-2.9654734518	9.00531541689367
-2.9654158115	9.00504896884529
-2.9653581712	9.00473066164242
-2.9653005308	9.00434957998925
-2.9652428905	9.00391012044965
-2.9651852502	9.00343632691995
-2.9651276099	9.002980125094
-2.9650699696	9.00263253646268
-2.9650123293	9.00251551204943
-2.964954689	9.00270840473439
-2.9648970486	9.00317222157519
-2.9648394083	9.00380152240278
-2.964781768	9.00450376669959
-2.9647241277	9.00521720811548
-2.9646664874	9.00590315896745
-2.9646088471	9.00653849971151
-2.9645512068	9.00711161662966
-2.9644935664	9.0076202851636
-2.9644359261	9.0080702248048
-2.9643782858	9.00847357194022
-2.9643206455	9.0088468549299
-2.9642630052	9.0092083222613
-2.9642053649	9.00957477975917
-2.9641477246	9.00995838846127
-2.9640900842	9.01036408594564
-2.9640324439	9.01078822028191
-2.9639748036	9.0112186617103
-2.9639171633	9.01163620613091
-2.963859523	9.01201679037332
-2.9638018827	9.01233397630305
-2.9637442424	9.01256129647261
-2.963686602	9.01267423054594
-2.9636289617	9.01265175445992
-2.9635713214	9.01247746098293
-2.9635136811	9.0121403356442
-2.9634560408	9.01163522259873
-2.9633984005	9.01096308138881
-2.9633407602	9.01013112413119
-2.9632831198	9.00915297649776
-2.9632254795	9.00804918341464
-2.9631678392	9.00684877497905
-2.9631101989	9.00559383927662
-2.9630525586	9.004353043966
-2.9629949183	9.00326210462667
-2.962937278	9.00261370019596
-2.9628796376	9.00276703714951
-2.9628219973	9.0035957466967
-2.962764357	9.00470830302294
-2.9627067167	9.00588625066316
-2.9626490764	9.00703346406606
-2.9625914361	9.00810158326173
-2.9625337958	9.00906239870387
-2.9624761554	9.00989816231675
-2.9624185151	9.01059773850119
-2.9623608748	9.01115478426063
-2.9623032345	9.01156668703635
-2.9622455942	9.01183381948451
-2.9621879539	9.01195892456312
-2.9621303136	9.0119466018481
-2.9620726732	9.01180285763792
-2.9620150329	9.01153476695146
-2.9619573926	9.01115022262553
-2.9618997523	9.01065783555042
-2.961842112	9.0100669665374
-2.9617844717	9.00938794728296
-2.9617268314	9.00863251759944
-2.961669191	9.00781457728301
-2.9616115507	9.00695146586665
-2.9615539104	9.00606618180162
-2.9614962701	9.00519144837885
-2.9614386298	9.00437709749044
-2.9613809895	9.00370142176311
-2.9613233492	9.00327635514336
-2.9612657088	9.0032069917777
-2.9612080685	9.00349744574586
-2.9611504282	9.0040391559772
-2.9610927879	9.00470527257917
-2.9610351476	9.00540403559008
-2.9609775073	9.00607664393313
-2.960919867	9.00668472536659
-2.9608622266	9.00720201541927
-2.9608045863	9.00761004662221
-2.960746946	9.00789606174496
-2.9606893057	9.00805201488338
-2.9606316654	9.00807410568416
-2.9605740251	9.00796256902678
-2.9605163848	9.00772159857025
-2.9604587444	9.00735938794503
-2.9604011041	9.00688833505115
-2.9603434638	9.00632555715329
-2.9602858235	9.00569403541145
-2.9602281832	9.00502497621553
-2.9601705429	9.00436238848628
-2.9601129026	9.00377060946484
-2.9600552623	9.00334081419173
-2.9599976219	9.0031759291128
-2.9599399816	9.00332986793946
-2.9598823413	9.00375912221629
-2.959824701	9.00436620080776
-2.9597670607	9.00506308628325
-2.9597094204	9.00578920942305
-2.9596517801	9.00650531394969
-2.9595941397	9.00718532670381
-2.9595364994	9.00781103111899
-2.9594788591	9.00836900383874
-2.9594212188	9.0088488519325
-2.9593635785	9.00924218810008
-2.9593059382	9.0095420445001
-2.9592482979	9.00974258181662
-2.9591906575	9.00983902682831
-2.9591330172	9.00982779212567
-2.9590753769	9.00970677686895
-2.9590177366	9.00947582136369
-2.9589600963	9.00913734051542
-2.958902456	9.00869716097524
-2.9588448157	9.00816566499172
-2.9587871753	9.00755941022009
-2.958729535	9.00690353848297
-2.9586718947	9.00623534937185
-2.9586142544	9.00560906267919
-2.9585566141	9.00509952473925
-2.9584989738	9.00479643793798
-2.9584413335	9.00477584206681
-2.9583836931	9.0050569495319
-2.9583260528	9.00559016535702
-2.9582684125	9.00629141247439
-2.9582107722	9.00707924005795
-2.9581531319	9.00788912314516
-2.9580954916	9.00867330608643
-2.9580378513	9.00939710515363
-2.9579802109	9.01003574183799
-2.9579225706	9.01057227057317
-2.9578649303	9.01099628844323
-2.95780729	9.01130308278211
-2.9577496497	9.01149294768488
-2.9576920094	9.01157052799208
-2.9576343691	9.01154410446948
-2.9575767287	9.01142478744023
-2.9575190884	9.01122562092391
-2.9574614481	9.01096065051383
-2.9574038078	9.01064401758426
-2.9573461675	9.01028920802974
-2.9572885272	9.00990856323205
-2.9572308869	9.00951318479723
-2.9571732465	9.00911331660769
-2.9571156062	9.00871919586509
-2.9570579659	9.00834227223442
-2.9570003256	9.00799650210157
-2.9569426853	9.00769924093323
-2.956885045	9.00747106102151
-2.9568274047	9.00733377961448
-2.9567697643	9.00730643645535
-2.956712124	9.00740005864395
-2.9566544837	9.00761330730111
-2.9565968434	9.00793112273788
-2.9565392031	9.00832688447516
-2.9564815628	9.00876668871546
-2.9564239225	9.00921382282488
-2.9563662821	9.00963230419118
-2.9563086418	9.00998929175323
-2.9562510015	9.01025664579087
-2.9561933612	9.01041196808254
-2.9561357209	9.01043935448779
-2.9560780806	9.01032998519164
-2.9560204403	9.0100826005191
-2.9559627999	9.00970390279715
-2.9559051596	9.00920889253491
-2.9558475193	9.00862115178299
-2.955789879	9.00797302319142
-2.9557322387	9.00730545558475
-2.9556745984	9.00666682820697
-2.9556169581	9.00610920086671
-2.9555593177	9.00567979952449
-2.9555016774	9.00540719180664
-2.9554440371	9.00528778292627
-2.9553863968	9.00528333975803
-2.9553287565	9.00533330338913
-2.9552711162	9.00537268545726
-2.9552134759	9.00534500958345
-2.9551558355	9.00520800499804
-2.9550981952	9.00493505090038
-2.9550405549	9.00451580494767
-2.9549829146	9.00395906462625
-2.9549252743	9.00330325976789
-2.954867634	9.00264974872236
-2.9548099937	9.00224291880054
-2.9547523533	9.0024439146224
-2.954694713	9.00328355859662
-2.9546370727	9.00449519675109
-2.9545794324	9.00589493139747
-2.9545217921	9.00739180045693
-2.9544641518	9.00893459259153
-2.9544065115	9.0104894844941
-2.9543488711	9.01203209694562
-2.9542912308	9.01354436707221
-2.9542335905	9.01501297201417
-2.9541759502	9.01642819089741
-2.9541183099	9.01778281033691
-2.9540606696	9.01907100098425
-2.9540030293	9.02028719711192
-2.9539453889	9.02142508507214
-2.9538877486	9.02247680035869
-2.9538301083	9.02343245995581
-2.953772468	9.02428005909053
-2.9537148277	9.02500578329782
-2.9536571874	9.02559465202146
-2.9535995471	9.02603146106152
-2.9535419067	9.02630190347237
-2.9534842664	9.02639373493933
-2.9534266261	9.02629793201017
-2.9533689858	9.02600970367208
-2.9533113455	9.02552930786558
-2.9532537052	9.02486265132123
-2.9531960649	9.02402158947803
-2.9531384245	9.02302396685357
-2.9530807842	9.02189341090602
-2.9530231439	9.02065883240833
-2.9529655036	9.01935372486464
-2.9529078633	9.01801520384267
-2.952850223	9.01668278104173
-2.9527925827	9.01539679432102
-2.9527349423	9.01419634528303
-2.952677302	9.01311664666616
-2.9526196617	9.01218574031964
-2.9525620214	9.01142101302385
-2.9525043811	9.01082644013512
-2.9524467408	9.0103918982564
-2.9523891005	9.0100953743978
-2.9523314601	9.00990767219405
-2.9522738198	9.00979796952229
-2.9522161795	9.00973840682435
-2.9521585392	9.00970671963617
-2.9521008989	9.00968693527729
-2.9520432586	9.00966870472421
-2.9519856183	9.00964596114101
-2.9519279779	9.00961544447402
-2.9518703376	9.00957543255945
-2.9518126973	9.00952486069605
-2.951755057	9.00946285315432
-2.9516974167	9.00938860142296
-2.9516397764	9.00930147531613
-2.9515821361	9.00920119533278
-2.9515244957	9.00908795980487
-2.9514668554	9.00896242151481
-2.9514092151	9.00882549877728
-2.9513515748	9.00867806800055
-2.9512939345	9.00852062293348
-2.9512362942	9.00835303648143
-2.9511786539	9.00817454137855
-2.9511210135	9.00798401767357
-2.9510633732	9.00778060030117
-2.9510057329	9.00756455411481
-2.9509480926	9.00733828599958
-2.9508904523	9.00710729391107
-2.950832812	9.00688080486729
-2.9507751717	9.00667177048296
-2.9507175313	9.00649587527397
-2.950659891	9.0063692842508
-2.9506022507	9.00630526305824
-2.9505446104	9.0063104448938
-2.9504869701	9.00638212334701
-2.9504293298	9.00650780604088
-2.9503716895	9.0066672461099
-2.9503140491	9.00683604766898
-2.9502564088	9.00698957991779
-2.9501987685	9.00710633299334
-2.9501411282	9.00717047263491
-2.9500834879	9.00717369138954
-2.9500258476	9.00711653627333
-2.9499682073	9.00700927644471
-2.9499105669	9.00687213878057
-2.9498529266	9.00673438690005
-2.9497952863	9.00663138525131
-2.949737646	9.00659882567401
-2.9496800057	9.00666447653617
-2.9496223654	9.00684007561373
-2.9495647251	9.00711737674141
-2.9495070847	9.00747042751318
-2.9494494444	9.00786225179924
-2.9493918041	9.00825224544004
-2.9493341638	9.00860183655789
-2.9492765235	9.00887792924142
-2.9492188832	9.00905468819386
-2.9491612429	9.00911432209339
-2.9491036025	9.00904731772233
-2.9490459622	9.00885234618689
-2.9489883219	9.00853595680032
-2.9489306816	9.00811208331621
-2.9488730413	9.00760140981281
-2.948815401	9.00703058533204
-2.9487577607	9.00643128779123
-2.9487001204	9.00583900469616
-2.94864248	9.00529123127296
-2.9485848397	9.00482451242276
-2.9485271994	9.00446978473399
-2.9484695591	9.00424660695689
-2.9484119188	9.00415923761073
-2.9483542785	9.00419846330689
-2.9482966382	9.00434922928661
-2.9482389978	9.00459895634125
-2.9481813575	9.00494141156338
-2.9481237172	9.00537524142625
-2.9480660769	9.00589955026535
-2.9480084366	9.00650947431223
-2.9479507963	9.00719361282843
-2.947893156	9.00793368204723
-2.9478355156	9.00870580643029
-2.9477778753	9.00948258228106
-2.947720235	9.01023531093085
-2.9476625947	9.01093606363843
-2.9476049544	9.01155946561299
-2.9475473141	9.01208416806146
-2.9474896738	9.01249399597013
-2.9474320334	9.01277878934084
-2.9473743931	9.01293487889836
-2.9473167528	9.01296522188422
-2.9472591125	9.01287912920069
-2.9472014722	9.0126915840477
-2.9471438319	9.01242209192614
-2.9470861916	9.01209310498572
-2.9470285512	9.01172800832055
-2.9469709109	9.01134884146483
-2.9469132706	9.01097400667001
-2.9468556303	9.01061634237137
-2.94679799	9.01028205848676
-2.9467403497	9.00997085758075
-2.9466827094	9.0096773315661
-2.946625069	9.00939334404513
-2.9465674287	9.00911082983964
-2.9465097884	9.00882439681397
-2.9464521481	9.00853319253187
-2.9463945078	9.00824169813815
-2.9463368675	9.00795923248407
-2.9462792272	9.0076981023688
-2.9462215868	9.00747052200801
-2.9461639465	9.00728479417455
-2.9461063062	9.00714172938039
-2.9460486659	9.00703251113306
-2.9459910256	9.00693884968177
-2.9459333853	9.00683536625231
-2.945875745	9.00669329099227
-2.9458181046	9.00648432845259
-2.9457604643	9.00618388514859
-2.945702824	9.00577342771503
-2.9456451837	9.00524209476635
-2.9455875434	9.00458805003046
-2.9455299031	9.00382054982057
-2.9454722628	9.00296584764004
-2.9454146224	9.00209047222406
-2.9453569821	9.00140999614876
-2.9452993418	9.0014751056663
-2.9452417015	9.00228813432556
-2.9451840612	9.00334537582683
-2.9451264209	9.00444645787299
-2.9450687806	9.00551543616776
-2.9450111402	9.0065080722162
-2.9449534999	9.00739198678501
-2.9448958596	9.00814192456848
-2.9448382193	9.00873858095206
-2.944780579	9.00916838288804
-2.9447229387	9.00942348873475
-2.9446652984	9.00950179436568
-2.944607658	9.00940690051606
-2.9445500177	9.00914808014733
-2.9444923774	9.00874035968769
-2.9444347371	9.00820490763979
-2.9443770968	9.00757005401746
-2.9443194565	9.00687342641104
-2.9442618162	9.00616578169015
-2.9442041758	9.00551647491421
-2.9441465355	9.00501694561992
-2.9440888952	9.00476957856021
-2.9440312549	9.0048470291112
-2.9439736146	9.0052458645205
-2.9439159743	9.00589257106315
-2.943858334	9.0066921570722
-2.9438006936	9.00756201675899
-2.9437430533	9.0084389721142
-2.943685413	9.00927542244904
-2.9436277727	9.01003463187209
-2.9435701324	9.01068764552471
-2.9435124921	9.01121175969376
-2.9434548518	9.01159005748286
-2.9433972114	9.0118116308664
-2.9433395711	9.01187225294247
-2.9432819308	9.01177537872062
-2.9432242905	9.01153339081024
-2.9431666502	9.01116904076139
-2.9431090099	9.01071697103885
-2.9430513696	9.01022491201621
-2.9429937292	9.00975350777662
-2.9429360889	9.00937269394215
-2.9428784486	9.00915192242493
-2.9428208083	9.00914373811893
-2.942763168	9.00936673887453
-2.9427055277	9.00979887785159
-2.9426478874	9.01038603700482
-2.942590247	9.01105882369123
-2.9425326067	9.01174739142473
-2.9424749664	9.01239004406781
-2.9424173261	9.01293676609761
-2.9423596858	9.01335005167742
-2.9423020455	9.01360469637508
-2.9422444052	9.01368728746255
-2.9421867648	9.01359564896868
-2.9421291245	9.01333826929775
-2.9420714842	9.01293364650003
-2.9420138439	9.01240947241876
-2.9419562036	9.0118014814967
-2.9418985633	9.01115172253889
-2.941840923	9.01050586044775
-2.9417832826	9.00990902904332
-2.9417256423	9.0094000237934
-2.941668002	9.00900451360172
-2.9416103617	9.00872940046694
-2.9415527214	9.00856125837101
-2.9414950811	9.00847037781855
-2.9414374408	9.0084189641652
-2.9413798004	9.00837010848149
-2.9413221601	9.00829480467794
-2.9412645198	9.0081761510774
-2.9412068795	9.00801116651989
-2.9411492392	9.00781085811664
-2.9410915989	9.00759877463966
-2.9410339586	9.00740768664515
-2.9409763182	9.0072737198273
-2.9409186779	9.00722789924958
-2.9408610376	9.00728693824254
-2.9408033973	9.00744706172888
-2.940745757	9.00768405947279
-2.9406881167	9.00795913000452
-2.9406304764	9.00822698645455
-2.940572836	9.00844283702411
-2.9405151957	9.0085669385998
-2.9404575554	9.00856699517165
-2.9403999151	9.00841916246144
-2.9403422748	9.00810827231659
-2.9402846345	9.0076276336816
-2.9402269942	9.00697857611121
-2.9401693538	9.00616981962027
-2.9401117135	9.00521671068685
-2.9400540732	9.00414038255222
-2.9399964329	9.00296705742392
-2.9399387926	9.0017288333765
-2.9398811523	9.00049533811821
-2.939823512	9.00090249580847
-2.9397658716	9.00214754897565
-2.9397082313	9.00335334252678
-2.939650591	9.00447932921176
-2.9395929507	9.00549956961089
-2.9395353104	9.00639393766557
-2.9394776701	9.00714780355794
-2.9394200298	9.00775232285792
-2.9393623894	9.00820468338874
-2.9393047491	9.00850818575289
-2.9392471088	9.00867212424016
-2.9391894685	9.00871144343082
-2.9391318282	9.00864613726937
-2.9390741879	9.00850034680852
-2.9390165476	9.00830107184644
-2.9389589072	9.00807642143264
-2.9389012669	9.00785337008926
-2.9388436266	9.0076551332127
-2.9387859863	9.00749856719761
-2.938728346	9.00739225696162
-2.9386707057	9.00733598355897
-2.9386130654	9.00732188210833
-2.938555425	9.00733693381254
-2.9384977847	9.00736597984348
-2.9384401444	9.00739441565935
-2.9383825041	9.00741008291966
-2.9383248638	9.00740426227048
-2.9382672235	9.0073719282661
-2.9382095832	9.00731152045572
-2.9381519428	9.00722448085899
-2.9380943025	9.0071147508927
-2.9380366622	9.00698837813651
-2.9379790219	9.00685331732221
-2.9379213816	9.00671942769002
-2.9378637413	9.00659856015962
-2.937806101	9.00650452206874
-2.9377484606	9.00645258070912
-2.9376908203	9.00645819641706
-2.93763318	9.00653486571553
-2.9375755397	9.00669142506774
-2.9375178994	9.00692963659683
-2.9374602591	9.00724293366249
-2.9374026188	9.00761675098559
-2.9373449784	9.0080301363655
-2.9372873381	9.00845794462139
-2.9372296978	9.00887302690691
-2.9371720575	9.00924808861436
-2.9371144172	9.00955717074626
-2.9370567769	9.00977682565258
-2.9369991366	9.00988705270811
-2.9369414963	9.00987204691159
-2.9368838559	9.00972078980885
-2.9368262156	9.00942746144736
-2.9367685753	9.00899168647366
-2.936710935	9.00841857620052
-2.9366532947	9.0077185801125
-2.9365956544	9.00690713189442
-2.9365380141	9.0060041070596
-2.9364803737	9.00503312425981
-2.9364227334	9.00402075308269
-2.9363650931	9.00299581596909
-2.9363074528	9.00198955991133
-2.9362498125	9.00104243799692
-2.9361921722	9.0003473452866
-2.9361345319	9.00081207557443
-2.9360768915	9.00148562186707
-2.9360192512	9.00206082346258
-2.9359616109	9.00251286458659
-2.9359039706	9.00283819089742
-2.9358463303	9.00304348682342
-2.93578869	9.00314456000957
-2.9357310497	9.00316615272079
-2.9356734093	9.0031411163251
-2.935615769	9.0031075901854
-2.9355581287	9.00310269915812
-2.9355004884	9.00315291733578
-2.9354428481	9.00326529244274
-2.9353852078	9.00342572736903
-2.9353275675	9.00360557199738
-2.9352699271	9.00377140234612
-2.9352122868	9.00389295061439
-2.9351546465	9.00394803818734
-2.9350970062	9.00392570052106
-2.9350393659	9.00382894973197
-2.9349817256	9.00367809824247
-2.9349240853	9.00351450111554
-2.9348664449	9.00340159065698
-2.9348088046	9.00341446637217
-2.9347511643	9.00361051559522
-2.934693524	9.00399803445399
-2.9346358837	9.00453567913915
-2.9345782434	9.00515829555624
-2.9345206031	9.00579904669188
-2.9344629627	9.00639818587794
-2.9344053224	9.00690458589294
-2.9343476821	9.00727542203819
-2.9342900418	9.00747591809138
-2.9342324015	9.00747951018097
-2.9341747612	9.00726835234245
-2.9341171209	9.00683417910074
-2.9340594805	9.00617979198634
-2.9340018402	9.00532229459879
-2.9339441999	9.00430209712425
-2.9338865596	9.00321399425529
-2.9338289193	9.00232707902018
-2.933771279	9.00228448285964
-2.9337136387	9.00329169101084
-2.9336559983	9.00477906116084
-2.933598358	9.00641697805898
-2.9335407177	9.00806998392338
-2.9334830774	9.0096600206674
-2.9334254371	9.01112891307726
-2.9333677968	9.01242857203846
-2.9333101565	9.01351842268662
-2.9332525161	9.01436496385439
-2.9331948758	9.01494197295912
-2.9331372355	9.01523082555254
-2.9330795952	9.01522074138248
-2.9330219549	9.01490886572267
-2.9329643146	9.0143001521206
-2.9329066743	9.01340704708129
-2.9328490339	9.01224897893784
-2.9327913936	9.01085167650616
-2.9327337533	9.0092463551255
-2.932676113	9.0074687865185
-2.9326184727	9.005558315134
-2.9325608324	9.00355691995091
-2.9325031921	9.0015091786381
-2.9324455517	9.00056062077564
-2.9323879114	9.0025680850775
-2.9323302711	9.00450337409055
-2.9322726308	9.00632045652256
-2.9322149905	9.00798305543399
-2.9321573502	9.00945907475452
-2.9320997099	9.01072091113378
-2.9320420695	9.01174589017164
-2.9319844292	9.01251664773793
-2.9319267889	9.01302143339186
-2.9318691486	9.01325433266824
-2.9318115083	9.01321541475012
-2.931753868	9.01291080706443
-2.9316962277	9.01235271125132
-2.9316385873	9.01155940041335
-2.931580947	9.0105552518046
-2.9315233067	9.00937099107033
-2.9314656664	9.0080445599024
-2.9314080261	9.00662375458854
-2.9313503858	9.00517418106567
-2.9312927455	9.00380476178908
-2.9312351051	9.0027483211538
-2.9311774648	9.00245586135876
-2.9311198245	9.00306821610199
-2.9310621842	9.00409247546082
-2.9310045439	9.00517086215366
-2.9309469036	9.00615540806939
-2.9308892633	9.0069769098405
-2.9308316229	9.00759679694687
-2.9307739826	9.00799251740295
-2.9307163423	9.00815264621244
-2.930658702	9.00807498007392
-2.9306010617	9.0077655931828
-2.9305434214	9.00723815376041
-2.9304857811	9.00651325603454
-2.9304281407	9.005617690182
-2.9303705004	9.00458373161683
-2.9303128601	9.00344886025662
-2.9302552198	9.00225808647081
-2.9301975795	9.00108982902867
-2.9301399392	9.0005911295383
-2.9300822989	9.00154786630679
-2.9300246585	9.0026096138752
-2.9299670182	9.00358253792744
-2.9299093779	9.00442571427551
-2.9298517376	9.00511716837049
-2.9297940973	9.00564507990976
-2.929736457	9.00600679478546
-2.9296788167	9.00620894381934
-2.9296211763	9.00626768735966
-2.929563536	9.00620876415413
-2.9295058957	9.00606702425248
-2.9294482554	9.00588483459832
-2.9293906151	9.00570835512907
-2.9293329748	9.00558070871121
-2.9292753345	9.00553245127443
-2.9292176941	9.00557277693326
-2.9291600538	9.00568664496918
-2.9291024135	9.00583993499685
-2.9290447732	9.00598922237366
-2.9289871329	9.00609098828371
-2.9289294926	9.00610768896733
-2.9288718523	9.00601088994836
-2.9288142119	9.005782721326
-2.9287565716	9.00541684640929
-2.9286989313	9.00492003413603
-2.928641291	9.00431599959987
-2.9285836507	9.00365516665208
-2.9285260104	9.0030379912436
-2.9284683701	9.00265153842581
-2.9284107297	9.00272593507902
-2.9283530894	9.00329920422494
-2.9282954491	9.00419285758433
-2.9282378088	9.0052357623982
-2.9281801685	9.00632475728762
-2.9281225282	9.00739820138295
-2.9280648879	9.0084159649994
-2.9280072475	9.00935060980424
-2.9279496072	9.01018372959832
-2.9278919669	9.0109043218969
-2.9278343266	9.01150788027916
-2.9277766863	9.01199566647434
-2.927719046	9.01237392432197
-2.9276614057	9.01265294429092
-2.9276037653	9.01284595940831
-2.927546125	9.01296792225702
-2.9274884847	9.01303422325787
-2.9274308444	9.0130594968731
-2.9273732041	9.01305662348009
-2.9273155638	9.01303609316583
-2.9272579235	9.01300577945729
-2.9272002831	9.01297118293591
-2.9271426428	9.01293601548
-2.9270850025	9.01290302269126
-2.9270273622	9.01287481711053
-2.9269697219	9.01285453167899
-2.9269120816	9.01284615105954
-2.9268544413	9.01285440790684
-2.9267968009	9.01288426911198
-2.9267391606	9.01294009067216
-2.9266815203	9.01302461820696
-2.92662388	9.01313806203434
-2.9265662397	9.01327746487704
-2.9265085994	9.01343651299795
-2.9264509591	9.01360582097071
-2.9263933187	9.01377365164455
-2.9263356784	9.01392688245665
-2.9262780381	9.01405207138379
-2.9262203978	9.01413646183856
-2.9261627575	9.01416881581368
-2.9261051172	9.01414002863426
-2.9260474769	9.01404349645153
-2.9259898365	9.01387527581236
-2.9259321962	9.01363403453616
-2.9258745559	9.01332086922737
-2.9258169156	9.01293899401414
-2.9257592753	9.01249337977096
-2.925701635	9.01199035622228
-2.9256439947	9.0114372232811
-2.9255863544	9.01084189645225
-2.925528714	9.01021259728591
-2.9254710737	9.00955760860207
-2.9254134334	9.00888508276782
-2.9253557931	9.00820289466774
-2.9252981528	9.00751853190049
-2.9252405125	9.00683899160264
-2.9251828722	9.00617069733253
-2.9251252318	9.00551942583228
-2.9250675915	9.00489029504179
-2.9250099512	9.00428788819243
-2.9249523109	9.00371667810489
-2.9248946706	9.00318202958456
-2.9248370303	9.00269226719708
-2.92477939	9.00226255477217
-2.9247217496	9.00192088128484
-2.9246641093	9.00171184671653
-2.924606469	9.00168165928095
-2.9245488287	9.00183838167336
-2.9244911884	9.00214057279228
-2.9244335481	9.00253324817486
-2.9243759078	9.00297292764268
-2.9243182674	9.0034285558368
-2.9242606271	9.00387632911709
-2.9242029868	9.00429604223865
-2.9241453465	9.00466936447316
-2.9240877062	9.00497929071718
-2.9240300659	9.00521019531313
-2.9239724256	9.00534817710724
-2.9239147852	9.00538151557914
-2.9238571449	9.0053011344381
-2.9237995046	9.00510101566756
-2.9237418643	9.00477852480891
-2.923684224	9.00433463606987
-2.9236265837	9.00377406877937
-2.9235689434	9.00310543747175
-2.923511303	9.00234182962708
-2.9234536627	9.00150426731676
-2.9233960224	9.00065822765394
-2.9233383821	9.00060027937065
-2.9232807418	9.00151142484803
-2.9232231015	9.00250964897583
-2.9231654612	9.00351279091992
-2.9231078208	9.00449430507003
-2.9230501805	9.00543516313308
-2.9229925402	9.00631985761469
-2.9229348999	9.00713590673057
-2.9228772596	9.00787387978972
-2.9228196193	9.0085274477465
-2.922761979	9.00909333461351
-2.9227043386	9.00957113379503
-2.9226466983	9.00996298535777
-2.922589058	9.01027313086908
-2.9225314177	9.01050736702399
-2.9224737774	9.01067243941345
-2.9224161371	9.01077542110932
-2.9223584968	9.01082313022602
-2.9223008564	9.01082162364979
-2.9222432161	9.01077582302494
-2.9221855758	9.01068928183931
-2.9221279355	9.01056410956041
-2.9220702952	9.01040103281596
-2.9220126549	9.01019957252255
-2.9219550146	9.00995828730358
-2.9218973742	9.0096750657266
-2.9218397339	9.00934741434285
-2.9217820936	9.00897274722723
-2.9217244533	9.00854865615494
-2.921666813	9.00807317340069
-2.9216091727	9.00754502926839
-2.9215515324	9.0069639130326
-2.921493892	9.00633074163256
-2.9214362517	9.00564792402544
-2.9213786114	9.00491961589371
-2.9213209711	9.00415193435735
-2.9212633308	9.0033531212767
-2.9212056905	9.00253363213825
-2.9211480502	9.00170616797036
-2.9210904098	9.00088594975519
-2.9210327695	9.00011066651739
-2.9209751292	9.00067876496511
-2.9209174889	9.00137726138806
-2.9208598486	9.00200025978039
-2.9208022083	9.00252893874627
-2.920744568	9.00294677429669
-2.9206869276	9.00323967878904
-2.9206292873	9.00339682774254
-2.920571647	9.00341167082575
-2.9205140067	9.00328323452759
-2.9204563664	9.00301820854598
-2.9203987261	9.00263528808418
-2.9203410858	9.00217645494347
-2.9202834454	9.00173921382804
-2.9202258051	9.00153863374948
-2.9201681648	9.00180773591107
-2.9201105245	9.00246952611469
-2.9200528842	9.00332190888484
-2.9199952439	9.0042440246937
-2.9199376036	9.00516759649101
-2.9198799632	9.0060451251208
-2.9198223229	9.0068384878684
-2.9197646826	9.00751542493199
-2.9197070423	9.00804869298827
-2.919649402	9.00841614932684
-2.9195917617	9.00860113318769
-2.9195341214	9.00859289364955
-2.919476481	9.00838696687679
-2.9194188407	9.00798548963147
-2.9193612004	9.00739750199618
-2.9193035601	9.00663946841747
-2.9192459198	9.00573658266332
-2.9191882795	9.00472657648276
-2.9191306392	9.00367165971502
-2.9190729988	9.00269877124571
-2.9190153585	9.00211155453816
-2.9189577182	9.00232616386725
-2.9189000779	9.00319477950909
-2.9188424376	9.00431038524952
-2.9187847973	9.00547460475618
-2.918727157	9.0066029847147
-2.9186695166	9.00765126764186
-2.9186118763	9.00859248307042
-2.918554236	9.00940962018081
-2.9184965957	9.0100928723391
-2.9184389554	9.01063832070723
-2.9183813151	9.01104706128231
-2.9183236748	9.01132443159307
-2.9182660344	9.0114792288579
-2.9182083941	9.01152289007697
-2.9181507538	9.01146865626211
-2.9180931135	9.01133076664065
-2.9180354732	9.0111237245967
-2.9179778329	9.01086169145742
-2.9179201926	9.01055803070278
-2.9178625522	9.0102250238202
-2.9178049119	9.00987374113776
-2.9177472716	9.0095140059555
-2.9176896313	9.00915439788574
-2.917631991	9.00880219887142
-2.9175743507	9.00846321628955
-2.9175167104	9.00814145741749
-2.91745907	9.00783869502464
-2.9174014297	9.00755402144265
-2.9173437894	9.00728355909678
-2.9172861491	9.00702047854753
-2.9172285088	9.00675542362799
-2.9171708685	9.00647734326631
-2.9171132282	9.00617462812087
-2.9170555878	9.00583640814263
-2.9169979475	9.00545385183425
-2.9169403072	9.00502140609733
-2.9168826669	9.00453797459536
-2.9168250266	9.00400823107111
-2.9167673863	9.00344453918141
-2.916709746	9.00287064733423
-2.9166521056	9.00232969838466
-2.9165944653	9.00189930238166
-2.916536825	9.00169638425813
-2.9164791847	9.00179707364344
-2.9164215444	9.00213037599653
-2.9163639041	9.00256399757779
-2.9163062638	9.00300404321754
-2.9162486234	9.00339648236305
-2.9161909831	9.00371024323933
-2.9161333428	9.00392855494365
-2.9160757025	9.00404632116809
-2.9160180622	9.00407065085322
-2.9159604219	9.00402337128608
-2.9159027816	9.0039447119694
-2.9158451412	9.00389575880776
-2.9157875009	9.00395329754796
-2.9157298606	9.00418936332993
-2.9156722203	9.00464200700584
-2.91561458	9.00530288221729
-2.9155569397	9.00613150793381
-2.9154992994	9.00707657694719
-2.915441659	9.00808850792846
-2.9153840187	9.00912361104214
-2.9153263784	9.01014465729102
-2.9152687381	9.01112063027514
-2.9152110978	9.01202657374973
-2.9151534575	9.01284369024631
-2.9150958172	9.01355959912043
-2.9150381768	9.01416866408607
-2.9149805365	9.01467224794085
-2.9149228962	9.01507881651034
-2.9148652559	9.01540373224203
-2.9148076156	9.01566861015793
-2.9147499753	9.01590006807557
-2.914692335	9.01612775025499
-2.9146346946	9.01638160041013
-2.9145770543	9.0166886090147
-2.914519414	9.01706948604817
-2.9144617737	9.01753594204555
-2.9144041334	9.01808920133115
-2.9143464931	9.01872007166602
-2.9142888528	9.01941040479155
-2.9142312125	9.02013548754151
-2.9141735721	9.02086671906456
-2.9141159318	9.02157412878091
-2.9140582915	9.02222843615526
-2.9140006512	9.02280260244829
-2.9139430109	9.02327287266063
-2.9138853706	9.02361944467765
-2.9138277303	9.02382678419275
-2.9137700899	9.02388373313517
-2.9137124496	9.02378343178777
-2.9136548093	9.02352309085615
-2.913597169	9.02310370048176
-2.9135395287	9.02252964190211
-2.9134818884	9.02180828714281
-2.9134242481	9.02094960156765
-2.9133666077	9.01996576965055
-2.9133089674	9.01887090291684
-2.9132513271	9.01768087740859
-2.9131936868	9.01641334881453
-2.9131360465	9.01508805022695
-2.9130784062	9.01372748304363
-2.9130207659	9.01235819452359
-2.9129631255	9.01101290727896
-2.9129054852	9.00973380858813
-2.9128478449	9.00857688967327
-2.9127902046	9.00761555052615
-2.9127325643	9.00693686266454
-2.912674924	9.00661877639023
-2.9126172837	9.00668850110482
-2.9125596433	9.00709800562325
-2.912502003	9.0077483028979
-2.9124443627	9.00853364637499
-2.9123867224	9.00936636157401
-2.9123290821	9.0101805580911
-2.9122714418	9.010927763545
-2.9122138015	9.01157200661285
-2.9121561611	9.01208634272863
-2.9120985208	9.01245075267185
-2.9120408805	9.01265098388944
-2.9119832402	9.01267794906925
-2.9119255999	9.01252744792513
-2.9118679596	9.01220004740818
-2.9118103193	9.01170103913944
-2.9117526789	9.01104043344367
-2.9116950386	9.01023301715376
-2.9116373983	9.00929851341237
-2.911579758	9.00826206009442
-2.9115221177	9.00715541026653
-2.9114644774	9.00601985148771
-2.9114068371	9.00491313978268
-2.9113491967	9.00392502342721
-2.9112915564	9.00320249069789
-2.9112339161	9.00293474471213
-2.9111762758	9.00318246545759
-2.9111186355	9.00377213567242
-2.9110609952	9.0044925931953
-2.9110033549	9.00521327266491
-2.9109457145	9.00586527382958
-2.9108880742	9.00641240709944
-2.9108304339	9.00683655208201
-2.9107727936	9.0071311567846
-2.9107151533	9.00729818559213
-2.910657513	9.00734642573761
-2.9105998727	9.00729022819876
-2.9105422323	9.00714825273883
-2.910484592	9.00694195198805
-2.9104269517	9.00669363901547
-2.9103693114	9.00642410230807
-2.9103116711	9.00614990682703
-2.9102540308	9.00588084259377
-2.9101963905	9.00561820522347
-2.9101387501	9.00535460364868
-2.9100811098	9.00507560231075
-2.9100234695	9.00476290515327
-2.9099658292	9.00439844165704
-2.9099081889	9.00396897077448
-2.9098505486	9.00347181812336
-2.9097929083	9.00292475671601
-2.9097352679	9.00238884866359
-2.9096776276	9.00201787013303
-2.9096199873	9.00206386521358
-2.909562347	9.00261739792683
-2.9095047067	9.00350901019794
-2.9094470664	9.00457392494717
-2.9093894261	9.00571749835215
-2.9093317857	9.00688038164121
-2.9092741454	9.0080179580543
-2.9092165051	9.00909281156945
-2.9091588648	9.01007237594651
-2.9091012245	9.01092852148641
-2.9090435842	9.01163786573875
-2.9089859439	9.01218231860655
-2.9089283035	9.0125496445101
-2.9088706632	9.01273393032391
-2.9088130229	9.01273590271141
-2.9087553826	9.01256306522287
-2.9086977423	9.01222961048125
-2.908640102	9.01175612338988
-2.9085824617	9.01116901812907
-2.9085248213	9.01049967046492
-2.908467181	9.00978314006849
-2.9084095407	9.00905629058678
-2.9083519004	9.00835508339303
-2.9082942601	9.00771084164703
-2.9082366198	9.00714567879976
-2.9081789795	9.00666806328474
-2.9081213391	9.0062703564545
-2.9080636988	9.00593009554874
-2.9080060585	9.00561516681285
-2.9079484182	9.00529099371404
-2.9078907779	9.00492724889652
-2.9078331376	9.0045027182893
-2.9077754973	9.00400858309561
-2.9077178569	9.0034517506194
-2.9076602166	9.00286161691547
-2.9076025763	9.00230739531884
-2.907544936	9.0019317844339
-2.9074872957	9.00193081887181
-2.9074296554	9.0023392799637
-2.9073720151	9.00298797336282
-2.9073143747	9.00372186890763
-2.9072567344	9.00445128700526
-2.9071990941	9.00512239211245
-2.9071414538	9.0056988172963
-2.9070838135	9.00615448309186
-2.9070261732	9.00647104483771
-2.9069685329	9.00663711074472
-2.9069108925	9.00664822369373
-2.9068532522	9.00650729164248
-2.9067956119	9.00622554136248
-2.9067379716	9.00582436623266
-2.9066803313	9.00533882692442
-2.906622691	9.00482388291573
-2.9065650507	9.00436327186108
-2.9065074103	9.00407332028745
-2.90644977	9.00407653405833
-2.9063921297	9.00443301652856
-2.9063344894	9.00510254619797
-2.9062768491	9.00599175238782
-2.9062192088	9.00701129007769
-2.9061615685	9.00809380819515
-2.9061039281	9.00919085631249
-2.9060462878	9.01026672395899
-2.9059886475	9.01129399146867
-2.9059310072	9.01225084086106
-2.9058733669	9.01311947613425
-2.9058157266	9.01388520959453
-2.9057580863	9.01453592611183
-2.9057004459	9.01506179175769
-2.9056428056	9.01545513658879
-2.9055851653	9.01571044139267
-2.905527525	9.01582442821698
-2.9054698847	9.0157961960205
-2.9054122444	9.01562739514021
-2.9053546041	9.01532242280094
-2.9052969637	9.01488860822873
-2.9052393234	9.01433638563536
-2.9051816831	9.01367945384133
-2.9051240428	9.0129349161604
-2.9050664025	9.01212342269555
-2.9050087622	9.01126932472817
-2.9049511219	9.01040080524241
-2.9048934815	9.00954991006022
-2.9048358412	9.00875219996106
-2.9047782009	9.00804542498557
-2.9047205606	9.00746631105768
-2.9046629203	9.00704470543158
-2.90460528	9.00679587938244
-2.9045476397	9.00671456527913
-2.9044899993	9.00677518271084
-2.904432359	9.00693896348641
-2.9043747187	9.0071636737767
-2.9043170784	9.00741112700712
-2.9042594381	9.00765081381661
-2.9042017978	9.00786058819011
-2.9041441575	9.00802585024803
-2.9040865171	9.00813823534035
-2.9040288768	9.00819428581381
-2.9039712365	9.00819425785834
-2.9039135962	9.00814110873336
-2.9038559559	9.0080396362753
-2.9037983156	9.00789576363075
-2.9037406753	9.00771597091203
-2.9036830349	9.00750686997047
-2.9036253946	9.00727495022498
-2.9035677543	9.00702652012525
-2.903510114	9.00676785282386
-2.9034524737	9.00650556481649
-2.9033948334	9.00624717965986
-2.9033371931	9.00600182923409
-2.9032795527	9.0057809186362
-2.9032219124	9.00559848542118
-2.9031642721	9.00547083267985
-2.9031066318	9.00541501244152
-2.9030489915	9.00544603318215
-2.9029913512	9.00557340079561
-2.9029337109	9.00579834598325
-2.9028760706	9.00611300854383
-2.9028184302	9.00650176712473
-2.9027607899	9.00694378929618
-2.9027031496	9.00741563139158
-2.9026455093	9.0078932416013
-2.902587869	9.00835328934888
-2.9025302287	9.00877400395485
-2.9024725884	9.00913574344565
-2.902414948	9.00942143051594
-2.9023573077	9.00961692973979
-2.9022996674	9.00971138375082
-2.9022420271	9.00969750987373
-2.9021843868	9.0095718398268
-2.9021267465	9.00933489199188
-2.9020691062	9.00899126524823
-2.9020114658	9.008549664981
-2.9019538255	9.0080228643901
-2.9018961852	9.00742763537858
-2.9018385449	9.00678468526434
-2.9017809046	9.00611863954242
-2.9017232643	9.00545806178426
-2.901665624	9.00483531959437
-2.9016079836	9.00428562733669
-2.9015503433	9.00384373459993
-2.901492703	9.00353633338633
-2.9014350627	9.00337108131378
-2.9013774224	9.00332980440107
-2.9013197821	9.00337417197344
-2.9012621418	9.00346033984198
-2.9012045014	9.00355133519941
-2.9011468611	9.00362221710946
-2.9010892208	9.00366024599022
-2.9010315805	9.00366325514139
-2.9009739402	9.00363780684471
-2.9009162999	9.00359742195245
-2.9008586596	9.00356057423917
-2.9008010192	9.00354795539273
-2.9007433789	9.00357875654453
-2.9006857386	9.00366653345099
-2.9006280983	9.00381615089877
-2.900570458	9.00402325816023
-2.9005128177	9.00427632541947
-2.9004551774	9.00455984046629
-2.900397537	9.00485713787849
-2.9003398967	9.00515218343786
-2.9002822564	9.00543037958697
-2.9002246161	9.0056787547761
-2.9001669758	9.0058858607157
-2.9001093355	9.00604159492622
-2.9000516952	9.00613706905268
-2.899994055	9.0061645765685
-2.899936415	9.00611767730284
-2.899878774	9.00599138773425
-2.899821134	9.00578244582624
-2.899763494	9.00548963250622
-2.899705853	9.00511409866403
-2.899648213	9.00465968623787
-2.899590573	9.00413323567082
-2.899532932	9.00354493959655
-2.899475292	9.00290897434706
-2.899417652	9.00224523138729
-2.899360011	9.00158563316715
-2.899302371	9.00100338075521
-2.899244731	9.00073548728964
-2.89918709	9.00101520331036
-2.89912945	9.00151306284353
-2.89907181	9.00201282405563
-2.899014169	9.00245042399418
-2.898956529	9.00279807950427
-2.898898889	9.00303980924192
-2.898841249	9.003166235569
-2.898783608	9.00317329860187
-2.898725968	9.00306190968867
-2.898668328	9.00283782358227
-2.898610687	9.00251153635371
-2.898553047	9.0020982584371
-2.898495407	9.00161840070094
-2.898437766	9.00110085271668
-2.898380126	9.00060659852559
-2.898322486	9.00042210313869
-2.898264845	9.00078927425114
-2.898207205	9.00125590725574
-2.898149565	9.00168336248859
-2.898091924	9.00203472236562
-2.898034284	9.00229063988539
-2.897976644	9.00244066641182
-2.897919004	9.00248329168892
-2.897861363	9.0024286777512
-2.897803723	9.00230423145695
-2.897746083	9.0021638810044
-2.897688442	9.0020961085458
-2.897630802	9.00220573070939
-2.897573162	9.00255054210379
-2.897515521	9.00310590062145
-2.897457881	9.00380682500951
-2.897400241	9.00459053812036
-2.8973426	9.00540661386984
-2.89728496	9.0062147105761
-2.89722732	9.00698169904916
-2.897169679	9.0076801340076
-2.897112039	9.00828769371886
-2.897054399	9.00878709525757
-2.896996759	9.00916618358791
-2.896939118	9.009418020771
-2.896881478	9.00954088596493
-2.896823838	9.00953814366786
-2.896766197	9.00941795689321
-2.896708557	9.00919284733101
-2.896650917	9.00887911639298
-2.896593276	9.0084961591693
-2.896535636	9.00806569112517
-2.896477996	9.00761093033641
-2.896420355	9.0071557649526
-2.896362715	9.00672391346131
-2.896305075	9.00633807085862
-2.896247434	9.00601898508268
-2.896189794	9.00578442553754
-2.896132154	9.00564804913731
-2.896074513	9.00561834430414
-2.896016873	9.00569796952229
-2.895959233	9.00588375124817
-2.895901593	9.00616733485287
-2.895843952	9.00653618262331
-2.895786312	9.00697457213849
-2.895728672	9.00746440854991
-2.895671031	9.00798587093328
-2.895613391	9.00851798245504
-2.895555751	9.00903918796968
-2.89549811	9.00952796966519
-2.89544047	9.00996349441516
-2.89538283	9.01032625870147
-2.895325189	9.01059869275605
-2.895267549	9.01076570094977
-2.895209909	9.01081509696884
-2.895152268	9.01073792924142
-2.895094628	9.01052868257419
-2.895036988	9.0101853493004
-2.894979348	9.00970938474757
-2.894921707	9.00910555018676
-2.894864067	9.00838166793196
-2.894806427	9.00754831324053
-2.894748786	9.00661848492102
-2.894691146	9.00560731588246
-2.894633506	9.00453200121825
-2.894575865	9.00341247435332
-2.894518225	9.00227547821707
-2.894460585	9.00118418462396
-2.894402944	9.00064749992408
-2.894345304	9.00147139896824
-2.894287664	9.00253380882035
-2.894230023	9.00358137106815
-2.894172383	9.00457253815966
-2.894114743	9.00548651323017
-2.894057102	9.00630755219098
-2.893999462	9.00702218942194
-2.893941822	9.00761854969195
-2.893884182	9.00808619150118
-2.893826541	9.00841615597184
-2.893768901	9.00860113052612
-2.893711261	9.00863570641582
-2.89365362	9.00851674539449
-2.89359598	9.00824388545226
-2.89353834	9.00782030077579
-2.893480699	9.00725392614399
-2.893423059	9.00655968748828
-2.893365419	9.0057639876996
-2.893307778	9.00491457747951
-2.893250138	9.00410274728082
-2.893192498	9.00350399539851
-2.893134857	9.0033822800941
-2.893077217	9.00389029748901
-2.893019577	9.00489691023349
-2.892961937	9.00619194434272
-2.892904296	9.00763451238704
-2.892846656	9.00914165526715
-2.892789016	9.01065964690373
-2.892731375	9.0121490769338
-2.892673735	9.01357841259407
-2.892616095	9.01492132019456
-2.892558454	9.01615563641105
-2.892500814	9.01726303619563
-2.892443174	9.01822902616739
-2.892385533	9.01904303105111
-2.892327893	9.01969850683882
-2.892270253	9.02019298612587
-2.892212612	9.02052805245981
-2.892154972	9.02070920011647
-2.892097332	9.02074557866024
-2.892039691	9.02064962139549
-2.891982051	9.02043653502293
-2.891924411	9.02012368783482
-2.891866771	9.01972989055391
-2.89180913	9.01927459410988
-2.89175149	9.01877703114757
-2.89169385	9.01825536575214
-2.891636209	9.01772588015055
-2.891578569	9.01720227968326
-2.891520929	9.01669518626556
-2.891463288	9.01621186388815
-2.891405648	9.01575622937056
-2.891348008	9.01532912116238
-2.891290367	9.01492879448536
-2.891232727	9.01455155609224
-2.891175087	9.01419244178922
-2.891117446	9.01384583651144
-2.891059806	9.01350598950732
-2.891002166	9.01316736425523
-2.890944526	9.01282483949277
-2.890886885	9.01247378372295
-2.890829245	9.01211002061381
-2.890771605	9.01172975045506
-2.890713964	9.01132945305536
-2.890656324	9.01090577854628
-2.890598684	9.01045547623428
-2.890541043	9.00997533602825
-2.890483403	9.00946216375293
-2.890425763	9.00891277861237
-2.890368122	9.00832404168133
-2.890310482	9.00769292253389
-2.890252842	9.00701660699262
-2.890195201	9.00629267548976
-2.890137561	9.00551938890963
-2.890079921	9.00469615397119
-2.89002228	9.00382443236117
-2.88996464	9.00291001543356
-2.889907	9.00197138975276
-2.88984936	9.00109171748011
-2.889791719	9.00082396650346
-2.889734079	9.00161232385289
-2.889676439	9.00267110285646
-2.889618798	9.00379015858697
-2.889561158	9.00492397755346
-2.889503518	9.0060484796336
-2.889445877	9.00714382752282
-2.889388237	9.00819131592533
-2.889330597	9.00917290658231
-2.889272956	9.01007147626286
-2.889215316	9.01087130381427
-2.889157676	9.01155861385555
-2.889100035	9.01212211175398
-2.889042395	9.01255345086537
-2.888984755	9.01284758309382
-2.888927115	9.01300299789754
-2.888869474	9.01302179406201
-2.888811834	9.01290959329712
-2.888754194	9.01267529394322
-2.888696553	9.01233065839137
-2.888638913	9.01188975815398
-2.888581273	9.0113682990931
-2.888523632	9.01078286410429
-2.888465992	9.01015011262569
-2.888408352	9.00948600799544
-2.888350711	9.00880512483499
-2.888293071	9.00812011925283
-2.888235431	9.00744142538928
-2.88817779	9.00677724559188
-2.88812015	9.00613384497489
-2.88806251	9.00551616915467
-2.888004869	9.0049287231766
-2.887947229	9.00437664930987
-2.887889589	9.00386690508897
-2.887831949	9.0034093787099
-2.887774308	9.00301758468362
-2.887716668	9.00270810145779
-2.887659028	9.00249732976194
-2.887601387	9.00239494763486
-2.887543747	9.00239728585489
-2.887486107	9.00248701651784
-2.887428466	9.00264040037941
-2.887370826	9.00283572610076
-2.887313186	9.00305774300265
-2.887255545	9.00329818675322
-2.887197905	9.00355446778334
-2.887140265	9.00382794624691
-2.887082624	9.00412241553073
-2.887024984	9.00444301184847
-2.886967344	9.00479560214998
-2.886909704	9.00518657832264
-2.886852063	9.00562287333942
-2.886794423	9.0061119438247
-2.886736783	9.00666146804592
-2.886679142	9.00727860951486
-2.886621502	9.00796885748787
-2.886563862	9.00873460823945
-2.886506221	9.00957377561319
-2.886448581	9.01047867900161
-2.886390941	9.01143540928407
-2.8863333	9.01242373292082
-2.88627566	9.01341751187437
-2.88621802	9.01438554341671
-2.886160379	9.01529273859944
-2.886102739	9.01610154101594
-2.886045099	9.01677351318908
-2.885987458	9.01727100823659
-2.885929818	9.01755888660442
-2.885872178	9.017606203773
-2.885814538	9.01738782052771
-2.885756897	9.01688589495891
-2.885699257	9.01609124258019
-2.885641617	9.01500457408555
-2.885583976	9.01363775570318
-2.885526336	9.01201546348016
-2.885468696	9.0101783448043
-2.885411055	9.0081911242741
-2.885353415	9.00616800162195
-2.885295775	9.00436407937208
-2.885238134	9.00343520564683
-2.885180494	9.00411070901488
-2.885122854	9.0058053870626
-2.885065213	9.00777090875801
-2.885007573	9.00970040321961
-2.884949933	9.01145619646707
-2.884892293	9.01295686654079
-2.884834652	9.0141468028595
-2.884777012	9.01498746148309
[truncated: 84,746 more rows]
