# Supplementary material for: Kondo screening in a Majorana metal
Source: Nat Commun. 2023 Nov 16;14:7405. doi: 10.1038/s41467-023-43185-3 (PMC10654600; doi:10.1038/s41467-023-43185-3)
Supplement: Supplementary file 3 — Source Data [file 41467_2023_43185_MOESM3_ESM.zip › Source data/Source-data-Figure.xlsx]

## Sheet: Figure 1a
Figure 1a	anti-FOXO

## Sheet: Figure 5d
Figure 1c
		Parameter 1
	Figure1c_x0p00	Raman spectra at T=5 K for RuCl3
	Figure1c_x0p01	Raman spectra at T=5 K for Cr 1%
	Figure1c_x0p02	Raman spectra at T=5 K for Cr 2%
	Figure1c_x0p03	Raman spectra at T=5 K for Cr 3%
	Figure1c_x0p05	Raman spectra at T=5 K for Cr 5%
	Figure1c_x0p07	Raman spectra at T=5 K for Cr 7%
Figure 2a
		Parameter 1
	Figure2a_x0p00_Bab	magnetic susceptibility for RuCl3 and B//ab
	Figure2a_x0p00_Bc	magnetic susceptibility for RuCl3 and B//c
	Figure2a_x0p01_Bab	magnetic susceptibility for Cr 1% and B//ab
	Figure2a_x0p01_Bc	magnetic susceptibility for Cr 1% and B//c
	Figure2a_x0p03_Bab	magnetic susceptibility for Cr 3% and B//ab
	Figure2a_x0p03_Bc	magnetic susceptibility for Cr 3% and B//c
	Figure2a_x0p04_Bab	magnetic susceptibility for Cr 4% and B//ab
	Figure2a_x0p04_Bc	magnetic susceptibility for Cr 4% and B//c
	Figure2a_x0p05_Bab	magnetic susceptibility for Cr 5% and B//ab
	Figure2a_x0p05_Bc	magnetic susceptibility for Cr 5% and B//c
	Figure2a_x0p07_Bab	magnetic susceptibility for Cr 7% and B//ab
	Figure2a_x0p07_Bc	magnetic susceptibility for Cr 7% and B//c
Figure 3a
		Parameter 1
	Figure3a_x0p00	out-of-plane magnetic susceptibility for RuCl3
	Figure3a_x0p01	out-of-plane magnetic susceptibility for Cr 1%
	Figure3a_x0p03	out-of-plane magnetic susceptibility for Cr 3%
	Figure3a_x0p04	out-of-plane magnetic susceptibility for Cr 4%
	Figure3a_x0p05	out-of-plane magnetic susceptibility for Cr 5%
	Figure3a_x0p07	out-of-plane magnetic susceptibility for Cr 7%
Figure 3b
	Figure3b_x0p01	Subtracted out-of-plane magnetic susceptibility for Cr 1%
	Figure3b_x0p03	Subtracted out-of-plane magnetic susceptibility for Cr 3%
	Figure3b_x0p04	Subtracted out-of-plane magnetic susceptibility for Cr 4%
	Figure3b_x0p05	Subtracted out-of-plane magnetic susceptibility for Cr 5%
	Figure3b_x0p07	Subtracted out-of-plane magnetic susceptibility for Cr 7%
Figure 3c
	Figure3c_x0p00	magnetic specific heat for RuCl3
	Figure3c_x0p04	magnetic specific heat for Cr 4%
Figure 3d
	Figure3d_x0p00	Magnetic entropy for RuCl3
	Figure3d_x0p04	Magnetic entropy for Cr 4%
Figure 4a
		Parameter 1
	Figure4a_0p2T	FFT of transverse muSR for Cr 4% at 0.2 T and T=15 K for B//c
	Figure4a_0p5T	FFT of transverse muSR for Cr 4% at 0.5 T and T=15 K for B//c
	Figure4a_0p7T	FFT of transverse muSR for Cr 4% at 0.7 T and T=15 K for B//c
	Figure4a_1p0T	FFT of transverse muSR for Cr 4% at 1.0 T and T=15 K for B//c
	Figure4a_1p2T	FFT of transverse muSR for Cr 4% at 1.2 T and T=15 K for B//c
	Figure4a_1p5T	FFT of transverse muSR for Cr 4% at 1.5 T and T=15 K for B//c
	Figure4a_1p7T	FFT of transverse muSR for Cr 4% at 1.7 T and T=15 K for B//c
	Figure4a_2p0T	FFT of transverse muSR for Cr 4% at 2.0 T and T=15 K for B//c
	Figure4a_2p5T	FFT of transverse muSR for Cr 4% at 2.5 T and T=15 K for B//c
	Figure4a_3p0T	FFT of transverse muSR for Cr 4% at 3.0 T and T=15 K for B//c
